# Supplementary material for: The diversity of the glycan shield of sarbecoviruses related to SARS-CoV-2
Source: Cell Rep. 2023 Mar 15;42(4):112307. doi: 10.1016/j.celrep.2023.112307 (PMC10015101; doi:10.1016/j.celrep.2023.112307)
Supplement: Data S1. Sarbecovirus sequence alignment [file mmc2.xlsx]

## Sheet: List of sequences
Entry	Reviewed	Entry Name	Protein names	Gene Names	Organism	Length
A0A6B9WHD3	unreviewed	A0A6B9WHD3_SARS	Spike glycoprotein, S glycoprotein (E2) (Peplomer protein) [Cleaved into: Spike protein S1; Spike protein S2; Spike protein S2' ]	S	Bat coronavirus RaTG13	1269
Q0Q475	reviewed	SPIKE_BC279	Spike glycoprotein, S glycoprotein (E2) (Peplomer protein) [Cleaved into: Spike protein S1; Spike protein S2; Spike protein S2' ]	S 2	Bat coronavirus 279/2005 (BtCoV) (BtCoV/279/2005)	1241
Q3I5J5	reviewed	SPIKE_BCRP3	Spike glycoprotein, S glycoprotein (E2) (Peplomer protein) [Cleaved into: Spike protein S1; Spike protein S2; Spike protein S2' ]	S 2	Bat coronavirus Rp3/2004 (BtCoV/Rp3/2004) (SARS-like coronavirus Rp3)	1241
Q3LZX1	reviewed	SPIKE_BCHK3	Spike glycoprotein, S glycoprotein (E2) (Peplomer protein) [Cleaved into: Spike protein S1; Spike protein S2; Spike protein S2' ]	S 2	Bat coronavirus HKU3 (BtCoV) (SARS-like coronavirus HKU3)	1242
A0A096XNM6	unreviewed	A0A096XNM6_SARS	Spike glycoprotein, S glycoprotein (E2) (Peplomer protein) [Cleaved into: Spike protein S1; Spike protein S2; Spike protein S2' ]	S	Bat SARS-like coronavirus	1242
A0A0K1Z054	unreviewed	A0A0K1Z054_SARS	Spike glycoprotein, S glycoprotein (E2) (Peplomer protein) [Cleaved into: Spike protein S1; Spike protein S2; Spike protein S2' ]	S	Bat SARS-like coronavirus YNLF_34C	1241
A0A0K1Z074	unreviewed	A0A0K1Z074_SARS	Spike glycoprotein, S glycoprotein (E2) (Peplomer protein) [Cleaved into: Spike protein S1; Spike protein S2; Spike protein S2' ]	S	Bat SARS-like coronavirus YNLF_31C	1241
A0A0U1UYX4	unreviewed	A0A0U1UYX4_SARS	Spike glycoprotein, S glycoprotein (E2) (Peplomer protein) [Cleaved into: Spike protein S1; Spike protein S2; Spike protein S2' ]	S	BtRf-BetaCoV/JL2012	1236
A0A0U1WHH0	unreviewed	A0A0U1WHH0_SARS	Spike glycoprotein, S glycoprotein (E2) (Peplomer protein) [Cleaved into: Spike protein S1; Spike protein S2; Spike protein S2' ]	S	BtRf-BetaCoV/HeB2013	1241
A0A0U1WHI2	unreviewed	A0A0U1WHI2_SARS	Spike glycoprotein, S glycoprotein (E2) (Peplomer protein) [Cleaved into: Spike protein S1; Spike protein S2; Spike protein S2' ]	S	BtRs-BetaCoV/HuB2013	1241
A0A0U1WHI6	unreviewed	A0A0U1WHI6_SARS	Spike glycoprotein, S glycoprotein (E2) (Peplomer protein) [Cleaved into: Spike protein S1; Spike protein S2; Spike protein S2' ]	S	BtRf-BetaCoV/SX2013	1239
A0A0U1WHJ8	unreviewed	A0A0U1WHJ8_SARS	Spike glycoprotein, S glycoprotein (E2) (Peplomer protein) [Cleaved into: Spike protein S1; Spike protein S2; Spike protein S2' ]	S	BtRs-BetaCoV/GX2013	1242
A0A0U1WJY8	unreviewed	A0A0U1WJY8_SARS	Spike glycoprotein, S glycoprotein (E2) (Peplomer protein) [Cleaved into: Spike protein S1; Spike protein S2; Spike protein S2' ]	S	BtRs-BetaCoV/YN2013	1233
A0A0U2IWM2	unreviewed	A0A0U2IWM2_9BETC	Spike glycoprotein, S glycoprotein (E2) (Peplomer protein) [Cleaved into: Spike protein S1; Spike protein S2; Spike protein S2' ]	S	SARS-like coronavirus WIV16	1255
A0A2D1PX05	unreviewed	A0A2D1PX05_SARS	Spike glycoprotein, S glycoprotein (E2) (Peplomer protein) [Cleaved into: Spike protein S1; Spike protein S2; Spike protein S2' ]	S	Bat SARS-like coronavirus	1241
A0A2D1PX29	unreviewed	A0A2D1PX29_SARS	Spike glycoprotein, S glycoprotein (E2) (Peplomer protein) [Cleaved into: Spike protein S1; Spike protein S2; Spike protein S2' ]	S	Bat SARS-like coronavirus	1256
A0A2D1PX37	unreviewed	A0A2D1PX37_SARS	Spike glycoprotein, S glycoprotein (E2) (Peplomer protein) [Cleaved into: Spike protein S1; Spike protein S2; Spike protein S2' ]	S	Bat SARS-like coronavirus	1234
A0A2D1PX44	unreviewed	A0A2D1PX44_SARS	Spike glycoprotein, S glycoprotein (E2) (Peplomer protein) [Cleaved into: Spike protein S1; Spike protein S2; Spike protein S2' ]	S	Bat SARS-like coronavirus	1241
A0A2D1PX73	unreviewed	A0A2D1PX73_SARS	Spike glycoprotein, S glycoprotein (E2) (Peplomer protein) [Cleaved into: Spike protein S1; Spike protein S2; Spike protein S2' ]	S	Bat SARS-like coronavirus	1241
A0A2D1PX86	unreviewed	A0A2D1PX86_SARS	Spike glycoprotein, S glycoprotein (E2) (Peplomer protein) [Cleaved into: Spike protein S1; Spike protein S2; Spike protein S2' ]	S	Bat SARS-like coronavirus	1242
A0A2D1PX88	unreviewed	A0A2D1PX88_SARS	Spike glycoprotein, S glycoprotein (E2) (Peplomer protein) [Cleaved into: Spike protein S1; Spike protein S2; Spike protein S2' ]	S	Bat SARS-like coronavirus	1241
A0A2D1PX97	unreviewed	A0A2D1PX97_SARS	Spike glycoprotein, S glycoprotein (E2) (Peplomer protein) [Cleaved into: Spike protein S1; Spike protein S2; Spike protein S2' ]	S	Bat SARS-like coronavirus	1255
A0A2D1PXA9	unreviewed	A0A2D1PXA9_SARS	Spike glycoprotein, S glycoprotein (E2) (Peplomer protein) [Cleaved into: Spike protein S1; Spike protein S2; Spike protein S2' ]	S	Bat SARS-like coronavirus	1255
A0A2D1PXC0	unreviewed	A0A2D1PXC0_SARS	Spike glycoprotein, S glycoprotein (E2) (Peplomer protein) [Cleaved into: Spike protein S1; Spike protein S2; Spike protein S2' ]	S	Bat SARS-like coronavirus	1256
A0A2D1PXD5	unreviewed	A0A2D1PXD5_SARS	Spike glycoprotein, S glycoprotein (E2) (Peplomer protein) [Cleaved into: Spike protein S1; Spike protein S2; Spike protein S2' ]	S	Bat SARS-like coronavirus	1256
A0A2R3SUW7	unreviewed	A0A2R3SUW7_SARS	Spike glycoprotein, S glycoprotein (E2) (Peplomer protein) [Cleaved into: Spike protein S1; Spike protein S2; Spike protein S2' ]	S	Bat SARS-like coronavirus	1246
A0A2R3SUW9	unreviewed	A0A2R3SUW9_SARS	Spike glycoprotein, S glycoprotein (E2) (Peplomer protein) [Cleaved into: Spike protein S1; Spike protein S2; Spike protein S2' ]	S	Bat SARS-like coronavirus	1245
A0A4Y6GL43	unreviewed	A0A4Y6GL43_9BETC	Spike glycoprotein, S glycoprotein (E2) (Peplomer protein) [Cleaved into: Spike protein S1; Spike protein S2; Spike protein S2' ]	S	Coronavirus BtRl-BetaCoV/SC2018	1241
A0A4Y6GL47	unreviewed	A0A4Y6GL47_9BETC	Spike glycoprotein, S glycoprotein (E2) (Peplomer protein) [Cleaved into: Spike protein S1; Spike protein S2; Spike protein S2' ]	S	Coronavirus BtRs-BetaCoV/YN2018B	1256
A0A4Y6GL56	unreviewed	A0A4Y6GL56_9BETC	Spike glycoprotein, S glycoprotein (E2) (Peplomer protein) [Cleaved into: Spike protein S1; Spike protein S2; Spike protein S2' ]	S	Coronavirus BtRs-BetaCoV/YN2018D	1241
A0A4Y6GL75	unreviewed	A0A4Y6GL75_9BETC	Spike glycoprotein, S glycoprotein (E2) (Peplomer protein) [Cleaved into: Spike protein S1; Spike protein S2; Spike protein S2' ]	S	Coronavirus BtRs-BetaCoV/YN2018A	1242
A0A4Y6GL82	unreviewed	A0A4Y6GL82_9BETC	Spike glycoprotein, S glycoprotein (E2) (Peplomer protein) [Cleaved into: Spike protein S1; Spike protein S2; Spike protein S2' ]	S	Coronavirus BtRs-BetaCoV/YN2018C	1241
A0A679G9E9	unreviewed	A0A679G9E9_SARS2	Spike glycoprotein, S glycoprotein (E2) (Peplomer protein) [Cleaved into: Spike protein S1; Spike protein S2; Spike protein S2' ]	S	Severe acute respiratory syndrome coronavirus 2 (2019-nCoV) (SARS-CoV-2)	1273
A0A6G6A2Q2	unreviewed	A0A6G6A2Q2_9BETC	Spike glycoprotein, S glycoprotein (E2) (Peplomer protein) [Cleaved into: Spike protein S1; Spike protein S2; Spike protein S2' ]	S	Pangolin coronavirus	1267
A0A6G7K2L4	unreviewed	A0A6G7K2L4_SARS2	Spike glycoprotein, S glycoprotein (E2) (Peplomer protein) [Cleaved into: Spike protein S1; Spike protein S2; Spike protein S2' ]	S	Severe acute respiratory syndrome coronavirus 2 (2019-nCoV) (SARS-CoV-2)	1273
A0A6M3U4F6	unreviewed	A0A6M3U4F6_SARS	Spike glycoprotein, S glycoprotein (E2) (Peplomer protein) [Cleaved into: Spike protein S1; Spike protein S2; Spike protein S2' ]	S	SARS coronavirus Urbani	1256
A0A7G6UAI5	unreviewed	A0A7G6UAI5_BCHK3	Spike glycoprotein, S glycoprotein (E2) (Peplomer protein) [Cleaved into: Spike protein S1; Spike protein S2; Spike protein S2' ]	S	Bat coronavirus HKU3 (BtCoV) (SARS-like coronavirus HKU3)	1259
A0A7G6UAJ9	unreviewed	A0A7G6UAJ9_BCHK3	Spike glycoprotein, S glycoprotein (E2) (Peplomer protein) [Cleaved into: Spike protein S1; Spike protein S2; Spike protein S2' ]	S	Bat coronavirus HKU3 (BtCoV) (SARS-like coronavirus HKU3)	1259
A0A7R6WCE7	unreviewed	A0A7R6WCE7_SARS	Spike glycoprotein, S glycoprotein (E2) (Peplomer protein) [Cleaved into: Spike protein S1; Spike protein S2; Spike protein S2' ]	S	Severe acute respiratory syndrome coronavirus (SARS-CoV)	1235
A0A7U3VI26	unreviewed	A0A7U3VI26_9BETC	Spike glycoprotein, S glycoprotein (E2) (Peplomer protein) [Cleaved into: Spike protein S1; Spike protein S2; Spike protein S2' ]	S	Bat coronavirus RacCS253	1227
A0A7U3VI77	unreviewed	A0A7U3VI77_9BETC	Spike glycoprotein, S glycoprotein (E2) (Peplomer protein) [Cleaved into: Spike protein S1; Spike protein S2; Spike protein S2' ]	S	Bat coronavirus RacCS271	1227
A0A7U3W1C7	unreviewed	A0A7U3W1C7_9BETC	Spike glycoprotein, S glycoprotein (E2) (Peplomer protein) [Cleaved into: Spike protein S1; Spike protein S2; Spike protein S2' ]	S	Bat coronavirus RacCS203	1227
A0A8E6HRK4	unreviewed	A0A8E6HRK4_9BETC	Spike glycoprotein, S glycoprotein (E2) (Peplomer protein) [Cleaved into: Spike protein S1; Spike protein S2; Spike protein S2' ]	S	Bat SARS-like coronavirus Khosta-2	1253
A0A8E6M825	unreviewed	A0A8E6M825_9BETC	Spike glycoprotein, S glycoprotein (E2) (Peplomer protein) [Cleaved into: Spike protein S1; Spike protein S2; Spike protein S2' ]	S	Bat SARS-like coronavirus Khosta-1	1254
D5HJQ1	unreviewed	D5HJQ1_BCHK3	Spike glycoprotein, S glycoprotein (E2) (Peplomer protein) [Cleaved into: Spike protein S1; Spike protein S2; Spike protein S2' ]	S	Bat SARS coronavirus HKU3-4	1242
D5HJR2	unreviewed	D5HJR2_BCHK3	Spike glycoprotein, S glycoprotein (E2) (Peplomer protein) [Cleaved into: Spike protein S1; Spike protein S2; Spike protein S2' ]	S	Bat SARS coronavirus HKU3-5	1242
D5HJS3	unreviewed	D5HJS3_BCHK3	Spike glycoprotein, S glycoprotein (E2) (Peplomer protein) [Cleaved into: Spike protein S1; Spike protein S2; Spike protein S2' ]	S	Bat SARS coronavirus HKU3-6	1242
D5HJT4	unreviewed	D5HJT4_BCHK3	Spike glycoprotein, S glycoprotein (E2) (Peplomer protein) [Cleaved into: Spike protein S1; Spike protein S2; Spike protein S2' ]	S	Bat SARS coronavirus HKU3-7	1242
D5HJU5	unreviewed	D5HJU5_BCHK3	Spike glycoprotein, S glycoprotein (E2) (Peplomer protein) [Cleaved into: Spike protein S1; Spike protein S2; Spike protein S2' ]	S	Bat SARS coronavirus HKU3-8	1242
D5HJV8	unreviewed	D5HJV8_BCHK3	Spike glycoprotein, S glycoprotein (E2) (Peplomer protein) [Cleaved into: Spike protein S1; Spike protein S2; Spike protein S2' ]	S	Bat SARS coronavirus HKU3-9	1242
D5HJW9	unreviewed	D5HJW9_BCHK3	Spike glycoprotein, S glycoprotein (E2) (Peplomer protein) [Cleaved into: Spike protein S1; Spike protein S2; Spike protein S2' ]	S	Bat SARS coronavirus HKU3-10	1242
D5HJY0	unreviewed	D5HJY0_BCHK3	Spike glycoprotein, S glycoprotein (E2) (Peplomer protein) [Cleaved into: Spike protein S1; Spike protein S2; Spike protein S2' ]	S	Bat SARS coronavirus HKU3-11	1242
D5HJZ1	unreviewed	D5HJZ1_BCHK3	Spike glycoprotein, S glycoprotein (E2) (Peplomer protein) [Cleaved into: Spike protein S1; Spike protein S2; Spike protein S2' ]	S	Bat SARS coronavirus HKU3-12	1242
D5HK02	unreviewed	D5HK02_BCHK3	Spike glycoprotein, S glycoprotein (E2) (Peplomer protein) [Cleaved into: Spike protein S1; Spike protein S2; Spike protein S2' ]	S	Bat SARS coronavirus HKU3-13	1242
E0XIZ3	unreviewed	E0XIZ3_9BETC	Spike glycoprotein, S glycoprotein (E2) (Peplomer protein) [Cleaved into: Spike protein S1; Spike protein S2; Spike protein S2' ]	S	Bat coronavirus BM48-31/BGR/2008	1259
Q0Q484	unreviewed	Q0Q484_SARS	Spike glycoprotein, S glycoprotein (E2) (Peplomer protein) [Cleaved into: Spike protein S1; Spike protein S2; Spike protein S2' ]	S	Bat CoV 273/2005	1241
Q0QDX9	unreviewed	Q0QDX9_SARS	Spike glycoprotein, S glycoprotein (E2) (Peplomer protein) [Cleaved into: Spike protein S1; Spike protein S2; Spike protein S2' ]	S	Bat SARS CoV Rm1/2004	1241
Q0QDZ0	unreviewed	Q0QDZ0_SARS	Spike glycoprotein, S glycoprotein (E2) (Peplomer protein) [Cleaved into: Spike protein S1; Spike protein S2; Spike protein S2' ]	S	Bat SARS CoV Rf1/2004	1241
Q3LZT7	unreviewed	Q3LZT7_BCHK3	Spike glycoprotein, S glycoprotein (E2) (Peplomer protein) [Cleaved into: Spike protein S1; Spike protein S2; Spike protein S2' ]	S	Bat SARS coronavirus HKU3-3	1242
Q3LZV3	unreviewed	Q3LZV3_BCHK3	Spike glycoprotein, S glycoprotein (E2) (Peplomer protein) [Cleaved into: Spike protein S1; Spike protein S2; Spike protein S2' ]	S	Bat SARS coronavirus HKU3-2	1242
R9QTA0	unreviewed	R9QTA0_SARS	Spike glycoprotein, S glycoprotein (E2) (Peplomer protein) [Cleaved into: Spike protein S1; Spike protein S2; Spike protein S2' ]	S	Bat coronavirus Rp/Shaanxi2011	1240
R9QTH3	unreviewed	R9QTH3_SARS	Spike glycoprotein, S glycoprotein (E2) (Peplomer protein) [Cleaved into: Spike protein S1; Spike protein S2; Spike protein S2' ]	S	Bat coronavirus Cp/Yunnan2011	1241
U5WHZ7	unreviewed	U5WHZ7_SARS	Spike glycoprotein, S glycoprotein (E2) (Peplomer protein) [Cleaved into: Spike protein S1; Spike protein S2; Spike protein S2' ]	S	Bat SARS-like coronavirus Rs3367	1256
U5WI05	unreviewed	U5WI05_SARS	Spike glycoprotein, S glycoprotein (E2) (Peplomer protein) [Cleaved into: Spike protein S1; Spike protein S2; Spike protein S2' ]	S	Bat SARS-like coronavirus WIV1	1256
U5WLK5	unreviewed	U5WLK5_SARS	Spike glycoprotein, S glycoprotein (E2) (Peplomer protein) [Cleaved into: Spike protein S1; Spike protein S2; Spike protein S2' ]	S	Bat SARS-like coronavirus RsSHC014	1256
A0A7U3W0L8	unreviewed	A0A7U3W0L8_9BETC	Spike glycoprotein	S	Bat coronavirus RacCS224	1227
A0A7U3W2A8	unreviewed	A0A7U3W2A8_9BETC	Spike glycoprotein	S	Bat coronavirus RacCS264	1227
A0A8B6QN51	unreviewed	A0A8B6QN51_9NIDO	Spike protein	S	Bat coronavirus	1255
A0A8B6QN60	unreviewed	A0A8B6QN60_9NIDO	Spike protein	S	Bat coronavirus	1256
A0A6G6A1M4	unreviewed	A0A6G6A1M4_9BETC	Spike glycoprotein, S glycoprotein (E2) (Peplomer protein) [Cleaved into: Spike protein S1; Spike protein S2; Spike protein S2' ]	S	Pangolin coronavirus	1267
A0A6M3G9R1	unreviewed	A0A6M3G9R1_9BETC	Spike glycoprotein, S glycoprotein (E2) (Peplomer protein) [Cleaved into: Spike protein S1; Spike protein S2; Spike protein S2' ]	S	Pangolin coronavirus	1265
A0A6G6A2Q2	unreviewed	A0A6G6A2Q2_9BETC	Spike glycoprotein, S glycoprotein (E2) (Peplomer protein) [Cleaved into: Spike protein S1; Spike protein S2; Spike protein S2' ]	S	Pangolin coronavirus	1267
A0A6G6A2R8	unreviewed	A0A6G6A2R8_9BETC	Spike glycoprotein, S glycoprotein (E2) (Peplomer protein) [Cleaved into: Spike protein S1; Spike protein S2; Spike protein S2' ]	S	Pangolin coronavirus	1265
A0A6G6A331	unreviewed	A0A6G6A331_9BETC	Spike glycoprotein, S glycoprotein (E2) (Peplomer protein) [Cleaved into: Spike protein S1; Spike protein S2; Spike protein S2' ]	S	Pangolin coronavirus	1267
A0A6G9KP06	unreviewed	A0A6G9KP06_9BETC	Spike glycoprotein, S glycoprotein (E2) (Peplomer protein) [Cleaved into: Spike protein S1; Spike protein S2; Spike protein S2' ]	S	Pangolin coronavirus	1269
A0A7D6P0R3	unreviewed	A0A7D6P0R3_9BETC	Spike glycoprotein, S glycoprotein (E2) (Peplomer protein) [Cleaved into: Spike protein S1; Spike protein S2; Spike protein S2' ]	S	Pangolin coronavirus	1265
A0A7D6PMV8	unreviewed	A0A7D6PMV8_9BETC	Spike glycoprotein, S glycoprotein (E2) (Peplomer protein) [Cleaved into: Spike protein S1; Spike protein S2; Spike protein S2' ]	S	Pangolin coronavirus	1265
A0A7D6TQ96	unreviewed	A0A7D6TQ96_9BETC	Spike glycoprotein, S glycoprotein (E2) (Peplomer protein) [Cleaved into: Spike protein S1; Spike protein S2; Spike protein S2' ]	S	Pangolin coronavirus	1265
			SEARCH TERMS
			"sarbecovirus" "spike" -"Severe acute respiratory syndrome coronavirus 2 (2019-nCoV) (SARS-CoV-2)" "bat"
			"sarbecovirus" "spike" -"Severe acute respiratory syndrome coronavirus 2 (2019-nCoV) (SARS-CoV-2)" "pangolin"

## Sheet: Clustal alignment
#
#
#
#
	1	tr|A0A7U3W0L8|A0A7U3W0L8_9BETC	100	71.29	74.06	71.38	74.19	55.02	54.95	55.46	55.17	55.29	58.78	60.38	60.34	58.31	58.23	58.23	58.31	57.94	58.21	58.11	58.03	58.11	57.86	57.61	57.61	56.55	56.55	56.55	56.46	56.46	56.63	56.46	56.38	56.55	56.55	56.71	56.71	61.24	62.88	59.34	59.43	59.43	59.31	58.03	58.03	58.44	58.69
	2	tr|A0A7U3W2A8|A0A7U3W2A8_9BETC	71.29	100	78.14	78.11	73.17	55.54	54.89	56.06	55.53	55.65	59.43	58.8	58.94	59.2	59.04	59.12	59.12	58.57	58.85	58.76	58.67	58.76	58.66	58.49	58.49	56.5	56.5	56.5	56.42	56.5	56.42	56.34	56.26	56.59	56.59	56.75	56.75	60.43	61.59	57.43	57.43	57.68	57.64	56.68	56.68	57.01	57.01
	3	tr|A0A7U3VI26|A0A7U3VI26_9BETC	74.06	78.14	100	80.55	83.86	61.98	62.05	63.05	62.7	62.81	66.23	66.75	66.8	65.98	65.98	65.9	65.98	65.27	65.74	65.63	65.55	65.63	65.36	65.27	65.27	63.64	63.64	63.64	63.72	63.72	63.55	63.47	63.39	63.72	63.72	64.13	64.13	68.74	70.38	65.46	65.96	65.87	66.09	65.05	65.05	65.46	65.46
	4	tr|A0A7U3VI77|A0A7U3VI77_9BETC	71.38	78.11	80.55	100	86.96	64.61	64.67	65.45	65	65.11	68.67	70.27	70.5	68.5	68.41	68.5	68.5	68.19	68.67	68.55	68.47	68.55	68.02	68.02	68.02	65.53	65.53	65.53	65.61	65.61	65.53	65.45	65.37	65.78	65.78	66.11	66.11	72.28	74.19	69.22	68.8	68.8	68.61	67.8	67.8	68.3	68.3
	5	tr|A0A7U3W1C7|A0A7U3W1C7_9BETC	74.19	73.17	83.86	86.96	100	70.78	71.07	71.94	71.58	71.69	75.42	77.6	77.75	74.9	74.81	74.81	74.9	74.42	74.92	74.79	74.71	74.79	74.34	74.25	74.25	72.34	72.34	72.34	72.43	72.43	72.34	72.26	72.18	72.59	72.51	72.92	72.92	80.41	82.66	76.96	76.96	76.87	76.69	75.87	75.87	76.21	76.46
	6	tr|A0A8E6HRK4|A0A8E6HRK4_9BETC	55.02	55.54	61.98	64.61	70.78	100	79.76	82.56	80.19	80.19	72.91	71.43	71.24	72.84	72.76	72.76	72.84	72.27	72.54	72.57	72.49	72.57	73.39	73.49	73.49	73.57	73.65	73.65	74.05	73.97	74.05	73.97	73.89	73.71	73.55	74.11	74.11	72	73.03	72.75	74.69	74.86	74.67	74.07	74.07	73.82	73.82
	7	tr|E0XIZ3|E0XIZ3_9BETC	54.95	54.89	62.05	64.67	71.07	79.76	100	84.52	83.63	83.72	73.65	72.36	72.09	72.67	72.59	72.59	72.67	72.33	72.81	72.61	72.61	72.69	72.68	72.82	72.82	76.14	76.22	76.22	75.98	75.9	75.9	75.98	75.9	76.53	75.88	76.29	76.37	73.51	74.45	73.35	75.36	75.85	75.43	75.06	75.06	74.74	74.74
	8	tr|A0A8E6M825|A0A8E6M825_9BETC	55.46	56.06	63.05	65.45	71.94	82.56	84.52	100	90.26	90.03	74.18	73.13	72.86	73.37	73.29	73.29	73.37	73.19	73.59	73.55	73.47	73.55	73.6	73.19	73.19	76.43	76.51	76.51	76.91	76.83	76.67	76.59	76.51	76.33	76.41	76.81	76.89	73.79	74.24	74.78	77.35	77.35	76.77	76.64	76.64	76.56	76.56
	9	tr|A0A8B6QN51|A0A8B6QN51_9NIDO	55.17	55.53	62.7	65	71.58	80.19	83.63	90.26	100	99.52	73.46	73.11	72.59	73.39	73.47	73.47	73.55	72.73	73.15	73.09	73.01	73.09	72.98	72.98	72.98	76.37	76.45	76.45	76.53	76.45	76.13	76.13	76.05	76.43	76.11	76.51	76.59	73.11	73.4	73.77	76.77	76.44	76.1	75.81	75.81	75.97	75.89
	10	tr|A0A8B6QN60|A0A8B6QN60_9NIDO	55.29	55.65	62.81	65.11	71.69	80.19	83.72	90.03	99.52	100	73.49	72.88	72.37	73.25	73.33	73.33	73.41	72.76	73.23	73.11	73.03	73.11	73	73	73	76.14	76.22	76.22	76.31	76.22	75.9	75.9	75.82	76.29	75.96	76.37	76.45	72.97	73.26	73.71	76.7	76.38	76.04	75.83	75.83	75.99	75.91
	11	tr|A0A7R6WCE7|A0A7R6WCE7_SARS	58.78	59.43	66.23	68.67	75.42	72.91	73.65	74.18	73.46	73.49	100	77.93	77.5	78.86	78.78	78.78	78.86	78.7	79.28	78.99	79.07	79.07	79.74	78.94	78.94	76.59	76.67	76.67	76.59	76.59	76.42	76.26	76.18	76.91	76.42	77.15	77.24	76.78	77.69	75.76	75.47	75.8	76.03	74.47	74.47	75.04	75.04
	12	tr|A0A2R3SUW7|A0A2R3SUW7_SARS	60.38	58.8	66.75	70.27	77.6	71.43	72.36	73.13	73.11	72.88	77.93	100	98.71	87.08	87	87	87.08	81.29	81.87	81.58	81.66	81.66	81.75	81.93	81.93	78	78.08	78.08	78.25	78.25	78.33	78.33	78.25	77.76	77.68	77.84	77.92	80.46	81.77	82.97	82.17	82.66	82.4	81.67	81.67	81.91	82
	13	tr|A0A2R3SUW9|A0A2R3SUW9_SARS	60.34	58.94	66.8	70.5	77.75	71.24	72.09	72.86	72.59	72.37	77.5	98.71	100	86.59	86.51	86.51	86.59	80.87	81.45	81.16	81.24	81.24	81.17	81.35	81.35	77.74	77.82	77.82	77.99	77.99	78.07	78.07	77.99	77.58	77.5	77.66	77.74	80.36	81.67	82.87	82.16	82.64	82.22	81.49	81.49	81.57	81.66
	14	tr|A0A7D6P0R3|A0A7D6P0R3_9BETC	58.31	59.2	65.98	68.5	74.9	72.84	72.67	73.37	73.39	73.25	78.86	87.08	86.59	100	99.76	99.76	99.84	87.58	88.1	87.96	87.88	87.96	89.63	90.51	90.51	77.92	78	78	77.92	77.92	77.76	77.6	77.52	77.84	76.64	78	78	74.37	75.59	77.38	76.46	77.02	77.09	75.55	75.55	75.3	75.47
	15	tr|A0A7D6PMV8|A0A7D6PMV8_9BETC	58.23	59.04	65.98	68.41	74.81	72.76	72.59	73.29	73.47	73.33	78.78	87	86.51	99.76	100	99.84	99.92	87.5	88.02	87.88	87.8	87.88	89.55	90.43	90.43	77.84	77.92	77.92	77.84	77.84	77.68	77.52	77.44	77.76	76.56	77.92	77.92	74.29	75.51	77.3	76.38	76.94	77	75.47	75.47	75.22	75.38
	16	tr|A0A6M3G9R1|A0A6M3G9R1_9BETC	58.23	59.12	65.9	68.5	74.81	72.76	72.59	73.29	73.47	73.33	78.78	87	86.51	99.76	99.84	100	99.92	87.5	88.02	87.88	87.8	87.88	89.55	90.51	90.51	77.84	77.92	77.92	77.84	77.84	77.68	77.52	77.44	77.76	76.56	77.92	77.92	74.29	75.51	77.3	76.38	76.94	77	75.47	75.47	75.22	75.38
	17	tr|A0A7D6TQ96|A0A7D6TQ96_9BETC	58.31	59.12	65.98	68.5	74.9	72.84	72.67	73.37	73.55	73.41	78.86	87.08	86.59	99.84	99.92	99.92	100	87.58	88.1	87.96	87.88	87.96	89.63	90.51	90.51	77.92	78	78	77.92	77.92	77.76	77.6	77.52	77.84	76.64	78	78	74.37	75.59	77.38	76.46	77.02	77.09	75.55	75.55	75.3	75.47
	18	tr|A0A6G9KP06|A0A6G9KP06_9BETC	57.94	58.57	65.27	68.19	74.42	72.27	72.33	73.19	72.73	72.76	78.7	81.29	80.87	87.58	87.5	87.5	87.58	100	99.6	99.53	99.53	99.76	92.98	92.43	92.43	77.7	77.78	77.78	77.46	77.46	77.46	77.3	77.22	77.54	76.82	77.46	77.54	73.96	75.35	76.85	76.17	76.58	76.31	75.26	75.26	75.42	75.59
	19	tr|A0A6G6A2R8|A0A6G6A2R8_9BETC	58.21	58.85	65.74	68.67	74.92	72.54	72.81	73.59	73.15	73.23	79.28	81.87	81.45	88.1	88.02	88.02	88.1	99.6	100	99.6	99.76	99.84	93.35	92.73	92.73	78.11	78.19	78.19	77.87	77.87	77.87	77.71	77.63	78.03	77.31	77.95	78.03	74.53	75.92	77.42	76.74	77.15	76.89	75.83	75.83	75.99	76.16
	20	tr|A0A6G6A331|A0A6G6A331_9BETC	58.11	58.76	65.63	68.55	74.79	72.57	72.61	73.55	73.09	73.11	78.99	81.58	81.16	87.96	87.88	87.88	87.96	99.53	99.6	100	99.53	99.76	93.21	92.66	92.66	77.9	77.98	77.98	77.66	77.66	77.66	77.5	77.42	77.82	77.1	77.74	77.82	74.33	75.72	77.22	76.54	76.94	76.68	75.63	75.63	75.79	75.95
	21	tr|A0A6G6A2Q2|A0A6G6A2Q2_9BETC	58.03	58.67	65.55	68.47	74.71	72.49	72.61	73.47	73.01	73.03	79.07	81.66	81.24	87.88	87.8	87.8	87.88	99.53	99.76	99.53	100	99.76	93.21	92.66	92.66	77.98	78.06	78.06	77.74	77.74	77.74	77.58	77.5	77.9	77.18	77.82	77.9	74.33	75.72	77.22	76.54	76.94	76.68	75.63	75.63	75.79	75.95
	22	tr|A0A6G6A1M4|A0A6G6A1M4_9BETC	58.11	58.76	65.63	68.55	74.79	72.57	72.69	73.55	73.09	73.11	79.07	81.66	81.24	87.96	87.88	87.88	87.96	99.76	99.84	99.76	99.76	100	93.29	92.74	92.74	77.98	78.06	78.06	77.74	77.74	77.74	77.58	77.5	77.9	77.18	77.82	77.9	74.33	75.72	77.22	76.54	76.94	76.68	75.63	75.63	75.79	75.95
	23	tr|A0A6B9WHD3|A0A6B9WHD3_SARS	57.86	58.66	65.36	68.02	74.34	73.39	72.68	73.6	72.98	73	79.74	81.75	81.17	89.63	89.55	89.55	89.63	92.98	93.35	93.21	93.21	93.29	100	97.71	97.71	77.92	78	78	78	78	77.84	77.68	77.6	77.84	77.2	78.16	78.16	73.86	75.25	76.91	76.15	76.72	76.78	75.49	75.49	75.65	75.81
	24	tr|A0A679G9E9|A0A679G9E9_SARS2	57.61	58.49	65.27	68.02	74.25	73.49	72.82	73.19	72.98	73	78.94	81.93	81.35	90.51	90.43	90.51	90.51	92.43	92.73	92.66	92.66	92.74	97.71	100	100	77.78	77.86	77.86	77.7	77.7	77.62	77.62	77.54	77.7	76.74	77.86	77.86	73.88	75.35	76.93	76.25	76.58	76.48	75.51	75.51	75.51	75.67
	25	tr|A0A6G7K2L4|A0A6G7K2L4_SARS2	57.61	58.49	65.27	68.02	74.25	73.49	72.82	73.19	72.98	73	78.94	81.93	81.35	90.51	90.43	90.51	90.51	92.43	92.73	92.66	92.66	92.74	97.71	100	100	77.78	77.86	77.86	77.7	77.7	77.62	77.62	77.54	77.7	76.74	77.86	77.86	73.88	75.35	76.93	76.25	76.58	76.48	75.51	75.51	75.51	75.67
	26	tr|A0A2D1PX29|A0A2D1PX29_SARS	56.55	56.5	63.64	65.53	72.34	73.57	76.14	76.43	76.37	76.14	76.59	78	77.74	77.92	77.84	77.84	77.92	77.7	78.11	77.9	77.98	77.98	77.92	77.78	77.78	100	99.92	99.92	96.97	96.97	96.58	96.89	96.82	93.23	89.96	90.92	91	76.67	78.26	81.35	80.71	80.55	80.54	80.16	80.16	79.19	79.27
	27	tr|A0A6M3U4F6|A0A6M3U4F6_SARS	56.55	56.5	63.64	65.53	72.34	73.65	76.22	76.51	76.45	76.22	76.67	78.08	77.82	78	77.92	77.92	78	77.78	78.19	77.98	78.06	78.06	78	77.86	77.86	99.92	100	100	97.05	97.05	96.66	96.97	96.89	93.31	90.04	91	91.08	76.75	78.26	81.43	80.79	80.63	80.62	80.24	80.24	79.27	79.35
	28	tr|U5WLK5|U5WLK5_SARS	56.55	56.5	63.64	65.53	72.34	73.65	76.22	76.51	76.45	76.22	76.67	78.08	77.82	78	77.92	77.92	78	77.78	78.19	77.98	78.06	78.06	78	77.86	77.86	99.92	100	100	97.05	97.05	96.66	96.97	96.89	93.31	90.04	91	91.08	76.75	78.26	81.43	80.79	80.63	80.62	80.24	80.24	79.27	79.35
	29	tr|U5WHZ7|U5WHZ7_SARS	56.46	56.42	63.72	65.61	72.43	74.05	75.98	76.91	76.53	76.31	76.59	78.25	77.99	77.92	77.84	77.84	77.92	77.46	77.87	77.66	77.74	77.74	78	77.7	77.7	96.97	97.05	97.05	100	99.84	98.81	99.12	99.04	90.6	92.27	93.78	93.86	76.75	78.26	81.51	80.79	80.63	80.86	80.32	80.32	79.43	79.43
	30	tr|U5WI05|U5WI05_SARS	56.46	56.5	63.72	65.61	72.43	73.97	75.9	76.83	76.45	76.22	76.59	78.25	77.99	77.92	77.84	77.84	77.92	77.46	77.87	77.66	77.74	77.74	78	77.7	77.7	96.97	97.05	97.05	99.84	100	98.81	99.12	99.04	90.6	92.27	93.78	93.86	76.75	78.26	81.51	80.79	80.63	80.86	80.32	80.32	79.43	79.43
	31	tr|A0A4Y6GL47|A0A4Y6GL47_9BETC	56.63	56.42	63.55	65.53	72.34	74.05	75.9	76.67	76.13	75.9	76.42	78.33	78.07	77.76	77.68	77.68	77.76	77.46	77.87	77.66	77.74	77.74	77.84	77.62	77.62	96.58	96.66	96.66	98.81	98.81	100	99.2	99.12	90.92	92.43	93.31	93.39	76.83	78.34	81.59	80.88	80.63	80.78	80.08	80.08	79.35	79.35
	32	tr|A0A2D1PXC0|A0A2D1PXC0_SARS	56.46	56.34	63.47	65.45	72.26	73.97	75.98	76.59	76.13	75.9	76.26	78.33	78.07	77.6	77.52	77.52	77.6	77.3	77.71	77.5	77.58	77.58	77.68	77.62	77.62	96.89	96.97	96.97	99.12	99.12	99.2	100	99.92	90.84	92.51	93.07	93.15	76.5	78.26	81.67	80.88	80.63	80.62	80.16	80.16	79.11	79.11
	33	tr|A0A2D1PXD5|A0A2D1PXD5_SARS	56.38	56.26	63.39	65.37	72.18	73.89	75.9	76.51	76.05	75.82	76.18	78.25	77.99	77.52	77.44	77.44	77.52	77.22	77.63	77.42	77.5	77.5	77.6	77.54	77.54	96.82	96.89	96.89	99.04	99.04	99.12	99.92	100	90.76	92.43	92.99	93.07	76.42	78.18	81.59	80.79	80.55	80.54	80.08	80.08	79.03	79.03
	34	tr|A0A2D1PXA9|A0A2D1PXA9_SARS	56.55	56.59	63.72	65.78	72.59	73.71	76.53	76.33	76.43	76.29	76.91	77.76	77.58	77.84	77.76	77.76	77.84	77.54	78.03	77.82	77.9	77.9	77.84	77.7	77.7	93.23	93.31	93.31	90.6	90.6	90.92	90.84	90.76	100	94.66	96.65	96.73	76.32	78.01	80.7	81.36	81.12	81.02	79.58	79.58	78.69	78.77
	35	tr|Q202E9|Q202E9_CVHSA	56.55	56.59	63.72	65.78	72.51	73.55	75.88	76.41	76.11	75.96	76.42	77.68	77.5	76.64	76.56	76.56	76.64	76.82	77.31	77.1	77.18	77.18	77.2	76.74	76.74	89.96	90.04	90.04	92.27	92.27	92.43	92.51	92.43	94.66	100	96.97	97.05	76.24	78.09	80.7	81.2	81.04	81.1	79.01	79.01	78.2	78.2
	36	tr|A0A0U2IWM2|A0A0U2IWM2_9BETC	56.71	56.75	64.13	66.11	72.92	74.11	76.29	76.81	76.51	76.37	77.15	77.84	77.66	78	77.92	77.92	78	77.46	77.95	77.74	77.82	77.82	78.16	77.86	77.86	90.92	91	91	93.78	93.78	93.31	93.07	92.99	96.65	96.97	100	99.92	76.73	78.09	80.86	81.36	81.2	81.35	80.06	80.06	79.25	79.25
	37	tr|A0A2D1PX97|A0A2D1PX97_SARS	56.71	56.75	64.13	66.11	72.92	74.11	76.37	76.89	76.59	76.45	77.24	77.92	77.74	78	77.92	77.92	78	77.54	78.03	77.82	77.9	77.9	78.16	77.86	77.86	91	91.08	91.08	93.86	93.86	93.39	93.15	93.07	96.73	97.05	99.92	100	76.81	78.18	80.94	81.44	81.28	81.43	80.15	80.15	79.34	79.34
	38	tr|A0A0U1UYX4|A0A0U1UYX4_SARS	61.24	60.43	68.74	72.28	80.41	72	73.51	73.79	73.11	72.97	76.78	80.46	80.36	74.37	74.29	74.29	74.37	73.96	74.53	74.33	74.33	74.33	73.86	73.88	73.88	76.67	76.75	76.75	76.75	76.75	76.83	76.5	76.42	76.32	76.24	76.73	76.81	100	92.14	80.91	80.93	81.26	81.24	84.95	84.95	85.84	86.17
	39	tr|A0A2D1PX37|A0A2D1PX37_SARS	62.88	61.59	70.38	74.19	82.66	73.03	74.45	74.24	73.4	73.26	77.69	81.77	81.67	75.59	75.51	75.51	75.59	75.35	75.92	75.72	75.72	75.72	75.25	75.35	75.35	78.26	78.26	78.26	78.26	78.26	78.34	78.26	78.18	78.01	78.09	78.09	78.18	92.14	100	85.4	84.03	84.19	83.77	82.15	82.15	82.15	82.4
	40	tr|A0A0U1WJY8|A0A0U1WJY8_SARS	59.34	57.43	65.46	69.22	76.96	72.75	73.35	74.78	73.77	73.71	75.76	82.97	82.87	77.38	77.3	77.3	77.38	76.85	77.42	77.22	77.22	77.22	76.91	76.93	76.93	81.35	81.43	81.43	81.51	81.51	81.59	81.67	81.59	80.7	80.7	80.86	80.94	80.91	85.4	100	85.71	85.88	85.46	83.6	83.6	83.69	83.93
	41	tr|A0A4Y6GL43|A0A4Y6GL43_9BETC	59.43	57.43	65.96	68.8	76.96	74.69	75.36	77.35	76.77	76.7	75.47	82.17	82.16	76.46	76.38	76.38	76.46	76.17	76.74	76.54	76.54	76.54	76.15	76.25	76.25	80.71	80.79	80.79	80.79	80.79	80.88	80.88	80.79	81.36	81.2	81.36	81.44	80.93	84.03	85.71	100	95.89	95	85.15	85.15	85.23	85.47
	42	tr|A0A0U1WHI2|A0A0U1WHI2_SARS	59.43	57.68	65.87	68.8	76.87	74.86	75.85	77.35	76.44	76.38	75.8	82.66	82.64	77.02	76.94	76.94	77.02	76.58	77.15	76.94	76.94	76.94	76.72	76.58	76.58	80.55	80.63	80.63	80.63	80.63	80.63	80.63	80.55	81.12	81.04	81.2	81.28	81.26	84.19	85.88	95.89	100	97.58	85.15	85.15	85.31	85.55
	43	tr|R9QTA0|R9QTA0_SARS	59.31	57.64	66.09	68.61	76.69	74.67	75.43	76.77	76.1	76.04	76.03	82.4	82.22	77.09	77	77	77.09	76.31	76.89	76.68	76.68	76.68	76.78	76.48	76.48	80.54	80.62	80.62	80.86	80.86	80.78	80.62	80.54	81.02	81.1	81.35	81.43	81.24	83.77	85.46	95	97.58	100	84.89	84.89	85.38	85.62
	44	tr|A0A0K1Z054|A0A0K1Z054_SARS	58.03	56.68	65.05	67.8	75.87	74.07	75.06	76.64	75.81	75.83	74.47	81.67	81.49	75.55	75.47	75.47	75.55	75.26	75.83	75.63	75.63	75.63	75.49	75.51	75.51	80.16	80.24	80.24	80.32	80.32	80.08	80.16	80.08	79.58	79.01	80.06	80.15	84.95	82.15	83.6	85.15	85.15	84.89	100	99.92	96.78	97.02
	45	tr|A0A0K1Z074|A0A0K1Z074_SARS	58.03	56.68	65.05	67.8	75.87	74.07	75.06	76.64	75.81	75.83	74.47	81.67	81.49	75.55	75.47	75.47	75.55	75.26	75.83	75.63	75.63	75.63	75.49	75.51	75.51	80.16	80.24	80.24	80.32	80.32	80.08	80.16	80.08	79.58	79.01	80.06	80.15	84.95	82.15	83.6	85.15	85.15	84.89	99.92	100	96.7	96.94
	46	tr|Q0Q484|Q0Q484_SARS	58.44	57.01	65.46	68.3	76.21	73.82	74.74	76.56	75.97	75.99	75.04	81.91	81.57	75.3	75.22	75.22	75.3	75.42	75.99	75.79	75.79	75.79	75.65	75.51	75.51	79.19	79.27	79.27	79.43	79.43	79.35	79.11	79.03	78.69	78.2	79.25	79.34	85.84	82.15	83.69	85.23	85.31	85.38	96.78	96.7	100	99.68
	47	tr|Q0QDZ0|Q0QDZ0_SARS	58.69	57.01	65.46	68.3	76.46	73.82	74.74	76.56	75.89	75.91	75.04	82	81.66	75.47	75.38	75.38	75.47	75.59	76.16	75.95	75.95	75.95	75.81	75.67	75.67	79.27	79.35	79.35	79.43	79.43	79.35	79.11	79.03	78.77	78.2	79.25	79.34	86.17	82.4	83.93	85.47	85.55	85.62	97.02	96.94	99.68	100
	48	tr|A0A0U1WHH0|A0A0U1WHH0_SARS	58.61	56.85	65.38	68.22	76.37	73.98	74.98	76.8	76.22	76.24	75.21	81.75	81.41	75.22	75.14	75.14	75.22	75.34	75.91	75.71	75.71	75.71	75.57	75.42	75.42	79.19	79.27	79.27	79.35	79.35	79.27	79.03	78.95	78.77	78.36	79.25	79.34	86	82.07	83.6	85.47	85.55	85.62	96.62	96.54	98.71	99.03
	49	tr|A0A0U1WHI6|A0A0U1WHI6_SARS	58.52	56.76	65.3	68.14	76.29	74.35	75.1	76.93	76.34	76.36	75.12	81.8	81.46	75.26	75.18	75.18	75.26	75.38	75.95	75.75	75.75	75.75	75.53	75.47	75.47	79.19	79.27	79.27	79.35	79.35	79.27	79.03	78.95	78.77	78.36	79.25	79.34	86	82.07	83.6	85.61	85.61	85.68	96.53	96.45	98.63	98.95
	50	tr|R9QTH3|R9QTH3_SARS	59.43	58.26	66.61	69.3	77.62	75.12	76.28	77.53	76.62	76.64	76.6	82.08	81.98	76.52	76.44	76.44	76.52	76.31	76.89	76.68	76.68	76.68	76.78	76.72	76.72	80.97	81.05	81.05	81.3	81.3	81.38	81.21	81.13	81.12	80.88	81.44	81.52	81.53	84.27	86.53	88.94	89.27	89.5	88.72	88.72	88.72	88.96
	51	tr|A0A2D1PX44|A0A2D1PX44_SARS	59.67	58.26	66.61	69.97	77.62	75.61	75.87	77.53	76.06	75.99	76.35	81.75	81.82	76.03	75.95	75.95	76.03	75.99	76.56	76.36	76.36	76.36	76.46	76.31	76.31	80.49	80.57	80.57	80.81	80.81	80.65	80.73	80.65	80.39	80.47	80.71	80.79	82.1	85.09	86.77	89.67	89.59	89.34	87.75	87.75	87.43	87.67
	52	tr|A0A2D1PX88|A0A2D1PX88_SARS	59.59	58.34	66.45	69.8	77.54	75.69	75.87	77.62	76.14	76.07	76.27	81.83	81.9	76.11	76.03	76.03	76.11	76.07	76.64	76.44	76.44	76.44	76.54	76.39	76.39	80.57	80.65	80.65	80.89	80.89	80.89	80.97	80.89	80.63	80.71	80.79	80.88	82.1	85	86.69	89.75	89.51	89.34	87.59	87.59	87.27	87.51
	53	tr|A0A4Y6GL56|A0A4Y6GL56_9BETC	59.92	58.42	66.61	70.05	77.7	75.61	75.95	77.7	76.3	76.24	76.44	81.67	81.74	76.19	76.11	76.11	76.19	76.15	76.72	76.52	76.52	76.52	76.62	76.31	76.31	80.65	80.73	80.73	80.97	80.97	80.81	80.73	80.65	80.55	80.47	80.88	80.96	82.1	84.92	86.69	89.67	89.51	89.42	87.59	87.59	87.51	87.75
	54	tr|A0A7G6UAI5|A0A7G6UAI5_BCHK3	58.44	58.67	65.96	67.89	74.79	75.66	76.86	77.55	76.84	76.94	77.48	80	79.74	78.29	78.21	78.21	78.29	77.93	78.42	78.21	78.29	78.29	78.79	78.33	78.33	81.96	82.04	82.04	84.2	84.2	84.6	84.52	84.44	82.03	84.35	84.03	84.11	78.03	80.44	82.55	84.44	85	84.91	86.22	86.22	86.62	86.62
	55	tr|A0A7G6UAJ9|A0A7G6UAJ9_BCHK3	58.44	58.67	65.96	67.89	74.79	75.66	76.86	77.55	76.84	76.94	77.48	80	79.74	78.21	78.13	78.13	78.21	77.85	78.42	78.13	78.21	78.21	78.79	78.25	78.25	81.88	81.96	81.96	84.12	84.12	84.52	84.44	84.36	81.95	84.27	83.95	84.03	78.03	80.44	82.55	84.44	85	84.91	86.22	86.22	86.62	86.62
	56	sp|Q0Q475|SPIKE_BC279	59.39	58.14	66.34	68.86	76.94	74.07	75.79	76.72	75.89	75.91	76.25	82.47	82.29	76.76	76.68	76.68	76.76	76.48	77.05	76.84	76.84	76.84	76.86	76.64	76.64	80.97	81.05	81.05	81.13	81.13	81.05	81.05	80.97	80.88	80.47	81.04	81.12	81.27	84.26	86.52	89.34	90.06	89.74	89.44	89.44	89.35	89.6
	57	tr|Q0QDX9|Q0QDX9_SARS	59.47	58.22	66.34	68.86	76.94	74.07	75.79	76.72	75.89	75.91	76.25	82.47	82.29	76.76	76.68	76.68	76.76	76.48	77.05	76.84	76.84	76.84	76.86	76.64	76.64	81.05	81.13	81.13	81.21	81.21	81.13	81.13	81.05	80.96	80.55	81.12	81.2	81.27	84.26	86.52	89.34	90.06	89.74	89.35	89.35	89.27	89.52
	58	tr|A0A0U1WHJ8|A0A0U1WHJ8_SARS	59.64	57.81	66.17	68.94	76.94	74.74	75.89	77.07	76.4	76.42	76.34	82.71	82.53	76.7	76.62	76.62	76.7	76.41	76.99	76.78	76.78	76.78	77.2	77.14	77.14	80.91	80.99	80.99	80.99	80.99	81.15	80.91	80.83	80.65	80.32	80.81	80.89	81.84	84.5	86.84	90.15	90.23	89.42	89.92	89.92	90.08	90.32
	59	tr|D5HJT4|D5HJT4_BCHK3	60.3	58.8	66.83	70.02	77.77	74.09	75.49	76.42	75.91	75.93	76.5	83.12	83.1	77.67	77.59	77.59	77.67	77.3	77.88	77.67	77.67	77.67	77.93	77.79	77.79	80.18	80.26	80.26	80.26	80.26	80.42	80.18	80.1	80.24	79.68	80.24	80.32	80.94	83.69	86.11	89.1	89.66	88.45	88.87	88.87	89.19	89.44
	60	tr|D5HJU5|D5HJU5_BCHK3	60.21	58.72	66.83	69.94	77.77	74.09	75.57	76.58	76.07	76.09	76.5	83.28	83.1	77.67	77.59	77.59	77.67	77.46	78.04	77.83	77.83	77.83	78.09	77.95	77.95	80.34	80.42	80.42	80.42	80.42	80.5	80.34	80.26	80.24	79.68	80.24	80.32	80.94	83.69	86.11	89.26	89.74	88.53	89.03	89.03	89.35	89.6
	61	tr|A0A096XNM6|A0A096XNM6_SARS	60.62	58.72	67.08	70.02	77.85	74.17	75.32	76.26	75.91	75.93	76.42	83.44	83.18	77.51	77.43	77.43	77.51	77.14	77.71	77.51	77.51	77.51	77.93	77.79	77.79	80.18	80.26	80.26	80.26	80.26	80.42	80.34	80.26	80.16	79.6	80	80.08	81.19	83.77	86.03	88.85	89.34	88.69	89.03	89.03	89.35	89.6
	62	tr|D5HJZ1|D5HJZ1_BCHK3	60.54	58.8	67.16	69.86	77.85	74.41	75.65	76.58	76.07	76.09	76.58	83.52	83.35	77.67	77.59	77.59	77.67	77.22	77.8	77.59	77.59	77.59	78.09	77.95	77.95	80.34	80.42	80.42	80.42	80.42	80.58	80.5	80.42	80.4	79.68	80.24	80.32	81.27	83.85	86.27	88.93	89.58	88.61	89.35	89.35	89.6	89.84
	63	tr|Q3LZV3|Q3LZV3_BCHK3	60.46	58.72	67.08	69.78	77.77	74.49	75.49	76.5	75.99	76.01	76.42	83.36	83.18	77.59	77.51	77.51	77.59	77.06	77.63	77.43	77.43	77.43	78.01	77.87	77.87	80.02	80.1	80.1	80.1	80.1	80.26	80.18	80.1	80.08	79.35	79.92	80	81.11	83.52	85.95	88.61	89.26	88.29	89.19	89.19	89.44	89.68
	64	tr|D5HK02|D5HK02_BCHK3	60.38	58.64	67	69.69	77.69	74.57	75.49	76.58	76.07	76.09	76.42	83.36	83.18	77.51	77.43	77.43	77.51	77.06	77.63	77.43	77.43	77.43	77.93	77.79	77.79	80.18	80.26	80.26	80.26	80.26	80.42	80.34	80.26	80.24	79.51	80.08	80.16	81.27	83.52	85.95	88.77	89.26	88.29	89.27	89.27	89.52	89.76
	65	sp|Q3LZX1|SPIKE_BCHK3	60.46	58.72	67.08	69.78	77.77	74.49	75.57	76.5	75.99	76.01	76.5	83.44	83.27	77.59	77.51	77.51	77.59	77.14	77.71	77.51	77.51	77.51	78.01	77.87	77.87	80.1	80.18	80.18	80.18	80.18	80.34	80.26	80.18	80.16	79.43	80	80.08	81.19	83.61	86.03	88.69	89.34	88.37	89.27	89.27	89.52	89.76
	66	tr|Q3LZT7|Q3LZT7_BCHK3	60.46	58.72	67.08	69.78	77.77	74.49	75.57	76.5	75.99	76.01	76.5	83.44	83.27	77.59	77.51	77.51	77.59	77.14	77.71	77.51	77.51	77.51	78.01	77.87	77.87	80.1	80.18	80.18	80.18	80.18	80.34	80.26	80.18	80.16	79.43	80	80.08	81.19	83.61	86.03	88.69	89.34	88.37	89.27	89.27	89.52	89.76
	67	tr|D5HJQ1|D5HJQ1_BCHK3	60.38	58.64	67	69.69	77.69	74.57	75.49	76.58	76.07	76.09	76.42	83.36	83.18	77.51	77.43	77.43	77.51	77.06	77.63	77.43	77.43	77.43	77.93	77.79	77.79	80.18	80.26	80.26	80.26	80.26	80.42	80.34	80.26	80.24	79.51	80.08	80.16	81.27	83.52	85.95	88.77	89.26	88.29	89.35	89.35	89.6	89.84
	68	tr|D5HJR2|D5HJR2_BCHK3	60.38	58.64	67	69.69	77.69	74.57	75.49	76.58	76.07	76.09	76.42	83.36	83.18	77.51	77.43	77.43	77.51	77.06	77.63	77.43	77.43	77.43	77.93	77.79	77.79	80.18	80.26	80.26	80.26	80.26	80.42	80.34	80.26	80.24	79.51	80.08	80.16	81.27	83.52	85.95	88.77	89.26	88.29	89.35	89.35	89.6	89.84
	69	tr|D5HJS3|D5HJS3_BCHK3	60.38	58.64	67	69.69	77.69	74.57	75.49	76.58	76.07	76.09	76.42	83.36	83.18	77.51	77.43	77.43	77.51	77.06	77.63	77.43	77.43	77.43	77.93	77.79	77.79	80.18	80.26	80.26	80.26	80.26	80.42	80.34	80.26	80.24	79.51	80.08	80.16	81.27	83.52	85.95	88.77	89.26	88.29	89.35	89.35	89.6	89.84
	70	tr|D5HJV8|D5HJV8_BCHK3	60.38	58.64	67	69.69	77.69	74.57	75.49	76.58	76.07	76.09	76.42	83.36	83.18	77.51	77.43	77.43	77.51	77.06	77.63	77.43	77.43	77.43	77.93	77.79	77.79	80.18	80.26	80.26	80.26	80.26	80.42	80.34	80.26	80.24	79.51	80.08	80.16	81.27	83.52	85.95	88.77	89.26	88.29	89.35	89.35	89.6	89.84
	71	tr|D5HJW9|D5HJW9_BCHK3	60.38	58.64	67	69.69	77.69	74.57	75.49	76.58	76.07	76.09	76.42	83.36	83.18	77.51	77.43	77.43	77.51	77.06	77.63	77.43	77.43	77.43	77.93	77.79	77.79	80.18	80.26	80.26	80.26	80.26	80.42	80.34	80.26	80.24	79.51	80.08	80.16	81.27	83.52	85.95	88.77	89.26	88.29	89.35	89.35	89.6	89.84
	72	tr|D5HJY0|D5HJY0_BCHK3	60.38	58.64	67	69.69	77.69	74.57	75.49	76.58	76.07	76.09	76.42	83.36	83.18	77.51	77.43	77.43	77.51	77.06	77.63	77.43	77.43	77.43	77.93	77.79	77.79	80.18	80.26	80.26	80.26	80.26	80.42	80.34	80.26	80.24	79.51	80.08	80.16	81.27	83.52	85.95	88.77	89.26	88.29	89.35	89.35	89.6	89.84
	73	sp|Q3I5J5|SPIKE_BCRP3	59.89	58.22	66.67	69.28	77.35	74.47	75.71	76.89	76.3	76.32	76.42	82.63	82.45	77.25	77.17	77.17	77.25	76.56	77.13	76.84	76.92	76.92	77.43	77.12	77.12	81.05	81.13	81.13	81.21	81.21	81.3	80.97	80.89	80.63	80.15	80.79	80.88	82.08	84.58	86.68	89.5	89.9	89.74	89.68	89.68	90	90.24
	74	tr|A0A2D1PX86|A0A2D1PX86_SARS	59.89	58.14	66.5	69.53	77.44	75.14	75.73	77.15	76.16	76.18	76.34	82.63	82.62	76.78	76.7	76.7	76.78	76.66	77.23	77.02	77.02	77.02	77.36	77.22	77.22	80.58	80.66	80.66	80.66	80.66	80.83	80.66	80.58	80.49	80	80.57	80.65	82	85.24	87.49	90.23	89.74	88.77	90.32	90.32	90.48	90.73
	75	tr|A0A4Y6GL75|A0A4Y6GL75_9BETC	59.8	58.06	66.5	69.44	77.44	75.3	75.73	77.15	76.16	76.18	76.34	82.55	82.53	76.86	76.78	76.78	76.86	76.58	77.15	76.94	76.94	76.94	77.36	77.22	77.22	80.5	80.58	80.58	80.58	80.58	80.74	80.58	80.5	80.49	80	80.57	80.65	81.84	85.48	87.73	89.98	89.66	88.53	90.16	90.16	90.32	90.56
	76	tr|A0A2D1PX73|A0A2D1PX73_SARS	59.64	58.22	66.5	69.28	77.27	75.12	75.79	77.13	76.06	76.07	76.34	82.39	82.21	76.76	76.68	76.68	76.76	76.56	77.13	76.92	76.92	76.92	77.35	77.2	77.2	80.57	80.65	80.65	80.89	80.89	80.97	80.81	80.73	80.47	80.23	80.79	80.88	81.92	84.91	87.25	89.5	89.01	88.93	90.32	90.32	90.4	90.65
	77	tr|A0A2D1PX05|A0A2D1PX05_SARS	59.47	58.06	66.42	69.11	77.1	75.37	75.87	77.13	76.06	76.07	76.58	82.31	82.13	76.92	76.84	76.84	76.92	76.31	76.89	76.68	76.68	76.68	77.43	77.28	77.28	80.65	80.73	80.73	80.97	80.97	81.05	80.89	80.81	80.63	80.39	80.96	81.04	81.84	85.32	87.49	89.18	88.93	88.85	90.32	90.32	90.4	90.65
	78	tr|A0A4Y6GL82|A0A4Y6GL82_9BETC	59.39	57.97	66.34	69.03	77.02	75.28	75.71	76.97	75.89	75.91	76.5	82.14	81.97	76.76	76.68	76.68	76.76	76.15	76.72	76.52	76.52	76.52	77.27	77.12	77.12	80.49	80.57	80.57	80.81	80.81	80.89	80.73	80.65	80.47	80.23	80.79	80.88	81.76	85.24	87.33	89.01	88.77	88.69	90.16	90.16	90.24	90.48
			1	1	1	1	1	1	1	1	1	1	1	1	1	1	1	1	1	1	1	1	1	1	1	1	1	1	1	1	1	1	1	1	1	1	1	1	1	1	1	1	1	1	1	1	1	1	1
[truncated: 31 more columns]

## Sheet: N-linked glycan sites per res
Position on alignment	Number of N-linked glycan sites	% of sites		large panel	Position on alignment	SARS-CoV-2 glycan position	% of sites		12 panel	Number of sites				SARS-CoV-2 glycan position	% of sites		12 panel	Number of sites
1	0	0			25	17	0.192308		N17	3	0.25			165	1		N122	12	1
2	0	0			69	61	0.910256		N61	11	0.916667			1074	1		N165	12	1
3	0	0			82	74	0.025641		N74	1	0.0833333			1098	1		N234	12	1
4	0	0			130	122	0.974359		N122	12	1			1134	1		N282	12	1
5	0	0			157	149	0.179487		N149	6	0.5			1158	1		N331	12	1
6	0	0			173	165	1		N165	12	1			1173	1		N343	12	1
7	0	0			247	234	0.974359		N234	12	1			1194	1		N616	12	1
8	0	0			295	282	0.974359		N282	12	1			616	0.987179		N717	12	1
9	0	0			344	331	0.974359		N331	12	1			709	0.987179		N801	12	1
10	0	0			356	343	0.974359		N343	12	1			801	0.987179		N1074	12	1
11	0	0			401	370	0.910256		N370	11	0.916667			122	0.974359		N1098	12	1
12	0	0			635	603	0.935897		N603	11	0.916667			234	0.974359		N1134	12	1
13	0	0			648	616	0.987179		N616	12	1			282	0.974359		N1158	12	1
14	0	0			692	657	0.846154		N657	9	0.75			331	0.974359		N1173	12	1
15	0	0			745	709	0.987179		N709	10	0.833333			343	0.974359		N1194	12	1
16	0	0			753	717	0.974359		N717	12	1			717	0.974359		N61	11	0.916667
17	0	0			837	801	0.987179		N801	12	1			603	0.935897		N370	11	0.916667
18	0	0			1110	1074	1		N1074	12	1			61	0.910256		N603	11	0.916667
19	0	0			1134	1098	1		N1098	12	1			370	0.910256		N709	10	0.833333
20	0	0			1170	1134	1		N1134	12	1			657	0.846154		N657	9	0.75
21	0	0			1194	1158	1		N1158	12	1			17	0.192308		N149	6	0.5
22	0	0			1209	1173	1		N1173	12	1			149	0.179487		N17	3	0.25
23	0	0			1230	1194	1		N1194	12	1			74	0.025641		N74	1	0.0833333
24	0	0
25	15	0.192308
26	0	0
27	0	0
28	4	0.0512821
29	0	0
30	0	0
31	0	0
32	0	0
33	1	0.0128205
34	0	0
35	2	0.025641
36	7	0.0897436
37	0	0
38	13	0.166667
39	0	0
40	0	0
41	0	0
42	0	0
43	0	0
44	0	0
45	0	0
46	0	0
47	0	0
48	0	0
49	0	0
50	0	0
51	0	0
52	0	0
53	0	0
54	1	0.0128205
55	0	0
56	0	0
57	0	0
58	0	0
59	0	0
60	0	0
61	0	0
62	0	0
63	0	0
64	0	0
65	0	0
66	0	0
67	7	0.0897436
68	0	0
69	71	0.910256
70	0	0
71	0	0
72	0	0
73	0	0
74	0	0
75	0	0
76	0	0
77	1	0.0128205
78	0	0
79	0	0
80	0	0
81	0	0
82	2	0.025641
83	0	0
84	0	0
85	0	0
86	0	0
87	0	0
88	0	0
89	0	0
90	0	0
91	0	0
92	0	0
93	0	0
94	0	0
95	0	0
96	0	0
97	0	0
98	0	0
99	0	0
100	0	0
101	0	0
102	0	0
103	0	0
104	0	0
105	0	0
106	0	0
107	0	0
108	0	0
109	0	0
110	0	0
111	0	0
112	0	0
113	0	0
114	0	0
115	0	0
116	0	0
117	0	0
118	0	0
119	0	0
120	68	0.871795
121	0	0
122	0	0
123	0	0
124	0	0
125	0	0
126	0	0
127	0	0
128	0	0
129	51	0.653846
130	76	0.974359
131	0	0
132	0	0
133	0	0
134	0	0
135	0	0
136	0	0
137	0	0
138	0	0
139	0	0
140	0	0
141	0	0
142	0	0
143	0	0
144	0	0
145	0	0
146	0	0
147	0	0
148	0	0
149	0	0
150	0	0
151	0	0
152	0	0
153	2	0.025641
154	0	0
155	8	0.102564
156	1	0.0128205
157	14	0.179487
158	0	0
159	0	0
160	0	0
161	0	0
162	0	0
163	0	0
164	0	0
165	0	0
166	0	0
167	0	0
168	0	0
169	0	0
170	2	0.025641
171	0	0
172	0	0
173	78	1
174	0	0
175	0	0
176	0	0
177	1	0.0128205
178	0	0
179	0	0
180	0	0
181	0	0
182	0	0
183	0	0
184	3	0.0384615
185	0	0
186	2	0.025641
187	0	0
188	0	0
189	0	0
190	0	0
191	0	0
192	0	0
193	0	0
194	4	0.0512821
195	0	0
196	0	0
197	0	0
198	0	0
199	0	0
200	0	0
201	0	0
202	0	0
203	0	0
204	0	0
205	0	0
206	0	0
207	0	0
208	0	0
209	0	0
210	0	0
211	0	0
212	0	0
213	0	0
214	0	0
215	0	0
216	0	0
217	0	0
218	0	0
219	0	0
220	1	0.0128205
221	0	0
222	0	0
223	0	0
224	0	0
225	0	0
226	0	0
227	0	0
228	0	0
229	0	0
230	0	0
231	0	0
232	0	0
233	0	0
234	0	0
235	0	0
236	0	0
237	0	0
238	0	0
239	0	0
240	0	0
241	0	0
242	0	0
243	0	0
244	0	0
245	0	0
246	0	0
247	76	0.974359
248	0	0
249	0	0
250	0	0
251	0	0
252	0	0
253	0	0
254	0	0
255	0	0
256	0	0
257	0	0
258	0	0
259	0	0
260	0	0
261	0	0
262	0	0
263	0	0
264	0	0
265	0	0
266	0	0
267	0	0
268	0	0
269	0	0
270	0	0
271	0	0
272	0	0
273	0	0
274	0	0
275	0	0
276	0	0
277	0	0
278	0	0
279	0	0
280	0	0
281	0	0
282	0	0
283	0	0
284	0	0
285	0	0
286	0	0
287	0	0
288	0	0
289	0	0
290	0	0
291	0	0
292	0	0
293	0	0
294	0	0
295	76	0.974359
296	0	0
297	0	0
298	0	0
299	0	0
300	0	0
301	0	0
302	0	0
303	0	0
304	0	0
305	0	0
306	0	0
307	0	0
308	0	0
309	0	0
310	0	0
311	0	0
312	0	0
313	0	0
314	0	0
315	0	0
316	0	0
317	0	0
318	0	0
319	0	0
320	26	0.333333
321	0	0
322	0	0
323	0	0
324	0	0
325	0	0
326	0	0
327	0	0
328	0	0
329	0	0
330	0	0
331	0	0
332	0	0
333	0	0
334	0	0
335	0	0
336	0	0
337	0	0
338	0	0
339	0	0
340	0	0
341	0	0
342	0	0
343	0	0
344	76	0.974359
345	0	0
346	0	0
347	0	0
348	0	0
349	0	0
350	0	0
351	0	0
352	0	0
353	0	0
354	0	0
355	0	0
356	76	0.974359
357	0	0
358	0	0
359	0	0
360	0	0
361	0	0
362	0	0
363	0	0
364	0	0
365	0	0
366	0	0
367	0	0
368	0	0
369	0	0
370	0	0
371	0	0
372	0	0
373	0	0
374	0	0
375	0	0
376	0	0
377	0	0
378	0	0
379	0	0
380	0	0
381	0	0
382	0	0
383	1	0.0128205
384	0	0
385	0	0
386	0	0
387	0	0
388	0	0
389	0	0
390	0	0
391	0	0
392	0	0
393	0	0
394	0	0
395	0	0
396	0	0
397	0	0
398	0	0
399	0	0
400	0	0
401	71	0.910256
402	0	0
403	0	0
404	0	0
405	0	0
406	0	0
407	0	0
408	0	0
409	0	0
410	0	0
411	0	0
412	0	0
413	0	0
414	0	0
415	0	0
416	0	0
417	0	0
418	0	0
419	0	0
420	0	0
421	0	0
422	0	0
423	0	0
424	0	0
425	0	0
426	0	0
427	0	0
428	0	0
429	0	0
430	0	0
431	0	0
432	0	0
433	0	0
434	0	0
435	0	0
436	0	0
437	0	0
438	0	0
439	0	0
440	0	0
441	0	0
442	0	0
443	0	0
444	0	0
445	0	0
446	0	0
447	0	0
448	0	0
449	0	0
450	0	0
451	0	0
452	0	0
453	0	0
454	0	0
455	0	0
456	0	0
457	0	0
458	0	0
459	0	0
460	0	0
461	0	0
462	0	0
463	0	0
464	0	0
465	0	0
466	0	0
467	0	0
468	0	0
469	0	0
470	0	0
471	0	0
472	0	0
473	0	0
474	0	0
475	0	0
476	0	0
477	0	0
478	0	0
479	0	0
480	0	0
481	0	0
482	0	0
483	0	0
484	0	0
485	0	0
486	0	0
487	0	0
488	0	0
489	0	0
490	0	0
491	0	0
492	0	0
493	0	0
494	0	0
495	0	0
496	0	0
497	0	0
498	0	0
499	0	0
500	0	0
501	0	0
502	0	0
503	0	0
504	0	0
505	0	0
506	0	0
507	0	0
508	0	0
509	0	0
510	0	0
511	0	0
512	0	0
513	0	0
514	0	0
515	0	0
516	0	0
517	0	0
518	0	0
519	0	0
520	0	0
521	0	0
522	0	0
523	0	0
524	0	0
525	0	0
526	0	0
527	0	0
528	0	0
529	0	0
530	0	0
531	0	0
532	0	0
533	0	0
534	0	0
535	0	0
536	0	0
537	0	0
538	0	0
539	0	0
540	0	0
541	0	0
542	0	0
543	0	0
544	0	0
545	0	0
546	0	0
547	0	0
548	0	0
549	0	0
550	0	0
551	0	0
552	0	0
553	0	0
554	0	0
555	0	0
556	0	0
557	0	0
558	0	0
559	0	0
560	0	0
561	0	0
562	0	0
563	0	0
564	0	0
565	0	0
566	0	0
567	0	0
568	0	0
569	0	0
570	0	0
571	0	0
572	0	0
573	0	0
574	0	0
575	0	0
576	0	0
577	0	0
578	0	0
579	0	0
580	0	0
581	0	0
582	0	0
583	0	0
584	0	0
585	0	0
586	1	0.0128205
587	0	0
588	0	0
589	0	0
590	0	0
591	0	0
592	0	0
593	0	0
594	0	0
595	0	0
596	0	0
597	0	0
598	0	0
599	0	0
600	0	0
601	0	0
602	0	0
603	0	0
604	0	0
605	0	0
606	0	0
607	0	0
608	0	0
609	0	0
610	0	0
611	0	0
612	0	0
613	0	0
614	0	0
615	0	0
616	0	0
617	0	0
618	0	0
619	0	0
620	0	0
621	0	0
622	0	0
623	0	0
624	0	0
625	0	0
626	0	0
627	0	0
628	0	0
629	0	0
630	0	0
631	0	0
632	0	0
633	0	0
634	0	0
635	73	0.935897
636	0	0
637	0	0
638	0	0
639	0	0
640	0	0
641	0	0
642	0	0
643	0	0
644	0	0
645	0	0
646	0	0
647	0	0
648	77	0.987179
649	0	0
650	0	0
651	0	0
652	0	0
653	0	0
654	0	0
655	0	0
656	0	0
657	0	0
658	0	0
659	0	0
660	0	0
661	0	0
662	0	0
663	0	0
664	0	0
665	0	0
666	0	0
667	0	0
668	0	0
669	0	0
670	0	0
671	0	0
672	0	0
673	0	0
674	0	0
675	0	0
676	0	0
677	0	0
678	0	0
679	0	0
680	0	0
681	0	0
682	0	0
683	0	0
684	0	0
685	0	0
686	0	0
687	0	0
688	0	0
689	0	0
690	0	0
691	0	0
692	66	0.846154
693	0	0
694	0	0
695	0	0
696	0	0
697	0	0
698	0	0
699	0	0
700	0	0
701	0	0
702	0	0
703	0	0
704	0	0
705	0	0
706	0	0
707	0	0
708	0	0
709	0	0
710	0	0
711	1	0.0128205
712	0	0
713	0	0
714	0	0
715	0	0
716	0	0
717	0	0
718	0	0
719	0	0
720	0	0
721	1	0.0128205
722	0	0
723	0	0
724	0	0
725	0	0
726	0	0
727	0	0
728	0	0
729	0	0
730	0	0
731	0	0
732	0	0
733	0	0
734	0	0
735	0	0
736	0	0
737	0	0
738	0	0
739	0	0
740	0	0
741	0	0
742	0	0
743	0	0
744	0	0
745	77	0.987179
746	0	0
747	0	0
748	0	0
749	0	0
750	0	0
751	0	0
752	0	0
753	76	0.974359
754	0	0
755	0	0
756	0	0
757	0	0
758	0	0
759	0	0
760	0	0
761	0	0
762	0	0
763	0	0
764	0	0
765	0	0
766	0	0
767	0	0
768	0	0
769	0	0
770	0	0
771	0	0
772	0	0
773	0	0
774	0	0
775	0	0
776	0	0
777	0	0
778	0	0
779	0	0
780	0	0
781	0	0
782	0	0
783	0	0
784	0	0
785	0	0
786	0	0
787	0	0
788	0	0
789	0	0
790	0	0
791	0	0
792	0	0
793	0	0
794	0	0
795	0	0
796	0	0
797	0	0
798	0	0
799	0	0
800	0	0
801	0	0
802	0	0
803	0	0
804	0	0
805	0	0
806	0	0
807	0	0
808	0	0
809	0	0
810	0	0
811	0	0
812	0	0
813	0	0
814	0	0
815	0	0
816	0	0
817	0	0
818	0	0
819	0	0
820	0	0
821	0	0
822	0	0
823	0	0
824	0	0
825	0	0
826	0	0
827	0	0
828	0	0
829	0	0
830	0	0
831	0	0
832	0	0
833	0	0
834	0	0
835	0	0
836	0	0
837	77	0.987179
838	0	0
839	0	0
840	0	0
841	0	0
842	0	0
843	0	0
844	0	0
845	0	0
846	0	0
847	0	0
848	0	0
849	0	0
850	0	0
851	0	0
852	0	0
853	0	0
854	0	0
855	0	0
856	0	0
857	0	0
858	0	0
859	0	0
860	0	0
861	0	0
862	0	0
863	0	0
864	0	0
865	0	0
866	0	0
867	0	0
868	0	0
869	0	0
870	0	0
871	0	0
872	0	0
873	0	0
874	0	0
875	0	0
876	0	0
877	0	0
878	0	0
879	0	0
880	0	0
881	0	0
882	0	0
883	0	0
884	0	0
885	0	0
886	0	0
887	0	0
888	0	0
889	0	0
890	0	0
891	0	0
892	0	0
893	0	0
894	0	0
895	0	0
896	0	0
897	0	0
898	0	0
899	0	0
900	0	0
901	0	0
902	0	0
903	0	0
904	0	0
905	0	0
906	0	0
907	0	0
908	0	0
909	0	0
910	0	0
911	0	0
912	0	0
913	0	0
914	0	0
915	0	0
916	0	0
917	0	0
918	0	0
919	0	0
920	0	0
921	0	0
922	0	0
923	0	0
924	0	0
925	0	0
926	0	0
927	0	0
928	0	0
929	0	0
930	0	0
931	0	0
932	0	0
933	0	0
934	0	0
935	0	0
936	0	0
937	0	0
938	0	0
939	0	0
940	0	0
941	0	0
942	0	0
943	0	0
944	0	0
945	0	0
946	0	0
947	0	0
948	0	0
949	0	0
950	0	0
951	0	0
952	0	0
953	0	0
954	0	0
955	0	0
956	0	0
957	0	0
958	0	0
959	0	0
960	0	0
961	0	0
962	0	0
963	0	0
964	0	0
965	0	0
966	0	0
967	0	0
968	0	0
969	0	0
970	0	0
971	0	0
972	0	0
973	0	0
974	0	0
975	0	0
976	0	0
977	0	0
978	0	0
979	0	0
980	0	0
981	0	0
982	0	0
983	0	0
984	0	0
985	0	0
986	0	0
987	0	0
988	0	0
989	0	0
990	0	0
991	0	0
992	0	0
993	0	0
994	0	0
995	0	0
996	0	0
997	0	0
998	0	0
999	0	0
1000	0	0
1001	0	0
1002	0	0
1003	0	0
1004	0	0
1005	0	0
1006	0	0
1007	0	0
1008	0	0
1009	0	0
1010	0	0
1011	0	0
1012	0	0
1013	0	0
1014	0	0
1015	0	0
1016	0	0
1017	0	0
1018	0	0
1019	0	0
1020	0	0
1021	0	0
1022	0	0
1023	0	0
1024	0	0
1025	0	0
1026	0	0
1027	0	0
1028	0	0
1029	0	0
1030	0	0
1031	0	0
1032	0	0
1033	0	0
1034	0	0
1035	0	0
1036	0	0
1037	0	0
1038	0	0
1039	0	0
1040	0	0
1041	0	0
1042	0	0
1043	0	0
1044	0	0
1045	0	0
1046	0	0
1047	0	0
1048	0	0
1049	0	0
1050	0	0
1051	0	0
1052	0	0
1053	0	0
1054	0	0
1055	0	0
1056	0	0
1057	0	0
1058	0	0
1059	0	0
1060	0	0
1061	0	0
1062	0	0
1063	0	0
1064	0	0
1065	0	0
1066	0	0
1067	0	0
1068	0	0
1069	0	0
1070	0	0
1071	0	0
1072	0	0
1073	0	0
1074	0	0
1075	0	0
1076	0	0
1077	0	0
1078	0	0
1079	0	0
1080	0	0
1081	0	0
1082	0	0
1083	0	0
1084	0	0
1085	0	0
1086	0	0
1087	0	0
1088	0	0
1089	0	0
1090	0	0
1091	0	0
1092	0	0
1093	0	0
1094	0	0
1095	0	0
1096	0	0
1097	0	0
1098	0	0
1099	0	0
1100	0	0
1101	0	0
1102	0	0
1103	0	0
1104	0	0
1105	0	0
1106	0	0
1107	0	0
1108	0	0
1109	0	0
1110	78	1
1111	0	0
1112	0	0
1113	0	0
1114	0	0
1115	0	0
1116	0	0
1117	0	0
1118	0	0
1119	0	0
1120	0	0
1121	0	0
1122	0	0
1123	0	0
1124	0	0
1125	0	0
1126	0	0
1127	0	0
1128	0	0
1129	0	0
1130	0	0
1131	0	0
1132	0	0
1133	0	0
1134	78	1
1135	0	0
1136	0	0
1137	0	0
1138	0	0
1139	0	0
1140	0	0
1141	0	0
1142	0	0
1143	0	0
1144	0	0
1145	0	0
1146	0	0
1147	0	0
1148	0	0
1149	0	0
1150	0	0
1151	0	0
1152	0	0
1153	0	0
1154	0	0
1155	0	0
1156	0	0
1157	0	0
1158	0	0
1159	0	0
1160	0	0
1161	0	0
1162	0	0
1163	0	0
1164	0	0
1165	0	0
1166	0	0
1167	0	0
1168	0	0
1169	0	0
1170	78	1
1171	0	0
1172	0	0
1173	0	0
1174	0	0
1175	0	0
1176	0	0
1177	0	0
1178	0	0
1179	0	0
1180	0	0
1181	0	0
1182	0	0
1183	0	0
1184	0	0
1185	0	0
1186	0	0
1187	0	0
1188	0	0
1189	0	0
1190	0	0
1191	0	0
1192	0	0
1193	0	0
1194	78	1
1195	0	0
1196	0	0
1197	0	0
1198	0	0
1199	1	0.0128205
1200	0	0
1201	0	0
1202	0	0
1203	0	0
1204	0	0
1205	0	0
1206	0	0
1207	0	0
1208	0	0
1209	78	1
1210	0	0
1211	0	0
1212	0	0
1213	0	0
1214	0	0
1215	0	0
1216	0	0
1217	0	0
1218	0	0
1219	0	0
1220	0	0
1221	0	0
1222	0	0
1223	0	0
1224	0	0
1225	0	0
1226	0	0
1227	0	0
1228	0	0
1229	0	0
1230	78	1
1231	0	0
1232	0	0
1233	0	0
1234	0	0
1235	0	0
1236	0	0
1237	0	0
1238	0	0
1239	0	0
1240	0	0
1241	0	0
1242	0	0
1243	0	0
1244	0	0
1245	0	0
1246	0	0
1247	0	0
1248	0	0
1249	0	0
1250	0	0
1251	0	0
1252	0	0
1253	0	0
1254	0	0
1255	0	0
1256	0	0
1257	0	0
1258	0	0
1259	0	0
1260	0	0
1261	0	0
1262	0	0
1263	0	0
1264	0	0
1265	0	0
1266	0	0
1267	0	0
1268	0	0
1269	0	0
1270	0	0
1271	0	0
1272	0	0
1273	0	0
1274	0	0
1275	0	0
1276	0	0
1277	0	0
1278	0	0
1279	0	0
1280	0	0
1281	0	0
1282	0	0
1283	0	0
1284	0	0
1285	0	0
1286	0	0
1287	0	0
1288	0	0
1289	0	0
1290	0	0
1291	0	0
1292	0	0
1293	0	0
1294	0	0
1295	0	0
1296	0	0
1297	0	0
1298	0	0
1299	0	0
1300	0	0
1301	0	0
1302	0	0
1303	0	0
1304	0	0
1305	0	0
1306	0	0
1307	0	0
1308	0	0
1309	0	0

## Sheet: N-linked glycan search
Reference sequence (1): tr|A0A7U3W0L8|A0A7U3W0L8_9BETC																							N	S	T	P
Identities normalised by aligned length.
Colored by: identity
									1	2	3	4	5	6	7	8	9	10	11	12	13	14	15	16	17	18	19	20	21	22	23	24	25	26	27	28	29	30	31	32	33	34	35	36	37	38	39	40	41
1 tr|A0A7U3W0L8|A0A7U3W0L8_9BETC 100.0	100								-	-	-	-	-	-	-	M	F	I	L	L	L	I	G	Y	T	A	-	A	T	T	C	V	-	-	T	G	P	S	T	E	N	K	Q	N	V	S	S	L	M
2 tr|A0A7U3W2A8|A0A7U3W2A8_9BETC 98.8	58.9								-	-	-	-	-	-	-	M	F	I	L	L	L	I	G	Y	T	A	-	A	T	T	C	V	-	-	T	G	P	S	T	E	N	K	Q	N	V	S	S	L	M
3 tr|A0A7U3VI26|A0A7U3VI26_9BETC 99.9	65.9								-	-	-	-	-	-	-	M	F	I	L	L	L	I	G	Y	T	A	-	A	T	T	C	V	-	-	T	G	P	S	T	E	N	K	Q	N	V	S	S	L	M
4 tr|A0A7U3VI77|A0A7U3VI77_9BETC 98.5	66.1								-	-	-	-	-	-	-	M	F	I	L	L	L	I	G	Y	T	A	-	A	T	T	C	V	-	-	T	G	P	S	T	E	N	K	Q	N	V	S	S	L	M
5 tr|A0A7U3W1C7|A0A7U3W1C7_9BETC 98.5	72								-	-	-	-	-	-	-	M	F	I	L	L	L	I	G	Y	T	A	-	A	T	T	C	V	-	-	T	G	P	S	T	E	N	K	Q	N	V	S	S	L	M
6 tr|A0A8E6HRK4|A0A8E6HRK4_9BETC 99.1	52.9								M	K	L	F	-	-	-	L	F	L	F	L	L	P	L	V	G	A	Q	D	-	G	C	A	T	L	S	T	K	L	T	P	T	Q	L	Q	V	N	S	T	R
7 tr|E0XIZ3|E0XIZ3_9BETC 99.5	53								M	K	F	L	-	-	-	A	F	L	C	L	L	G	F	A	N	A	Q	D	G	K	C	G	T	L	S	N	K	S	P	S	K	L	T	Q	T	P	S	S	R
8 tr|A0A8E6M825|A0A8E6M825_9BETC 99.3	53.6								M	K	F	F	-	-	-	I	F	L	S	F	L	P	L	I	T	A	Q	E	-	G	C	G	V	L	S	N	K	S	T	P	N	L	D	Q	F	L	S	S	R
9 tr|A0A8B6QN51|A0A8B6QN51_9NIDO 99.3	53.2								M	K	F	F	-	-	-	I	L	L	S	F	L	P	F	A	T	A	Q	E	-	G	C	G	I	L	S	N	K	S	K	P	A	L	T	Q	H	L	S	S	R
10 tr|A0A8B6QN60|A0A8B6QN60_9NIDO 99.3	53.3								M	K	F	F	-	-	-	I	L	L	S	L	L	P	F	A	T	A	Q	E	-	G	C	G	I	L	S	N	K	S	K	P	A	L	T	Q	Y	S	S	S	R
11 tr|A0A7R6WCE7|A0A7R6WCE7_SARS 99.3	57.6								-	-	-	-	-	-	-	M	F	I	L	V	L	L	N	V	L	S	-	V	Y	G	C	V	N	I	T	Y	G	-	-	S	H	H	L	Y	V	S	S	R	T
12 tr|A0A2R3SUW7|A0A2R3SUW7_SARS 99.3	58.7								-	-	-	-	-	-	M	L	F	F	L	F	L	Q	F	A	L	V	-	N	S	Q	C	V	N	L	T	G	R	T	P	L	N	P	N	Y	T	N	S	S	Q
13 tr|A0A2R3SUW9|A0A2R3SUW9_SARS 99.3	58.6								-	-	-	-	-	-	M	L	F	F	L	F	L	Q	F	A	L	V	-	N	S	Q	C	-	D	L	T	G	R	T	P	L	N	P	N	Y	T	N	S	S	Q
14 tr|A0A7D6P0R3|A0A7D6P0R3_9BETC 99.5	56								-	-	-	-	-	-	M	L	F	F	F	F	L	H	F	A	L	V	-	N	S	Q	C	V	N	L	T	G	R	A	A	I	Q	P	S	F	T	N	S	S	Q
15 tr|A0A7D6PMV8|A0A7D6PMV8_9BETC 99.5	55.9								-	-	-	-	-	-	M	L	F	F	F	F	L	H	F	A	L	V	-	N	S	Q	C	V	N	L	T	G	R	A	A	I	Q	P	S	F	T	N	S	S	Q
16 tr|A0A6M3G9R1|A0A6M3G9R1_9BETC 99.5	55.9								-	-	-	-	-	-	M	L	F	F	F	F	L	H	F	A	L	V	-	N	S	Q	C	V	N	L	T	G	R	A	A	I	Q	P	S	F	T	N	S	S	Q
17 tr|A0A7D6TQ96|A0A7D6TQ96_9BETC 99.5	56								-	-	-	-	-	-	M	L	F	F	F	F	L	H	F	A	L	V	-	N	S	Q	C	V	N	L	T	G	R	A	A	I	Q	P	S	F	T	N	S	S	Q
18 tr|A0A6G9KP06|A0A6G9KP06_9BETC 99.6	55.5								-	-	-	-	-	-	-	M	F	V	F	L	F	V	L	P	L	V	-	S	S	Q	C	V	N	L	T	T	R	T	G	I	P	P	G	Y	T	N	S	S	T
19 tr|A0A6G6A2R8|A0A6G6A2R8_9BETC 99.3	55.7								-	-	-	-	-	-	-	M	F	V	F	L	F	V	L	P	L	V	-	S	S	Q	C	V	N	L	T	T	R	T	G	I	Q	P	G	Y	T	N	S	S	T
20 tr|A0A6G6A331|A0A6G6A331_9BETC 99.4	55.7								-	-	-	-	-	-	-	M	F	V	F	L	F	V	L	P	L	V	-	S	S	Q	C	V	N	L	T	T	R	T	G	I	P	P	G	Y	T	N	S	S	T
21 tr|A0A6G6A2Q2|A0A6G6A2Q2_9BETC 99.4	55.6								-	-	-	-	-	-	-	M	F	V	F	L	F	V	L	P	L	V	-	S	S	Q	C	V	N	L	T	T	R	T	G	I	P	P	G	Y	T	N	S	S	T
22 tr|A0A6G6A1M4|A0A6G6A1M4_9BETC 99.4	55.7								-	-	-	-	-	-	-	M	F	V	F	L	F	V	L	P	L	V	-	S	S	Q	C	V	N	L	T	T	R	T	G	I	P	P	G	Y	T	N	S	S	T
23 tr|A0A6B9WHD3|A0A6B9WHD3_SARS 99.6	55.5								-	-	-	-	-	-	-	M	F	V	F	L	V	L	L	P	L	V	-	S	S	Q	C	V	N	L	T	T	R	T	Q	L	P	P	A	Y	T	N	S	S	T
24 tr|A0A679G9E9|A0A679G9E9_SARS2 99.6	55.1								-	-	-	-	-	-	-	M	F	V	F	L	V	L	L	P	L	V	-	S	S	Q	C	V	N	L	T	T	R	T	Q	L	P	P	A	Y	T	N	S	F	T
25 tr|A0A6G7K2L4|A0A6G7K2L4_SARS2 99.6	55.1								-	-	-	-	-	-	-	M	F	V	F	L	V	L	L	P	L	V	-	S	S	Q	C	V	N	L	T	T	R	T	Q	L	P	P	A	Y	T	N	S	F	T
26 tr|A0A2D1PX29|A0A2D1PX29_SARS 99.6	54.8								M	K	L	L	-	-	V	L	V	F	A	T	L	V	S	S	Y	T	-	I	E	K	C	L	D	F	D	D	R	T	P	P	A	N	T	Q	F	L	S	S	H
27 tr|A0A6M3U4F6|A0A6M3U4F6_SARS 99.6	54.8								M	K	L	L	-	-	V	L	V	F	A	T	L	V	S	S	Y	T	-	I	E	K	C	L	D	F	D	D	R	T	P	P	A	N	T	Q	F	L	S	S	H
28 tr|U5WLK5|U5WLK5_SARS 99.6	54.8								M	K	L	L	-	-	V	L	V	F	A	T	L	V	S	S	Y	T	-	I	E	K	C	L	D	F	D	D	R	T	P	P	A	N	T	Q	F	L	S	S	H
29 tr|U5WHZ7|U5WHZ7_SARS 99.6	54.7								M	K	L	L	-	-	V	L	V	F	A	T	L	V	S	S	Y	T	-	I	E	K	C	L	D	F	D	D	R	T	P	P	A	N	T	Q	F	L	S	S	H
30 tr|U5WI05|U5WI05_SARS 99.6	54.7								M	K	L	L	-	-	V	L	V	F	A	T	L	V	S	S	Y	T	-	I	E	K	C	L	D	F	D	D	R	T	P	P	A	N	T	Q	F	L	S	S	H
31 tr|A0A4Y6GL47|A0A4Y6GL47_9BETC 99.6	54.9								M	K	L	L	-	-	V	L	V	F	A	T	L	V	S	S	Y	T	-	I	E	K	C	T	D	F	D	D	R	T	P	P	S	N	T	Q	F	L	S	S	H
32 tr|A0A2D1PXC0|A0A2D1PXC0_SARS 99.6	54.7								M	K	L	L	-	-	V	L	V	F	A	T	L	V	S	S	Y	T	-	I	E	K	C	L	D	F	D	D	R	T	P	P	A	N	T	Q	F	L	S	S	H
33 tr|A0A2D1PXD5|A0A2D1PXD5_SARS 99.6	54.6								M	K	L	L	-	-	V	L	V	F	A	T	L	V	S	S	Y	T	-	I	E	K	C	L	D	F	D	D	R	T	P	P	A	N	T	Q	F	L	S	S	H
34 tr|A0A2D1PXA9|A0A2D1PXA9_SARS 99.6	54.8								-	M	F	I	-	-	F	L	F	F	L	T	L	T	S	G	S	D	-	L	E	S	C	T	T	F	D	D	V	Q	A	P	N	Y	P	Q	H	S	S	S	R
35 tr|Q202E9|Q202E9_CVHSA 99.6	54.8								-	M	F	I	-	-	F	L	L	F	L	T	L	T	S	G	S	D	-	L	D	R	C	T	T	F	D	D	V	Q	A	P	N	Y	T	Q	H	T	S	S	M
36 tr|A0A0U2IWM2|A0A0U2IWM2_9BETC 99.6	55								-	M	F	I	-	-	F	L	F	F	L	T	L	T	S	G	S	D	-	L	E	S	C	T	T	F	D	D	V	Q	A	P	N	Y	P	Q	H	S	S	S	R
37 tr|A0A2D1PX97|A0A2D1PX97_SARS 99.6	55								-	M	F	I	-	-	F	L	F	F	L	T	L	T	S	G	S	D	-	L	E	S	C	T	T	F	D	D	V	Q	A	P	N	Y	P	Q	H	S	S	S	R
38 tr|A0A0U1UYX4|A0A0U1UYX4_SARS 99.7	60.4								M	F	I	V	F	L	I	S	Y	T	T	F	L	I	P	Y	T	A	-	T	T	T	C	F	-	-	K	G	P	T	T	E	N	K	L	N	I	S	S	G	S
39 tr|A0A2D1PX37|A0A2D1PX37_SARS 99.7	62.1								-	-	M	F	F	L	I	G	Y	T	A	F	L	I	G	Y	T	A	-	A	T	T	C	V	-	-	T	G	P	T	T	E	N	K	L	N	I	S	S	G	S
40 tr|A0A0U1WJY8|A0A0U1WJY8_SARS 99.4	58.4								-	-	M	L	-	-	-	I	-	L	F	V	F	L	P	F	I	A	-	A	D	T	C	L	N	F	T	N	L	A	A	P	A	Y	N	I	A	S	S	S	R
41 tr|A0A4Y6GL43|A0A4Y6GL43_9BETC 99.4	58.1								-	-	M	I	-	-	-	I	L	L	L	F	L	S	S	A	T	A	-	Q	E	G	C	G	V	I	S	N	K	P	Q	R	T	F	D	Q	Y	S	S	T	R
42 tr|A0A0U1WHI2|A0A0U1WHI2_SARS 99.4	58.1								-	-	M	I	-	-	-	L	L	L	L	F	L	S	S	A	A	A	-	Q	E	G	C	G	V	I	S	N	K	P	Q	R	T	F	D	Q	Y	S	S	T	R
43 tr|R9QTA0|R9QTA0_SARS 99.3	57.9								-	-	M	I	-	-	-	L	L	L	L	F	L	S	S	A	K	A	-	Q	E	G	C	G	V	I	S	N	K	P	Q	R	T	F	D	Q	Y	S	S	T	F
44 tr|A0A0K1Z054|A0A0K1Z054_SARS 99.4	56.7								M	K	I	L	-	-	-	I	F	A	F	L	V	T	L	V	K	A	-	Q	E	G	C	G	V	I	N	L	R	T	Q	P	K	L	S	Q	V	S	S	S	R
45 tr|A0A0K1Z074|A0A0K1Z074_SARS 99.4	56.7								M	K	I	L	-	-	-	I	F	A	F	L	V	T	L	V	K	A	-	Q	E	G	C	G	V	I	N	L	R	T	Q	P	K	L	S	Q	V	S	S	S	R
46 tr|Q0Q484|Q0Q484_SARS 99.4	57.1								M	K	I	L	-	-	-	I	F	A	F	L	V	T	L	V	K	A	-	Q	E	G	C	G	V	I	N	L	R	T	Q	P	K	L	T	Q	V	S	S	S	R
47 tr|Q0QDZ0|Q0QDZ0_SARS 99.4	57.4								M	K	I	L	-	-	-	I	F	A	F	L	V	T	L	V	K	A	-	Q	E	G	C	G	V	I	N	L	R	T	Q	P	K	L	T	Q	V	S	S	S	R
48 tr|A0A0U1WHH0|A0A0U1WHH0_SARS 99.4	57.3								M	K	I	L	-	-	-	I	F	A	F	L	V	T	L	V	K	A	-	Q	E	G	C	G	V	I	N	L	K	T	Q	P	I	L	T	Q	V	S	S	S	R
49 tr|A0A0U1WHI6|A0A0U1WHI6_SARS 99.4	57.3								M	K	I	L	-	-	-	I	F	A	F	L	V	T	L	V	K	A	-	Q	E	G	C	G	V	I	N	L	K	T	Q	P	T	L	T	Q	V	S	S	S	R
50 tr|R9QTH3|R9QTH3_SARS 99.4	58.1								M	K	I	F	-	-	-	L	F	S	L	L	F	S	A	A	L	A	-	Q	E	G	C	G	L	L	S	F	K	P	Q	P	K	L	A	Q	F	S	S	S	K
51 tr|A0A2D1PX44|A0A2D1PX44_SARS 99.4	58.3								M	K	V	L	-	-	-	I	V	L	L	S	L	G	L	V	T	A	-	Q	D	G	C	G	H	I	S	T	K	P	Q	P	L	M	D	K	F	S	S	S	R
52 tr|A0A2D1PX88|A0A2D1PX88_SARS 99.4	58.3								M	K	V	L	-	-	-	I	V	L	L	C	L	G	L	V	T	A	-	Q	D	G	C	G	H	I	S	T	K	P	Q	P	L	M	D	K	F	S	S	S	R
53 tr|A0A4Y6GL56|A0A4Y6GL56_9BETC 99.4	58.6								M	K	V	L	-	-	-	I	V	L	L	C	L	G	L	V	T	A	-	Q	D	G	C	G	H	I	S	T	K	P	Q	P	L	L	D	K	F	S	S	S	R
54 tr|A0A7G6UAI5|A0A7G6UAI5_BCHK3 99.4	56.3								M	K	I	L	-	-	-	I	F	A	F	L	A	N	L	A	K	A	-	Q	E	G	C	G	I	I	S	R	K	P	Q	P	K	M	A	Q	V	S	S	S	R
55 tr|A0A7G6UAJ9|A0A7G6UAJ9_BCHK3 99.4	56.3								M	K	I	L	-	-	-	I	F	A	F	L	A	N	L	A	K	A	-	Q	E	G	C	G	I	I	S	R	K	P	Q	P	K	M	A	Q	V	S	S	S	R
56 sp|Q0Q475|SPIKE_BC279 99.3	58								M	K	V	L	-	-	-	I	F	A	L	L	F	S	L	A	K	A	-	Q	E	G	C	G	I	I	S	R	K	P	Q	P	K	M	E	K	V	S	S	S	R
57 tr|Q0QDX9|Q0QDX9_SARS 99.3	58								M	K	V	L	-	-	-	I	F	A	L	L	F	S	L	A	K	A	-	Q	E	G	C	G	I	I	S	R	K	P	Q	P	K	M	E	K	V	S	S	S	R
58 tr|A0A0U1WHJ8|A0A0U1WHJ8_SARS 99.3	58.2								M	K	I	L	-	-	-	I	L	A	F	L	A	S	L	A	K	A	-	Q	E	G	C	G	I	I	S	R	K	P	Q	P	K	M	A	Q	V	S	S	S	R
59 tr|D5HJT4|D5HJT4_BCHK3 99.3	58.8								M	K	I	L	-	-	-	I	F	A	F	L	A	S	L	A	K	A	-	Q	E	G	C	G	I	I	S	R	K	P	Q	P	K	M	A	Q	V	S	S	S	R
60 tr|D5HJU5|D5HJU5_BCHK3 99.3	58.7								M	K	I	L	-	-	-	I	F	A	F	L	A	S	L	A	K	A	-	Q	E	G	C	G	I	I	S	R	K	P	Q	P	K	M	A	Q	V	S	S	S	R
61 tr|A0A096XNM6|A0A096XNM6_SARS 99.3	59.1								M	K	I	L	-	-	-	I	L	A	F	L	A	N	L	A	K	A	-	Q	E	G	C	G	I	I	S	R	K	P	Q	P	K	M	A	Q	V	S	S	S	R
62 tr|D5HJZ1|D5HJZ1_BCHK3 99.3	59								M	K	I	L	-	-	-	I	F	A	F	L	A	N	L	A	K	A	-	Q	E	G	C	G	I	I	S	R	K	P	Q	P	K	M	A	Q	V	S	S	S	R
63 tr|Q3LZV3|Q3LZV3_BCHK3 99.3	59								M	K	I	L	-	-	-	I	F	A	F	L	A	N	L	A	K	A	-	Q	E	G	C	G	I	I	S	R	K	P	Q	P	K	M	A	Q	V	S	S	S	R
64 tr|D5HK02|D5HK02_BCHK3 99.3	58.9								M	K	I	L	-	-	-	I	F	A	F	L	A	N	L	A	K	A	-	Q	E	G	C	G	I	I	S	R	K	P	Q	P	K	M	A	Q	V	S	S	S	R
65 sp|Q3LZX1|SPIKE_BCHK3 99.3	59								M	K	I	L	-	-	-	I	F	A	F	L	A	N	L	A	K	A	-	Q	E	G	C	G	I	I	S	R	K	P	Q	P	K	M	A	Q	V	S	S	S	R
66 tr|Q3LZT7|Q3LZT7_BCHK3 99.3	59								M	K	I	L	-	-	-	I	F	A	F	L	A	N	L	A	K	A	-	Q	E	G	C	G	I	I	S	R	K	P	Q	P	K	M	A	Q	V	S	S	S	R
67 tr|D5HJQ1|D5HJQ1_BCHK3 99.3	58.9								M	K	I	L	-	-	-	I	F	A	F	L	A	N	L	A	K	A	-	Q	E	G	C	G	I	I	S	R	K	P	Q	P	K	M	A	Q	V	S	S	S	R
68 tr|D5HJR2|D5HJR2_BCHK3 99.3	58.9								M	K	I	L	-	-	-	I	F	A	F	L	A	N	L	A	K	A	-	Q	E	G	C	G	I	I	S	R	K	P	Q	P	K	M	A	Q	V	S	S	S	R
69 tr|D5HJS3|D5HJS3_BCHK3 99.3	58.9								M	K	I	L	-	-	-	I	F	A	F	L	A	N	L	A	K	A	-	Q	E	G	C	G	I	I	S	R	K	P	Q	P	K	M	A	Q	V	S	S	S	R
70 tr|D5HJV8|D5HJV8_BCHK3 99.3	58.9								M	K	I	L	-	-	-	I	F	A	F	L	A	N	L	A	K	A	-	Q	E	G	C	G	I	I	S	R	K	P	Q	P	K	M	A	Q	V	S	S	S	R
71 tr|D5HJW9|D5HJW9_BCHK3 99.3	58.9								M	K	I	L	-	-	-	I	F	A	F	L	A	N	L	A	K	A	-	Q	E	G	C	G	I	I	S	R	K	P	Q	P	K	M	A	Q	V	S	S	S	R
72 tr|D5HJY0|D5HJY0_BCHK3 99.3	58.9								M	K	I	L	-	-	-	I	F	A	F	L	A	N	L	A	K	A	-	Q	E	G	C	G	I	I	S	R	K	P	Q	P	K	M	A	Q	V	S	S	S	R
73 sp|Q3I5J5|SPIKE_BCRP3 99.3	58.4								M	K	I	L	-	-	-	I	L	A	F	L	A	S	L	A	K	A	-	Q	E	G	C	G	I	I	S	R	K	P	Q	P	K	M	A	Q	V	S	S	S	R
74 tr|A0A2D1PX86|A0A2D1PX86_SARS 99.3	58.4								M	K	I	L	-	-	-	I	F	A	F	L	V	T	L	V	K	A	-	Q	E	G	C	G	I	I	S	R	K	P	Q	P	K	M	A	Q	V	S	S	S	R
75 tr|A0A4Y6GL75|A0A4Y6GL75_9BETC 99.3	58.3								M	K	I	L	-	-	-	I	F	A	F	L	V	T	L	V	E	A	-	Q	E	G	C	G	I	I	S	R	K	P	Q	P	K	M	A	Q	V	S	S	S	R
76 tr|A0A2D1PX73|A0A2D1PX73_SARS 99.3	58.2								M	K	I	L	-	-	-	I	F	A	F	L	V	T	L	V	K	A	-	Q	E	G	C	G	L	I	S	R	K	P	Q	P	K	M	A	Q	V	S	S	S	R
77 tr|A0A2D1PX05|A0A2D1PX05_SARS 99.3	58								M	K	I	L	-	-	-	I	F	A	F	L	V	T	L	V	K	A	-	Q	E	G	C	G	I	I	S	R	K	P	Q	P	K	M	A	Q	V	S	S	S	R
78 tr|A0A4Y6GL82|A0A4Y6GL82_9BETC 99.3	58								M	K	I	L	-	-	-	I	F	A	F	L	V	T	L	V	K	A	-	Q	E	G	C	G	I	I	S	K	K	P	Q	P	K	M	A	Q	V	S	S	S	R
ASPARAGINE SUM	............h....s...tC...p.........h.S..pGhYY.DphaRSsh.h...s.FL.F.oslo.a.......								0	0	0	0	0	0	0	0	0	0	0	0	0	14	1	0	1	0	0	6	0	0	0	0	15	0	6	8	0	0	0	0	14	8	3	7	0	15	0	0	0
S/T SUM	.......hhhhhh...hs..ptCh.hs.hs....t.h.StpRGVYYsDclaRSsh.hLspshFLPF.oNlT.a.sht...								0	0	0	0	0	0	0	1	0	3	4	13	0	25	15	8	18	9	0	9	21	11	0	5	6	0	59	12	0	35	9	2	6	0	22	0	15	52	78	68	11
N-LINKED GLYCAN SITE SEARCHER									1	2	3	4	5	6	7	8	9	10	11	12	13	14	15	16	17	18	19	20	21	22	23	24	25	26	27	28	29	30	31	32	33	34	35	36	37	38	39	40	41
1 tr|A0A7U3W0L8|A0A7U3W0L8_9BETC 100.0									FALSE	FALSE	FALSE	FALSE	FALSE	FALSE	FALSE	FALSE	FALSE	FALSE	FALSE	FALSE	FALSE	FALSE	FALSE	FALSE	FALSE	FALSE	FALSE	FALSE	FALSE	FALSE	FALSE	FALSE	FALSE	FALSE	FALSE	FALSE	FALSE	FALSE	FALSE	FALSE	FALSE	FALSE	FALSE	TRUE	FALSE	FALSE	FALSE	FALSE	FALSE
2 tr|A0A7U3W2A8|A0A7U3W2A8_9BETC 98.8									FALSE	FALSE	FALSE	FALSE	FALSE	FALSE	FALSE	FALSE	FALSE	FALSE	FALSE	FALSE	FALSE	FALSE	FALSE	FALSE	FALSE	FALSE	FALSE	FALSE	FALSE	FALSE	FALSE	FALSE	FALSE	FALSE	FALSE	FALSE	FALSE	FALSE	FALSE	FALSE	FALSE	FALSE	FALSE	TRUE	FALSE	FALSE	FALSE	FALSE	FALSE
3 tr|A0A7U3VI26|A0A7U3VI26_9BETC 99.9									FALSE	FALSE	FALSE	FALSE	FALSE	FALSE	FALSE	FALSE	FALSE	FALSE	FALSE	FALSE	FALSE	FALSE	FALSE	FALSE	FALSE	FALSE	FALSE	FALSE	FALSE	FALSE	FALSE	FALSE	FALSE	FALSE	FALSE	FALSE	FALSE	FALSE	FALSE	FALSE	FALSE	FALSE	FALSE	TRUE	FALSE	FALSE	FALSE	FALSE	FALSE
4 tr|A0A7U3VI77|A0A7U3VI77_9BETC 98.5									FALSE	FALSE	FALSE	FALSE	FALSE	FALSE	FALSE	FALSE	FALSE	FALSE	FALSE	FALSE	FALSE	FALSE	FALSE	FALSE	FALSE	FALSE	FALSE	FALSE	FALSE	FALSE	FALSE	FALSE	FALSE	FALSE	FALSE	FALSE	FALSE	FALSE	FALSE	FALSE	FALSE	FALSE	FALSE	TRUE	FALSE	FALSE	FALSE	FALSE	FALSE
5 tr|A0A7U3W1C7|A0A7U3W1C7_9BETC 98.5									FALSE	FALSE	FALSE	FALSE	FALSE	FALSE	FALSE	FALSE	FALSE	FALSE	FALSE	FALSE	FALSE	FALSE	FALSE	FALSE	FALSE	FALSE	FALSE	FALSE	FALSE	FALSE	FALSE	FALSE	FALSE	FALSE	FALSE	FALSE	FALSE	FALSE	FALSE	FALSE	FALSE	FALSE	FALSE	TRUE	FALSE	FALSE	FALSE	FALSE	FALSE
6 tr|A0A8E6HRK4|A0A8E6HRK4_9BETC 99.1									FALSE	FALSE	FALSE	FALSE	FALSE	FALSE	FALSE	FALSE	FALSE	FALSE	FALSE	FALSE	FALSE	FALSE	FALSE	FALSE	FALSE	FALSE	FALSE	FALSE	FALSE	FALSE	FALSE	FALSE	FALSE	FALSE	FALSE	FALSE	FALSE	FALSE	FALSE	FALSE	FALSE	FALSE	FALSE	FALSE	FALSE	TRUE	FALSE	FALSE	FALSE
7 tr|E0XIZ3|E0XIZ3_9BETC 99.5									FALSE	FALSE	FALSE	FALSE	FALSE	FALSE	FALSE	FALSE	FALSE	FALSE	FALSE	FALSE	FALSE	FALSE	FALSE	FALSE	FALSE	FALSE	FALSE	FALSE	FALSE	FALSE	FALSE	FALSE	FALSE	FALSE	FALSE	TRUE	FALSE	FALSE	FALSE	FALSE	FALSE	FALSE	FALSE	FALSE	FALSE	FALSE	FALSE	FALSE	FALSE
8 tr|A0A8E6M825|A0A8E6M825_9BETC 99.3									FALSE	FALSE	FALSE	FALSE	FALSE	FALSE	FALSE	FALSE	FALSE	FALSE	FALSE	FALSE	FALSE	FALSE	FALSE	FALSE	FALSE	FALSE	FALSE	FALSE	FALSE	FALSE	FALSE	FALSE	FALSE	FALSE	FALSE	TRUE	FALSE	FALSE	FALSE	FALSE	FALSE	FALSE	FALSE	FALSE	FALSE	FALSE	FALSE	FALSE	FALSE
9 tr|A0A8B6QN51|A0A8B6QN51_9NIDO 99.3									FALSE	FALSE	FALSE	FALSE	FALSE	FALSE	FALSE	FALSE	FALSE	FALSE	FALSE	FALSE	FALSE	FALSE	FALSE	FALSE	FALSE	FALSE	FALSE	FALSE	FALSE	FALSE	FALSE	FALSE	FALSE	FALSE	FALSE	TRUE	FALSE	FALSE	FALSE	FALSE	FALSE	FALSE	FALSE	FALSE	FALSE	FALSE	FALSE	FALSE	FALSE
10 tr|A0A8B6QN60|A0A8B6QN60_9NIDO 99.3									FALSE	FALSE	FALSE	FALSE	FALSE	FALSE	FALSE	FALSE	FALSE	FALSE	FALSE	FALSE	FALSE	FALSE	FALSE	FALSE	FALSE	FALSE	FALSE	FALSE	FALSE	FALSE	FALSE	FALSE	FALSE	FALSE	FALSE	TRUE	FALSE	FALSE	FALSE	FALSE	FALSE	FALSE	FALSE	FALSE	FALSE	FALSE	FALSE	FALSE	FALSE
11 tr|A0A7R6WCE7|A0A7R6WCE7_SARS 99.3									FALSE	FALSE	FALSE	FALSE	FALSE	FALSE	FALSE	FALSE	FALSE	FALSE	FALSE	FALSE	FALSE	FALSE	FALSE	FALSE	FALSE	FALSE	FALSE	FALSE	FALSE	FALSE	FALSE	FALSE	TRUE	FALSE	FALSE	FALSE	FALSE	FALSE	FALSE	FALSE	FALSE	FALSE	FALSE	FALSE	FALSE	FALSE	FALSE	FALSE	FALSE
12 tr|A0A2R3SUW7|A0A2R3SUW7_SARS 99.3									FALSE	FALSE	FALSE	FALSE	FALSE	FALSE	FALSE	FALSE	FALSE	FALSE	FALSE	FALSE	FALSE	FALSE	FALSE	FALSE	FALSE	FALSE	FALSE	FALSE	FALSE	FALSE	FALSE	FALSE	TRUE	FALSE	FALSE	FALSE	FALSE	FALSE	FALSE	FALSE	FALSE	FALSE	TRUE	FALSE	FALSE	TRUE	FALSE	FALSE	FALSE
13 tr|A0A2R3SUW9|A0A2R3SUW9_SARS 99.3									FALSE	FALSE	FALSE	FALSE	FALSE	FALSE	FALSE	FALSE	FALSE	FALSE	FALSE	FALSE	FALSE	FALSE	FALSE	FALSE	FALSE	FALSE	FALSE	FALSE	FALSE	FALSE	FALSE	FALSE	FALSE	FALSE	FALSE	FALSE	FALSE	FALSE	FALSE	FALSE	FALSE	FALSE	TRUE	FALSE	FALSE	TRUE	FALSE	FALSE	FALSE
14 tr|A0A7D6P0R3|A0A7D6P0R3_9BETC 99.5									FALSE	FALSE	FALSE	FALSE	FALSE	FALSE	FALSE	FALSE	FALSE	FALSE	FALSE	FALSE	FALSE	FALSE	FALSE	FALSE	FALSE	FALSE	FALSE	FALSE	FALSE	FALSE	FALSE	FALSE	TRUE	FALSE	FALSE	FALSE	FALSE	FALSE	FALSE	FALSE	FALSE	FALSE	FALSE	FALSE	FALSE	TRUE	FALSE	FALSE	FALSE
15 tr|A0A7D6PMV8|A0A7D6PMV8_9BETC 99.5									FALSE	FALSE	FALSE	FALSE	FALSE	FALSE	FALSE	FALSE	FALSE	FALSE	FALSE	FALSE	FALSE	FALSE	FALSE	FALSE	FALSE	FALSE	FALSE	FALSE	FALSE	FALSE	FALSE	FALSE	TRUE	FALSE	FALSE	FALSE	FALSE	FALSE	FALSE	FALSE	FALSE	FALSE	FALSE	FALSE	FALSE	TRUE	FALSE	FALSE	FALSE
16 tr|A0A6M3G9R1|A0A6M3G9R1_9BETC 99.5									FALSE	FALSE	FALSE	FALSE	FALSE	FALSE	FALSE	FALSE	FALSE	FALSE	FALSE	FALSE	FALSE	FALSE	FALSE	FALSE	FALSE	FALSE	FALSE	FALSE	FALSE	FALSE	FALSE	FALSE	TRUE	FALSE	FALSE	FALSE	FALSE	FALSE	FALSE	FALSE	FALSE	FALSE	FALSE	FALSE	FALSE	TRUE	FALSE	FALSE	FALSE
17 tr|A0A7D6TQ96|A0A7D6TQ96_9BETC 99.5									FALSE	FALSE	FALSE	FALSE	FALSE	FALSE	FALSE	FALSE	FALSE	FALSE	FALSE	FALSE	FALSE	FALSE	FALSE	FALSE	FALSE	FALSE	FALSE	FALSE	FALSE	FALSE	FALSE	FALSE	TRUE	FALSE	FALSE	FALSE	FALSE	FALSE	FALSE	FALSE	FALSE	FALSE	FALSE	FALSE	FALSE	TRUE	FALSE	FALSE	FALSE
18 tr|A0A6G9KP06|A0A6G9KP06_9BETC 99.6									FALSE	FALSE	FALSE	FALSE	FALSE	FALSE	FALSE	FALSE	FALSE	FALSE	FALSE	FALSE	FALSE	FALSE	FALSE	FALSE	FALSE	FALSE	FALSE	FALSE	FALSE	FALSE	FALSE	FALSE	TRUE	FALSE	FALSE	FALSE	FALSE	FALSE	FALSE	FALSE	FALSE	FALSE	FALSE	FALSE	FALSE	TRUE	FALSE	FALSE	FALSE
19 tr|A0A6G6A2R8|A0A6G6A2R8_9BETC 99.3									FALSE	FALSE	FALSE	FALSE	FALSE	FALSE	FALSE	FALSE	FALSE	FALSE	FALSE	FALSE	FALSE	FALSE	FALSE	FALSE	FALSE	FALSE	FALSE	FALSE	FALSE	FALSE	FALSE	FALSE	TRUE	FALSE	FALSE	FALSE	FALSE	FALSE	FALSE	FALSE	FALSE	FALSE	FALSE	FALSE	FALSE	TRUE	FALSE	FALSE	FALSE
20 tr|A0A6G6A331|A0A6G6A331_9BETC 99.4									FALSE	FALSE	FALSE	FALSE	FALSE	FALSE	FALSE	FALSE	FALSE	FALSE	FALSE	FALSE	FALSE	FALSE	FALSE	FALSE	FALSE	FALSE	FALSE	FALSE	FALSE	FALSE	FALSE	FALSE	TRUE	FALSE	FALSE	FALSE	FALSE	FALSE	FALSE	FALSE	FALSE	FALSE	FALSE	FALSE	FALSE	TRUE	FALSE	FALSE	FALSE
21 tr|A0A6G6A2Q2|A0A6G6A2Q2_9BETC 99.4									FALSE	FALSE	FALSE	FALSE	FALSE	FALSE	FALSE	FALSE	FALSE	FALSE	FALSE	FALSE	FALSE	FALSE	FALSE	FALSE	FALSE	FALSE	FALSE	FALSE	FALSE	FALSE	FALSE	FALSE	TRUE	FALSE	FALSE	FALSE	FALSE	FALSE	FALSE	FALSE	FALSE	FALSE	FALSE	FALSE	FALSE	TRUE	FALSE	FALSE	FALSE
22 tr|A0A6G6A1M4|A0A6G6A1M4_9BETC 99.4									FALSE	FALSE	FALSE	FALSE	FALSE	FALSE	FALSE	FALSE	FALSE	FALSE	FALSE	FALSE	FALSE	FALSE	FALSE	FALSE	FALSE	FALSE	FALSE	FALSE	FALSE	FALSE	FALSE	FALSE	TRUE	FALSE	FALSE	FALSE	FALSE	FALSE	FALSE	FALSE	FALSE	FALSE	FALSE	FALSE	FALSE	TRUE	FALSE	FALSE	FALSE
23 tr|A0A6B9WHD3|A0A6B9WHD3_SARS 99.6									FALSE	FALSE	FALSE	FALSE	FALSE	FALSE	FALSE	FALSE	FALSE	FALSE	FALSE	FALSE	FALSE	FALSE	FALSE	FALSE	FALSE	FALSE	FALSE	FALSE	FALSE	FALSE	FALSE	FALSE	TRUE	FALSE	FALSE	FALSE	FALSE	FALSE	FALSE	FALSE	FALSE	FALSE	FALSE	FALSE	FALSE	TRUE	FALSE	FALSE	FALSE
24 tr|A0A679G9E9|A0A679G9E9_SARS2 99.6									FALSE	FALSE	FALSE	FALSE	FALSE	FALSE	FALSE	FALSE	FALSE	FALSE	FALSE	FALSE	FALSE	FALSE	FALSE	FALSE	FALSE	FALSE	FALSE	FALSE	FALSE	FALSE	FALSE	FALSE	TRUE	FALSE	FALSE	FALSE	FALSE	FALSE	FALSE	FALSE	FALSE	FALSE	FALSE	FALSE	FALSE	FALSE	FALSE	FALSE	FALSE
25 tr|A0A6G7K2L4|A0A6G7K2L4_SARS2 99.6									FALSE	FALSE	FALSE	FALSE	FALSE	FALSE	FALSE	FALSE	FALSE	FALSE	FALSE	FALSE	FALSE	FALSE	FALSE	FALSE	FALSE	FALSE	FALSE	FALSE	FALSE	FALSE	FALSE	FALSE	TRUE	FALSE	FALSE	FALSE	FALSE	FALSE	FALSE	FALSE	FALSE	FALSE	FALSE	FALSE	FALSE	FALSE	FALSE	FALSE	FALSE
26 tr|A0A2D1PX29|A0A2D1PX29_SARS 99.6									FALSE	FALSE	FALSE	FALSE	FALSE	FALSE	FALSE	FALSE	FALSE	FALSE	FALSE	FALSE	FALSE	FALSE	FALSE	FALSE	FALSE	FALSE	FALSE	FALSE	FALSE	FALSE	FALSE	FALSE	FALSE	FALSE	FALSE	FALSE	FALSE	FALSE	FALSE	FALSE	FALSE	FALSE	FALSE	FALSE	FALSE	FALSE	FALSE	FALSE	FALSE
27 tr|A0A6M3U4F6|A0A6M3U4F6_SARS 99.6									FALSE	FALSE	FALSE	FALSE	FALSE	FALSE	FALSE	FALSE	FALSE	FALSE	FALSE	FALSE	FALSE	FALSE	FALSE	FALSE	FALSE	FALSE	FALSE	FALSE	FALSE	FALSE	FALSE	FALSE	FALSE	FALSE	FALSE	FALSE	FALSE	FALSE	FALSE	FALSE	FALSE	FALSE	FALSE	FALSE	FALSE	FALSE	FALSE	FALSE	FALSE
28 tr|U5WLK5|U5WLK5_SARS 99.6									FALSE	FALSE	FALSE	FALSE	FALSE	FALSE	FALSE	FALSE	FALSE	FALSE	FALSE	FALSE	FALSE	FALSE	FALSE	FALSE	FALSE	FALSE	FALSE	FALSE	FALSE	FALSE	FALSE	FALSE	FALSE	FALSE	FALSE	FALSE	FALSE	FALSE	FALSE	FALSE	FALSE	FALSE	FALSE	FALSE	FALSE	FALSE	FALSE	FALSE	FALSE
29 tr|U5WHZ7|U5WHZ7_SARS 99.6									FALSE	FALSE	FALSE	FALSE	FALSE	FALSE	FALSE	FALSE	FALSE	FALSE	FALSE	FALSE	FALSE	FALSE	FALSE	FALSE	FALSE	FALSE	FALSE	FALSE	FALSE	FALSE	FALSE	FALSE	FALSE	FALSE	FALSE	FALSE	FALSE	FALSE	FALSE	FALSE	FALSE	FALSE	FALSE	FALSE	FALSE	FALSE	FALSE	FALSE	FALSE
30 tr|U5WI05|U5WI05_SARS 99.6									FALSE	FALSE	FALSE	FALSE	FALSE	FALSE	FALSE	FALSE	FALSE	FALSE	FALSE	FALSE	FALSE	FALSE	FALSE	FALSE	FALSE	FALSE	FALSE	FALSE	FALSE	FALSE	FALSE	FALSE	FALSE	FALSE	FALSE	FALSE	FALSE	FALSE	FALSE	FALSE	FALSE	FALSE	FALSE	FALSE	FALSE	FALSE	FALSE	FALSE	FALSE
31 tr|A0A4Y6GL47|A0A4Y6GL47_9BETC 99.6									FALSE	FALSE	FALSE	FALSE	FALSE	FALSE	FALSE	FALSE	FALSE	FALSE	FALSE	FALSE	FALSE	FALSE	FALSE	FALSE	FALSE	FALSE	FALSE	FALSE	FALSE	FALSE	FALSE	FALSE	FALSE	FALSE	FALSE	FALSE	FALSE	FALSE	FALSE	FALSE	FALSE	FALSE	FALSE	FALSE	FALSE	FALSE	FALSE	FALSE	FALSE
32 tr|A0A2D1PXC0|A0A2D1PXC0_SARS 99.6									FALSE	FALSE	FALSE	FALSE	FALSE	FALSE	FALSE	FALSE	FALSE	FALSE	FALSE	FALSE	FALSE	FALSE	FALSE	FALSE	FALSE	FALSE	FALSE	FALSE	FALSE	FALSE	FALSE	FALSE	FALSE	FALSE	FALSE	FALSE	FALSE	FALSE	FALSE	FALSE	FALSE	FALSE	FALSE	FALSE	FALSE	FALSE	FALSE	FALSE	FALSE
33 tr|A0A2D1PXD5|A0A2D1PXD5_SARS 99.6									FALSE	FALSE	FALSE	FALSE	FALSE	FALSE	FALSE	FALSE	FALSE	FALSE	FALSE	FALSE	FALSE	FALSE	FALSE	FALSE	FALSE	FALSE	FALSE	FALSE	FALSE	FALSE	FALSE	FALSE	FALSE	FALSE	FALSE	FALSE	FALSE	FALSE	FALSE	FALSE	FALSE	FALSE	FALSE	FALSE	FALSE	FALSE	FALSE	FALSE	FALSE
34 tr|A0A2D1PXA9|A0A2D1PXA9_SARS 99.6									FALSE	FALSE	FALSE	FALSE	FALSE	FALSE	FALSE	FALSE	FALSE	FALSE	FALSE	FALSE	FALSE	FALSE	FALSE	FALSE	FALSE	FALSE	FALSE	FALSE	FALSE	FALSE	FALSE	FALSE	FALSE	FALSE	FALSE	FALSE	FALSE	FALSE	FALSE	FALSE	FALSE	FALSE	FALSE	FALSE	FALSE	FALSE	FALSE	FALSE	FALSE
35 tr|Q202E9|Q202E9_CVHSA 99.6									FALSE	FALSE	FALSE	FALSE	FALSE	FALSE	FALSE	FALSE	FALSE	FALSE	FALSE	FALSE	FALSE	FALSE	FALSE	FALSE	FALSE	FALSE	FALSE	FALSE	FALSE	FALSE	FALSE	FALSE	FALSE	FALSE	FALSE	FALSE	FALSE	FALSE	FALSE	FALSE	TRUE	FALSE	FALSE	FALSE	FALSE	FALSE	FALSE	FALSE	FALSE
36 tr|A0A0U2IWM2|A0A0U2IWM2_9BETC 99.6									FALSE	FALSE	FALSE	FALSE	FALSE	FALSE	FALSE	FALSE	FALSE	FALSE	FALSE	FALSE	FALSE	FALSE	FALSE	FALSE	FALSE	FALSE	FALSE	FALSE	FALSE	FALSE	FALSE	FALSE	FALSE	FALSE	FALSE	FALSE	FALSE	FALSE	FALSE	FALSE	FALSE	FALSE	FALSE	FALSE	FALSE	FALSE	FALSE	FALSE	FALSE
37 tr|A0A2D1PX97|A0A2D1PX97_SARS 99.6									FALSE	FALSE	FALSE	FALSE	FALSE	FALSE	FALSE	FALSE	FALSE	FALSE	FALSE	FALSE	FALSE	FALSE	FALSE	FALSE	FALSE	FALSE	FALSE	FALSE	FALSE	FALSE	FALSE	FALSE	FALSE	FALSE	FALSE	FALSE	FALSE	FALSE	FALSE	FALSE	FALSE	FALSE	FALSE	FALSE	FALSE	FALSE	FALSE	FALSE	FALSE
38 tr|A0A0U1UYX4|A0A0U1UYX4_SARS 99.7									FALSE	FALSE	FALSE	FALSE	FALSE	FALSE	FALSE	FALSE	FALSE	FALSE	FALSE	FALSE	FALSE	FALSE	FALSE	FALSE	FALSE	FALSE	FALSE	FALSE	FALSE	FALSE	FALSE	FALSE	FALSE	FALSE	FALSE	FALSE	FALSE	FALSE	FALSE	FALSE	FALSE	FALSE	FALSE	TRUE	FALSE	FALSE	FALSE	FALSE	FALSE
39 tr|A0A2D1PX37|A0A2D1PX37_SARS 99.7									FALSE	FALSE	FALSE	FALSE	FALSE	FALSE	FALSE	FALSE	FALSE	FALSE	FALSE	FALSE	FALSE	FALSE	FALSE	FALSE	FALSE	FALSE	FALSE	FALSE	FALSE	FALSE	FALSE	FALSE	FALSE	FALSE	FALSE	FALSE	FALSE	FALSE	FALSE	FALSE	FALSE	FALSE	FALSE	TRUE	FALSE	FALSE	FALSE	FALSE	FALSE
40 tr|A0A0U1WJY8|A0A0U1WJY8_SARS 99.4									FALSE	FALSE	FALSE	FALSE	FALSE	FALSE	FALSE	FALSE	FALSE	FALSE	FALSE	FALSE	FALSE	FALSE	FALSE	FALSE	FALSE	FALSE	FALSE	FALSE	FALSE	FALSE	FALSE	FALSE	TRUE	FALSE	FALSE	FALSE	FALSE	FALSE	FALSE	FALSE	FALSE	FALSE	FALSE	FALSE	FALSE	FALSE	FALSE	FALSE	FALSE
41 tr|A0A4Y6GL43|A0A4Y6GL43_9BETC 99.4									FALSE	FALSE	FALSE	FALSE	FALSE	FALSE	FALSE	FALSE	FALSE	FALSE	FALSE	FALSE	FALSE	FALSE	FALSE	FALSE	FALSE	FALSE	FALSE	FALSE	FALSE	FALSE	FALSE	FALSE	FALSE	FALSE	FALSE	FALSE	FALSE	FALSE	FALSE	FALSE	FALSE	FALSE	FALSE	FALSE	FALSE	FALSE	FALSE	FALSE	FALSE
42 tr|A0A0U1WHI2|A0A0U1WHI2_SARS 99.4									FALSE	FALSE	FALSE	FALSE	FALSE	FALSE	FALSE	FALSE	FALSE	FALSE	FALSE	FALSE	FALSE	FALSE	FALSE	FALSE	FALSE	FALSE	FALSE	FALSE	FALSE	FALSE	FALSE	FALSE	FALSE	FALSE	FALSE	FALSE	FALSE	FALSE	FALSE	FALSE	FALSE	FALSE	FALSE	FALSE	FALSE	FALSE	FALSE	FALSE	FALSE
43 tr|R9QTA0|R9QTA0_SARS 99.3									FALSE	FALSE	FALSE	FALSE	FALSE	FALSE	FALSE	FALSE	FALSE	FALSE	FALSE	FALSE	FALSE	FALSE	FALSE	FALSE	FALSE	FALSE	FALSE	FALSE	FALSE	FALSE	FALSE	FALSE	FALSE	FALSE	FALSE	FALSE	FALSE	FALSE	FALSE	FALSE	FALSE	FALSE	FALSE	FALSE	FALSE	FALSE	FALSE	FALSE	FALSE
44 tr|A0A0K1Z054|A0A0K1Z054_SARS 99.4									FALSE	FALSE	FALSE	FALSE	FALSE	FALSE	FALSE	FALSE	FALSE	FALSE	FALSE	FALSE	FALSE	FALSE	FALSE	FALSE	FALSE	FALSE	FALSE	FALSE	FALSE	FALSE	FALSE	FALSE	FALSE	FALSE	FALSE	FALSE	FALSE	FALSE	FALSE	FALSE	FALSE	FALSE	FALSE	FALSE	FALSE	FALSE	FALSE	FALSE	FALSE
45 tr|A0A0K1Z074|A0A0K1Z074_SARS 99.4									FALSE	FALSE	FALSE	FALSE	FALSE	FALSE	FALSE	FALSE	FALSE	FALSE	FALSE	FALSE	FALSE	FALSE	FALSE	FALSE	FALSE	FALSE	FALSE	FALSE	FALSE	FALSE	FALSE	FALSE	FALSE	FALSE	FALSE	FALSE	FALSE	FALSE	FALSE	FALSE	FALSE	FALSE	FALSE	FALSE	FALSE	FALSE	FALSE	FALSE	FALSE
46 tr|Q0Q484|Q0Q484_SARS 99.4									FALSE	FALSE	FALSE	FALSE	FALSE	FALSE	FALSE	FALSE	FALSE	FALSE	FALSE	FALSE	FALSE	FALSE	FALSE	FALSE	FALSE	FALSE	FALSE	FALSE	FALSE	FALSE	FALSE	FALSE	FALSE	FALSE	FALSE	FALSE	FALSE	FALSE	FALSE	FALSE	FALSE	FALSE	FALSE	FALSE	FALSE	FALSE	FALSE	FALSE	FALSE
47 tr|Q0QDZ0|Q0QDZ0_SARS 99.4									FALSE	FALSE	FALSE	FALSE	FALSE	FALSE	FALSE	FALSE	FALSE	FALSE	FALSE	FALSE	FALSE	FALSE	FALSE	FALSE	FALSE	FALSE	FALSE	FALSE	FALSE	FALSE	FALSE	FALSE	FALSE	FALSE	FALSE	FALSE	FALSE	FALSE	FALSE	FALSE	FALSE	FALSE	FALSE	FALSE	FALSE	FALSE	FALSE	FALSE	FALSE
48 tr|A0A0U1WHH0|A0A0U1WHH0_SARS 99.4									FALSE	FALSE	FALSE	FALSE	FALSE	FALSE	FALSE	FALSE	FALSE	FALSE	FALSE	FALSE	FALSE	FALSE	FALSE	FALSE	FALSE	FALSE	FALSE	FALSE	FALSE	FALSE	FALSE	FALSE	FALSE	FALSE	FALSE	FALSE	FALSE	FALSE	FALSE	FALSE	FALSE	FALSE	FALSE	FALSE	FALSE	FALSE	FALSE	FALSE	FALSE
49 tr|A0A0U1WHI6|A0A0U1WHI6_SARS 99.4									FALSE	FALSE	FALSE	FALSE	FALSE	FALSE	FALSE	FALSE	FALSE	FALSE	FALSE	FALSE	FALSE	FALSE	FALSE	FALSE	FALSE	FALSE	FALSE	FALSE	FALSE	FALSE	FALSE	FALSE	FALSE	FALSE	FALSE	FALSE	FALSE	FALSE	FALSE	FALSE	FALSE	FALSE	FALSE	FALSE	FALSE	FALSE	FALSE	FALSE	FALSE
50 tr|R9QTH3|R9QTH3_SARS 99.4									FALSE	FALSE	FALSE	FALSE	FALSE	FALSE	FALSE	FALSE	FALSE	FALSE	FALSE	FALSE	FALSE	FALSE	FALSE	FALSE	FALSE	FALSE	FALSE	FALSE	FALSE	FALSE	FALSE	FALSE	FALSE	FALSE	FALSE	FALSE	FALSE	FALSE	FALSE	FALSE	FALSE	FALSE	FALSE	FALSE	FALSE	FALSE	FALSE	FALSE	FALSE
51 tr|A0A2D1PX44|A0A2D1PX44_SARS 99.4									FALSE	FALSE	FALSE	FALSE	FALSE	FALSE	FALSE	FALSE	FALSE	FALSE	FALSE	FALSE	FALSE	FALSE	FALSE	FALSE	FALSE	FALSE	FALSE	FALSE	FALSE	FALSE	FALSE	FALSE	FALSE	FALSE	FALSE	FALSE	FALSE	FALSE	FALSE	FALSE	FALSE	FALSE	FALSE	FALSE	FALSE	FALSE	FALSE	FALSE	FALSE
52 tr|A0A2D1PX88|A0A2D1PX88_SARS 99.4									FALSE	FALSE	FALSE	FALSE	FALSE	FALSE	FALSE	FALSE	FALSE	FALSE	FALSE	FALSE	FALSE	FALSE	FALSE	FALSE	FALSE	FALSE	FALSE	FALSE	FALSE	FALSE	FALSE	FALSE	FALSE	FALSE	FALSE	FALSE	FALSE	FALSE	FALSE	FALSE	FALSE	FALSE	FALSE	FALSE	FALSE	FALSE	FALSE	FALSE	FALSE
53 tr|A0A4Y6GL56|A0A4Y6GL56_9BETC 99.4									FALSE	FALSE	FALSE	FALSE	FALSE	FALSE	FALSE	FALSE	FALSE	FALSE	FALSE	FALSE	FALSE	FALSE	FALSE	FALSE	FALSE	FALSE	FALSE	FALSE	FALSE	FALSE	FALSE	FALSE	FALSE	FALSE	FALSE	FALSE	FALSE	FALSE	FALSE	FALSE	FALSE	FALSE	FALSE	FALSE	FALSE	FALSE	FALSE	FALSE	FALSE
54 tr|A0A7G6UAI5|A0A7G6UAI5_BCHK3 99.4									FALSE	FALSE	FALSE	FALSE	FALSE	FALSE	FALSE	FALSE	FALSE	FALSE	FALSE	FALSE	FALSE	FALSE	FALSE	FALSE	FALSE	FALSE	FALSE	FALSE	FALSE	FALSE	FALSE	FALSE	FALSE	FALSE	FALSE	FALSE	FALSE	FALSE	FALSE	FALSE	FALSE	FALSE	FALSE	FALSE	FALSE	FALSE	FALSE	FALSE	FALSE
55 tr|A0A7G6UAJ9|A0A7G6UAJ9_BCHK3 99.4									FALSE	FALSE	FALSE	FALSE	FALSE	FALSE	FALSE	FALSE	FALSE	FALSE	FALSE	FALSE	FALSE	FALSE	FALSE	FALSE	FALSE	FALSE	FALSE	FALSE	FALSE	FALSE	FALSE	FALSE	FALSE	FALSE	FALSE	FALSE	FALSE	FALSE	FALSE	FALSE	FALSE	FALSE	FALSE	FALSE	FALSE	FALSE	FALSE	FALSE	FALSE
56 sp|Q0Q475|SPIKE_BC279 99.3									FALSE	FALSE	FALSE	FALSE	FALSE	FALSE	FALSE	FALSE	FALSE	FALSE	FALSE	FALSE	FALSE	FALSE	FALSE	FALSE	FALSE	FALSE	FALSE	FALSE	FALSE	FALSE	FALSE	FALSE	FALSE	FALSE	FALSE	FALSE	FALSE	FALSE	FALSE	FALSE	FALSE	FALSE	FALSE	FALSE	FALSE	FALSE	FALSE	FALSE	FALSE
57 tr|Q0QDX9|Q0QDX9_SARS 99.3									FALSE	FALSE	FALSE	FALSE	FALSE	FALSE	FALSE	FALSE	FALSE	FALSE	FALSE	FALSE	FALSE	FALSE	FALSE	FALSE	FALSE	FALSE	FALSE	FALSE	FALSE	FALSE	FALSE	FALSE	FALSE	FALSE	FALSE	FALSE	FALSE	FALSE	FALSE	FALSE	FALSE	FALSE	FALSE	FALSE	FALSE	FALSE	FALSE	FALSE	FALSE
58 tr|A0A0U1WHJ8|A0A0U1WHJ8_SARS 99.3									FALSE	FALSE	FALSE	FALSE	FALSE	FALSE	FALSE	FALSE	FALSE	FALSE	FALSE	FALSE	FALSE	FALSE	FALSE	FALSE	FALSE	FALSE	FALSE	FALSE	FALSE	FALSE	FALSE	FALSE	FALSE	FALSE	FALSE	FALSE	FALSE	FALSE	FALSE	FALSE	FALSE	FALSE	FALSE	FALSE	FALSE	FALSE	FALSE	FALSE	FALSE
59 tr|D5HJT4|D5HJT4_BCHK3 99.3									FALSE	FALSE	FALSE	FALSE	FALSE	FALSE	FALSE	FALSE	FALSE	FALSE	FALSE	FALSE	FALSE	FALSE	FALSE	FALSE	FALSE	FALSE	FALSE	FALSE	FALSE	FALSE	FALSE	FALSE	FALSE	FALSE	FALSE	FALSE	FALSE	FALSE	FALSE	FALSE	FALSE	FALSE	FALSE	FALSE	FALSE	FALSE	FALSE	FALSE	FALSE
60 tr|D5HJU5|D5HJU5_BCHK3 99.3									FALSE	FALSE	FALSE	FALSE	FALSE	FALSE	FALSE	FALSE	FALSE	FALSE	FALSE	FALSE	FALSE	FALSE	FALSE	FALSE	FALSE	FALSE	FALSE	FALSE	FALSE	FALSE	FALSE	FALSE	FALSE	FALSE	FALSE	FALSE	FALSE	FALSE	FALSE	FALSE	FALSE	FALSE	FALSE	FALSE	FALSE	FALSE	FALSE	FALSE	FALSE
61 tr|A0A096XNM6|A0A096XNM6_SARS 99.3									FALSE	FALSE	FALSE	FALSE	FALSE	FALSE	FALSE	FALSE	FALSE	FALSE	FALSE	FALSE	FALSE	FALSE	FALSE	FALSE	FALSE	FALSE	FALSE	FALSE	FALSE	FALSE	FALSE	FALSE	FALSE	FALSE	FALSE	FALSE	FALSE	FALSE	FALSE	FALSE	FALSE	FALSE	FALSE	FALSE	FALSE	FALSE	FALSE	FALSE	FALSE
62 tr|D5HJZ1|D5HJZ1_BCHK3 99.3									FALSE	FALSE	FALSE	FALSE	FALSE	FALSE	FALSE	FALSE	FALSE	FALSE	FALSE	FALSE	FALSE	FALSE	FALSE	FALSE	FALSE	FALSE	FALSE	FALSE	FALSE	FALSE	FALSE	FALSE	FALSE	FALSE	FALSE	FALSE	FALSE	FALSE	FALSE	FALSE	FALSE	FALSE	FALSE	FALSE	FALSE	FALSE	FALSE	FALSE	FALSE
63 tr|Q3LZV3|Q3LZV3_BCHK3 99.3									FALSE	FALSE	FALSE	FALSE	FALSE	FALSE	FALSE	FALSE	FALSE	FALSE	FALSE	FALSE	FALSE	FALSE	FALSE	FALSE	FALSE	FALSE	FALSE	FALSE	FALSE	FALSE	FALSE	FALSE	FALSE	FALSE	FALSE	FALSE	FALSE	FALSE	FALSE	FALSE	FALSE	FALSE	FALSE	FALSE	FALSE	FALSE	FALSE	FALSE	FALSE
64 tr|D5HK02|D5HK02_BCHK3 99.3									FALSE	FALSE	FALSE	FALSE	FALSE	FALSE	FALSE	FALSE	FALSE	FALSE	FALSE	FALSE	FALSE	FALSE	FALSE	FALSE	FALSE	FALSE	FALSE	FALSE	FALSE	FALSE	FALSE	FALSE	FALSE	FALSE	FALSE	FALSE	FALSE	FALSE	FALSE	FALSE	FALSE	FALSE	FALSE	FALSE	FALSE	FALSE	FALSE	FALSE	FALSE
65 sp|Q3LZX1|SPIKE_BCHK3 99.3									FALSE	FALSE	FALSE	FALSE	FALSE	FALSE	FALSE	FALSE	FALSE	FALSE	FALSE	FALSE	FALSE	FALSE	FALSE	FALSE	FALSE	FALSE	FALSE	FALSE	FALSE	FALSE	FALSE	FALSE	FALSE	FALSE	FALSE	FALSE	FALSE	FALSE	FALSE	FALSE	FALSE	FALSE	FALSE	FALSE	FALSE	FALSE	FALSE	FALSE	FALSE
66 tr|Q3LZT7|Q3LZT7_BCHK3 99.3									FALSE	FALSE	FALSE	FALSE	FALSE	FALSE	FALSE	FALSE	FALSE	FALSE	FALSE	FALSE	FALSE	FALSE	FALSE	FALSE	FALSE	FALSE	FALSE	FALSE	FALSE	FALSE	FALSE	FALSE	FALSE	FALSE	FALSE	FALSE	FALSE	FALSE	FALSE	FALSE	FALSE	FALSE	FALSE	FALSE	FALSE	FALSE	FALSE	FALSE	FALSE
67 tr|D5HJQ1|D5HJQ1_BCHK3 99.3									FALSE	FALSE	FALSE	FALSE	FALSE	FALSE	FALSE	FALSE	FALSE	FALSE	FALSE	FALSE	FALSE	FALSE	FALSE	FALSE	FALSE	FALSE	FALSE	FALSE	FALSE	FALSE	FALSE	FALSE	FALSE	FALSE	FALSE	FALSE	FALSE	FALSE	FALSE	FALSE	FALSE	FALSE	FALSE	FALSE	FALSE	FALSE	FALSE	FALSE	FALSE
68 tr|D5HJR2|D5HJR2_BCHK3 99.3									FALSE	FALSE	FALSE	FALSE	FALSE	FALSE	FALSE	FALSE	FALSE	FALSE	FALSE	FALSE	FALSE	FALSE	FALSE	FALSE	FALSE	FALSE	FALSE	FALSE	FALSE	FALSE	FALSE	FALSE	FALSE	FALSE	FALSE	FALSE	FALSE	FALSE	FALSE	FALSE	FALSE	FALSE	FALSE	FALSE	FALSE	FALSE	FALSE	FALSE	FALSE
69 tr|D5HJS3|D5HJS3_BCHK3 99.3									FALSE	FALSE	FALSE	FALSE	FALSE	FALSE	FALSE	FALSE	FALSE	FALSE	FALSE	FALSE	FALSE	FALSE	FALSE	FALSE	FALSE	FALSE	FALSE	FALSE	FALSE	FALSE	FALSE	FALSE	FALSE	FALSE	FALSE	FALSE	FALSE	FALSE	FALSE	FALSE	FALSE	FALSE	FALSE	FALSE	FALSE	FALSE	FALSE	FALSE	FALSE
70 tr|D5HJV8|D5HJV8_BCHK3 99.3									FALSE	FALSE	FALSE	FALSE	FALSE	FALSE	FALSE	FALSE	FALSE	FALSE	FALSE	FALSE	FALSE	FALSE	FALSE	FALSE	FALSE	FALSE	FALSE	FALSE	FALSE	FALSE	FALSE	FALSE	FALSE	FALSE	FALSE	FALSE	FALSE	FALSE	FALSE	FALSE	FALSE	FALSE	FALSE	FALSE	FALSE	FALSE	FALSE	FALSE	FALSE
71 tr|D5HJW9|D5HJW9_BCHK3 99.3									FALSE	FALSE	FALSE	FALSE	FALSE	FALSE	FALSE	FALSE	FALSE	FALSE	FALSE	FALSE	FALSE	FALSE	FALSE	FALSE	FALSE	FALSE	FALSE	FALSE	FALSE	FALSE	FALSE	FALSE	FALSE	FALSE	FALSE	FALSE	FALSE	FALSE	FALSE	FALSE	FALSE	FALSE	FALSE	FALSE	FALSE	FALSE	FALSE	FALSE	FALSE
72 tr|D5HJY0|D5HJY0_BCHK3 99.3									FALSE	FALSE	FALSE	FALSE	FALSE	FALSE	FALSE	FALSE	FALSE	FALSE	FALSE	FALSE	FALSE	FALSE	FALSE	FALSE	FALSE	FALSE	FALSE	FALSE	FALSE	FALSE	FALSE	FALSE	FALSE	FALSE	FALSE	FALSE	FALSE	FALSE	FALSE	FALSE	FALSE	FALSE	FALSE	FALSE	FALSE	FALSE	FALSE	FALSE	FALSE
73 sp|Q3I5J5|SPIKE_BCRP3 99.3									FALSE	FALSE	FALSE	FALSE	FALSE	FALSE	FALSE	FALSE	FALSE	FALSE	FALSE	FALSE	FALSE	FALSE	FALSE	FALSE	FALSE	FALSE	FALSE	FALSE	FALSE	FALSE	FALSE	FALSE	FALSE	FALSE	FALSE	FALSE	FALSE	FALSE	FALSE	FALSE	FALSE	FALSE	FALSE	FALSE	FALSE	FALSE	FALSE	FALSE	FALSE
74 tr|A0A2D1PX86|A0A2D1PX86_SARS 99.3									FALSE	FALSE	FALSE	FALSE	FALSE	FALSE	FALSE	FALSE	FALSE	FALSE	FALSE	FALSE	FALSE	FALSE	FALSE	FALSE	FALSE	FALSE	FALSE	FALSE	FALSE	FALSE	FALSE	FALSE	FALSE	FALSE	FALSE	FALSE	FALSE	FALSE	FALSE	FALSE	FALSE	FALSE	FALSE	FALSE	FALSE	FALSE	FALSE	FALSE	FALSE
75 tr|A0A4Y6GL75|A0A4Y6GL75_9BETC 99.3									FALSE	FALSE	FALSE	FALSE	FALSE	FALSE	FALSE	FALSE	FALSE	FALSE	FALSE	FALSE	FALSE	FALSE	FALSE	FALSE	FALSE	FALSE	FALSE	FALSE	FALSE	FALSE	FALSE	FALSE	FALSE	FALSE	FALSE	FALSE	FALSE	FALSE	FALSE	FALSE	FALSE	FALSE	FALSE	FALSE	FALSE	FALSE	FALSE	FALSE	FALSE
76 tr|A0A2D1PX73|A0A2D1PX73_SARS 99.3									FALSE	FALSE	FALSE	FALSE	FALSE	FALSE	FALSE	FALSE	FALSE	FALSE	FALSE	FALSE	FALSE	FALSE	FALSE	FALSE	FALSE	FALSE	FALSE	FALSE	FALSE	FALSE	FALSE	FALSE	FALSE	FALSE	FALSE	FALSE	FALSE	FALSE	FALSE	FALSE	FALSE	FALSE	FALSE	FALSE	FALSE	FALSE	FALSE	FALSE	FALSE
77 tr|A0A2D1PX05|A0A2D1PX05_SARS 99.3									FALSE	FALSE	FALSE	FALSE	FALSE	FALSE	FALSE	FALSE	FALSE	FALSE	FALSE	FALSE	FALSE	FALSE	FALSE	FALSE	FALSE	FALSE	FALSE	FALSE	FALSE	FALSE	FALSE	FALSE	FALSE	FALSE	FALSE	FALSE	FALSE	FALSE	FALSE	FALSE	FALSE	FALSE	FALSE	FALSE	FALSE	FALSE	FALSE	FALSE	FALSE
78 tr|A0A4Y6GL82|A0A4Y6GL82_9BETC 99.3									FALSE	FALSE	FALSE	FALSE	FALSE	FALSE	FALSE	FALSE	FALSE	FALSE	FALSE	FALSE	FALSE	FALSE	FALSE	FALSE	FALSE	FALSE	FALSE	FALSE	FALSE	FALSE	FALSE	FALSE	FALSE	FALSE	FALSE	FALSE	FALSE	FALSE	FALSE	FALSE	FALSE	FALSE	FALSE	FALSE	FALSE	FALSE	FALSE	FALSE	FALSE
[truncated: 1,268 more columns]
