# Supplementary material for: The diversity of the glycan shield of sarbecoviruses related to SARS-CoV-2
Source: Cell Rep. 2023 Mar 15;42(4):112307. doi: 10.1016/j.celrep.2023.112307 (PMC10015101; doi:10.1016/j.celrep.2023.112307)
Supplement: Data S2. Site-specific glycan analysis data [file mmc3.xlsx]

## Sheet: Master file
	Sample name	Shorthand name
	10A-Yun11-His-Avi spike: YUN	YUN
	10B-BM4831-His-Avi spike: BM4	BM4
	10C-BtKY72-His-Avi spike: BTK	BTK
	10D-Pang17-His-Avi spike: PAN	PAN
	10E-RaTG13-His-Avi spike: RAT	RAT
	10F-Rf1-His-Avi spike: RF1	RF1
	10G-RmYN02-His-Avi spike: RMY	RMY
	10H-RS4081-His-Avi spike: RS4	RS4
	10I-RsSHC014-His-Avi spike: RSS	RSS
	10J-WIV1-His-Avi spike: WIV	WIV

## Sheet: YUN
Row#	Start_x000D_ AA	End_x000D_ AA	Var. Pos._x000D_ Protein	Sequence	Glycans	Score	Validate	XIC area_x000D_ summed	Mod._x000D_ Summary	XIC_x000D_ AUC	PID	XIC_x000D_ Ratio%	Apex Time_x000D_ (Posit)	MS_x000D_ Alias name	Mod._x000D_ AAs	z	Comment	Labels	Protein_x000D_ name	Var. Pos._x000D_ Peptide	Obs._x000D_ m/z	Calc._x000D_ m/z	ppm	Obs.M	Calc.M	Delta R.T. Obs-_x000D_ Delta R.T. Prd.	Scan Time(s)_x000D_ (Posit)	MS_x000D_ Id	_prot_id	Apex Int._x000D_ (Posit)	Scan Number(s)_x000D_ (Posit)	Obs. time_x000D_ Var (min)	Obs. time_x000D_ Wild (min)	XIC_x000D_ Start	XIC_x000D_ End	MS2 Search_x000D_ Alias name	MS2 Search_x000D_ Filename	MS_x000D_ Filename	Quant_x000D_ level	Digest_x000D_ name	Digest_x000D_ Start Peptide	Digest_x000D_ End Peptide	Digest_x000D_ N-term ragged	Digest_x000D_ C-term ragged	Digest_x000D_ Missed Cleavages	Protein_x000D_ alias name	In silico	Fragment_x000D_ type(s)	Mobility_x000D_ value(s)
1	63	70	65	F.HSnLTQYF.S	HexNAc(1)	264.37 - 500.83	True-positive	23900000	N3(NGlycan/203.0794)	23900000	4038; 3378		78	140322_CoV_YUN_C	N	2			10A-Yun11-His-Avi spike	3	606.7799 - 606.7803	606.78	0.20; -0.50	1211.5453 - 1211.5461	1211.55		87.5400; 78.2000	1	1	1020000	51848; 46093	78		77.68	78.59	ms2_search_1_col_1_byonic_140322_cov_yun_c	C:\Users\UNISOUTHHAMPTON\Documents\Joel\Sarbecoronavirus site analysis March 2022\byos_tmp\200322 YUN TCA.bKCNt\ms2_search_1_col_1_byonic_140322_cov_yun_c.byrslt	C:/Users/UNISOUTHHAMPTON/Documents/Joel/Sarbecoronavirus site analysis March 2022/140322_CoV_YUN_C.raw	3									hcd
2	63	70	65	F.HSnLTQYF.S	HexNAc(2)Hex(2)	443.17 - 628.48	True-positive	24800000	N3(NGlycan/730.2644)	24800000	3513; 3353		79.51	140322_CoV_YUN_C	N	2			10A-Yun11-His-Avi spike	3	870.3735 - 870.3760	870.373	0.90; 3.75	1738.7324 - 1738.7374	1738.73		79.5300; 77.9700	1	1	888000	47014; 45925	79.51		77.77	79.67	ms2_search_1_col_1_byonic_140322_cov_yun_c	C:\Users\UNISOUTHHAMPTON\Documents\Joel\Sarbecoronavirus site analysis March 2022\byos_tmp\200322 YUN TCA.bKCNt\ms2_search_1_col_1_byonic_140322_cov_yun_c.byrslt	C:/Users/UNISOUTHHAMPTON/Documents/Joel/Sarbecoronavirus site analysis March 2022/140322_CoV_YUN_C.raw	3									hcd
3	63	70	65	F.HSnLTQYF.S	HexNAc(2)Hex(3)	496.14 - 558.73	True-positive	108000000	N3(NGlycan/892.3172)	4.578e+7 - 6.262e+7	3478; 3337; 3487; 3469		78.20 - 79.30	140322_CoV_YUN_C	N	2; 3			10A-Yun11-His-Avi spike	3	634.6020 - 951.4023	634.6018 - 951.3991	1.37; 3.33; 0.17; 1.23	1900.7840 - 1900.7900	1900.78		79.0900; 77.8100; 79.1500; 79.0300	1	1	2.025e+6 - 2.443e+6	46730; 45813; 46773; 46688	78.20 - 79.30		77.74 - 78.82	79.83 - 79.98	ms2_search_1_col_1_byonic_140322_cov_yun_c	C:\Users\UNISOUTHHAMPTON\Documents\Joel\Sarbecoronavirus site analysis March 2022\byos_tmp\200322 YUN TCA.bKCNt\ms2_search_1_col_1_byonic_140322_cov_yun_c.byrslt	C:/Users/UNISOUTHHAMPTON/Documents/Joel/Sarbecoronavirus site analysis March 2022/140322_CoV_YUN_C.raw	3									hcd
4	63	70	65	F.HSnLTQYF.S	HexNAc(2)Hex(5)	151.42 - 681.37	True-positive	1200000000	N3(NGlycan/1216.4229)	5.786e+8 - 6.226e+8	3465; 3269; 3349; 3440; 3562; 3626; 3477; 3324; 3354; 3450; 3512; 3534		79.33	140322_CoV_YUN_C	N	2; 3			10A-Yun11-His-Avi spike	3	742.6371 - 1113.4545	742.6371 - 1113.4520	1.42; 0.32; 2.30; 1.97; 1.57; 1.47; 2.21; 2.04; -0.01; 1.22; 0.89	2224.8893 - 2224.8945	2224.89		79.0100; 76.8700; 77.9500; 78.8000; 80.1100; 81.2100; 79.0700; 77.7000; 78.0000; 78.8700; 79.5300; 79.7600	1	1	1.379e+7 - 2.295e+7	46672; 45206; 45913; 46526; 47429; 48116; 46717; 45733; 45944; 46575; 47011; 47171	79.33		76.93 - 77.72	80.03 - 80.15	ms2_search_1_col_1_byonic_140322_cov_yun_c	C:\Users\UNISOUTHHAMPTON\Documents\Joel\Sarbecoronavirus site analysis March 2022\byos_tmp\200322 YUN TCA.bKCNt\ms2_search_1_col_1_byonic_140322_cov_yun_c.byrslt	C:/Users/UNISOUTHHAMPTON/Documents/Joel/Sarbecoronavirus site analysis March 2022/140322_CoV_YUN_C.raw	3									hcd
5	63	70	65	F.HSnLTQYF.S	HexNAc(2)Hex(6)	101.85 - 682.17	True-positive	2160000000	N3(NGlycan/1378.4757)	1.057e+9 - 1.103e+9	3433; 3318; 3320; 3327; 3368; 3549; 3604; 3646; 3399; 1346; 3272; 3355; 3376; 3473; 3619; 3623		78.10 - 78.20	140322_CoV_YUN_C	N	2; 3			10A-Yun11-His-Avi spike	3	796.6552 - 1194.4819	796.6547 - 1194.4784	1.18; 2.92; 1.29; 1.69; 0.57; 1.80; -3.11; -0.76; 1.02; 1.42; 1.94; 0.79; 0.72; 1.33; 2.48	2386.9348 - 2386.9492	2386.94		78.6800; 77.6400; 77.6500; 77.7200; 78.1000; 79.9500; 80.8800; 81.4800; 78.3700; 50.1000; 76.9400; 78.0000; 78.1900; 79.0500; 81.0900; 81.1700	1	1	3.239e+7 - 3.611e+7	46441; 45697; 45706; 45751; 46021; 47308; 47875; 48309; 46216; 27173; 45254; 45947; 46082; 46704; 48031; 48084	78.10 - 78.20		77.08 - 77.61	79.16 - 79.25	ms2_search_1_col_1_byonic_140322_cov_yun_c	C:\Users\UNISOUTHHAMPTON\Documents\Joel\Sarbecoronavirus site analysis March 2022\byos_tmp\200322 YUN TCA.bKCNt\ms2_search_1_col_1_byonic_140322_cov_yun_c.byrslt	C:/Users/UNISOUTHHAMPTON/Documents/Joel/Sarbecoronavirus site analysis March 2022/140322_CoV_YUN_C.raw	3									hcd
6	63	70	65	F.HSnLTQYF.S	HexNAc(2)Hex(7)	182.54 - 421.47	True-positive	98400000	N3(NGlycan/1540.5285)	1.863e+7 - 7.972e+7	3261; 3305; 3257; 3258; 3260; 3335; 3357		77.03 - 77.16	140322_CoV_YUN_C	N	2; 3			10A-Yun11-His-Avi spike	3	850.6720 - 1275.5054	850.6723 - 1275.5048	0.50; 2.00; 1.50; 1.36; -0.30; 2.43; 0.85	2548.9942 - 2549.0012	2548.99		76.7800; 77.3600; 76.6300; 76.7000; 76.7500; 77.8000; 78.0100	1	1	1.348e+6 - 2.226e+6	45136; 45540; 45032; 45081; 45116; 45803; 45951	77.03 - 77.16		76.55 - 76.60	77.27 - 78.49	ms2_search_1_col_1_byonic_140322_cov_yun_c	C:\Users\UNISOUTHHAMPTON\Documents\Joel\Sarbecoronavirus site analysis March 2022\byos_tmp\200322 YUN TCA.bKCNt\ms2_search_1_col_1_byonic_140322_cov_yun_c.byrslt	C:/Users/UNISOUTHHAMPTON/Documents/Joel/Sarbecoronavirus site analysis March 2022/140322_CoV_YUN_C.raw	3									hcd
7	63	70	65	F.HSnLTQYF.S	HexNAc(3)Hex(6)	260.18	True-positive	7640000	N3(NGlycan/1581.5551)	7640000	3351		77.91	140322_CoV_YUN_C	N	3			10A-Yun11-His-Avi spike	3	864.35	864.348	2.21	2590.03	2590.02		77.96	1	1	434000	45919	77.91		77.69	78.34	ms2_search_1_col_1_byonic_140322_cov_yun_c	C:\Users\UNISOUTHHAMPTON\Documents\Joel\Sarbecoronavirus site analysis March 2022\byos_tmp\200322 YUN TCA.bKCNt\ms2_search_1_col_1_byonic_140322_cov_yun_c.byrslt	C:/Users/UNISOUTHHAMPTON/Documents/Joel/Sarbecoronavirus site analysis March 2022/140322_CoV_YUN_C.raw	1									hcd
8	121	127	124	A.IIVnNST.H	HexNAc(5)Hex(3)	217.53	True-positive	16600000	N4(NGlycan/1501.5553)	16600000	23089		48.84	140322_CoV_YUN_A	N	3			10A-Yun11-His-Avi spike	4	754.664	754.663	1.16	2260.97	2260.97		48.74	3	1	1120000	26662	48.84		48.17	49.2	ms2_search_3_col_2_byonic_140322_cov_yun_a	C:\Users\UNISOUTHHAMPTON\Documents\Joel\Sarbecoronavirus site analysis March 2022\byos_tmp\200322 YUN TCA.bKCNt\ms2_search_3_col_2_byonic_140322_cov_yun_a.byrslt	C:/Users/UNISOUTHHAMPTON/Documents/Joel/Sarbecoronavirus site analysis March 2022/140322_CoV_YUN_A.raw	1									hcd
9	149	167	162163	R.GVHFSSWVYQSAFncTYDR.V	HexNAc(1)	684.04	True-positive	4290000	N14(NGlycan/203.0794); C15(Carbamidomethyl/57.0215)	4290000	17023		120.24	140322_CoV_YUN_T	N,C	3			10A-Yun11-His-Avi spike	14,15	843.034	843.038	-3.98	2526.08	2526.09		120.5	2	1	145000	72425	120.24		120.05	120.9	ms2_search_2_col_0_byonic_140322_cov_yun_t	C:\Users\UNISOUTHHAMPTON\Documents\Joel\Sarbecoronavirus site analysis March 2022\byos_tmp\200322 YUN TCA.bKCNt\ms2_search_2_col_0_byonic_140322_cov_yun_t.byrslt	C:/Users/UNISOUTHHAMPTON/Documents/Joel/Sarbecoronavirus site analysis March 2022/140322_CoV_YUN_T.raw	1									hcd
10	149	167	162163	R.GVHFSSWVYQSAFncTYDR.V	HexNAc(2)Hex(4)	748.28 - 900.40	True-positive	21700000	N14(NGlycan/1054.3700); C15(Carbamidomethyl/57.0215)	4.098e+6 - 1.758e+7	17004; 16997; 16975; 16990; 17010		120.39 - 120.53	140322_CoV_YUN_T	N,C	3; 4			10A-Yun11-His-Avi spike	14,15	845.3525 - 1126.8031	845.3527 - 1126.8012	1.74; -0.24; 0.20; -0.16; 0.99	3377.3809 - 3377.3876	3377.38		120.3200; 120.2500; 120.0100; 120.1500; 120.3600	2	1	2.002e+5 - 4.422e+5	72296; 72244; 72077; 72178; 72330	120.39 - 120.53		119.56 - 119.81	120.73 - 121.15	ms2_search_2_col_0_byonic_140322_cov_yun_t	C:\Users\UNISOUTHHAMPTON\Documents\Joel\Sarbecoronavirus site analysis March 2022\byos_tmp\200322 YUN TCA.bKCNt\ms2_search_2_col_0_byonic_140322_cov_yun_t.byrslt	C:/Users/UNISOUTHHAMPTON/Documents/Joel/Sarbecoronavirus site analysis March 2022/140322_CoV_YUN_T.raw	3									hcd
11	149	167	162163	R.GVHFSSWVYQSAFncTYDR.V	HexNAc(2)Hex(5)	526.42 - 940.11	True-positive	532000000	N14(NGlycan/1216.4229); C15(Carbamidomethyl/57.0215)	2.608e+8 - 2.712e+8	17077; 16956; 16972; 17105; 16999; 16971; 17078		120.34 - 120.48	140322_CoV_YUN_T	N,C	3; 4			10A-Yun11-His-Avi spike	14,15	885.8664 - 1180.8212	885.8659 - 1180.8188	1.55; 1.24; 2.07; 0.83; 0.53; 1.77; 0.95	3539.4364 - 3539.4418	3539.43		121.0000; 119.7700; 119.9500; 121.2500; 120.2600; 121.0100	2	1	5.991e+6 - 6.129e+6	72792; 71900; 72033; 72971; 72253; 72032; 72793	120.34 - 120.48		119.22 - 119.61	121.86 - 121.95	ms2_search_2_col_0_byonic_140322_cov_yun_t	C:\Users\UNISOUTHHAMPTON\Documents\Joel\Sarbecoronavirus site analysis March 2022\byos_tmp\200322 YUN TCA.bKCNt\ms2_search_2_col_0_byonic_140322_cov_yun_t.byrslt	C:/Users/UNISOUTHHAMPTON/Documents/Joel/Sarbecoronavirus site analysis March 2022/140322_CoV_YUN_T.raw	3									hcd
12	149	167	162163	R.GVHFSSWVYQSAFncTYDR.V	HexNAc(2)Hex(6)	180.23 - 401.30	True-positive	73400000	N14(NGlycan/1378.4757); C15(Carbamidomethyl/57.0215)	2.821e+7 - 4.514e+7	16904; 16893; 17017; 17006		119.61 - 119.76	140322_CoV_YUN_T	N,C	3; 4			10A-Yun11-His-Avi spike	14,15	926.3800 - 1234.8383	926.3791 - 1234.8364	1.56; 1.26; 1.01; 2.86	3701.4911 - 3701.4979	3701.49		119.3300; 119.2300; 120.4200; 120.3400	2	1	8.606e+5 - 1.059e+6	71585; 71516; 72370; 72314	119.61 - 119.76		119.07	120.53 - 120.95	ms2_search_2_col_0_byonic_140322_cov_yun_t	C:\Users\UNISOUTHHAMPTON\Documents\Joel\Sarbecoronavirus site analysis March 2022\byos_tmp\200322 YUN TCA.bKCNt\ms2_search_2_col_0_byonic_140322_cov_yun_t.byrslt	C:/Users/UNISOUTHHAMPTON/Documents/Joel/Sarbecoronavirus site analysis March 2022/140322_CoV_YUN_T.raw	3									hcd
13	149	167	162163	R.GVHFSSWVYQSAFncTYDR.V	HexNAc(3)Hex(3)	264.33 - 273.70	True-positive	6900000	N14(NGlycan/1095.3966); C15(Carbamidomethyl/57.0215)	6900000	17088; 17084		121.51	140322_CoV_YUN_T	N,C	3			10A-Yun11-His-Avi spike	14,15	1140.4774 - 1140.4783	1140.48	0.66; 1.41	3418.4105 - 3418.4131	3418.41		121.1100; 121.0700	2	1	1430000	72863; 72837	121.51		120.83	121.68	ms2_search_2_col_0_byonic_140322_cov_yun_t	C:\Users\UNISOUTHHAMPTON\Documents\Joel\Sarbecoronavirus site analysis March 2022\byos_tmp\200322 YUN TCA.bKCNt\ms2_search_2_col_0_byonic_140322_cov_yun_t.byrslt	C:/Users/UNISOUTHHAMPTON/Documents/Joel/Sarbecoronavirus site analysis March 2022/140322_CoV_YUN_T.raw	3									hcd
14	149	167	162163	R.GVHFSSWVYQSAFncTYDR.V	HexNAc(3)Hex(3)Fuc(1)	206.97 - 343.66	True-positive	23900000	N14(NGlycan/1241.4545); C15(Carbamidomethyl/57.0215)	1.043e+7 - 1.344e+7	16993; 16982; 16963; 16958; 17001		119.90 - 120.05	140322_CoV_YUN_T	N,C	3; 4			10A-Yun11-His-Avi spike	14,15	892.1241 - 1189.1638	892.1238 - 1189.1627	0.92; 0.41; 0.97; 0.28; 0.49	3564.4672 - 3564.4696	3564.47		120.2100; 120.0600; 119.8400; 119.7900; 120.2700	2	1	3.144e+5 - 4.535e+5	72215; 72107; 71955; 71913; 72261	119.90 - 120.05		119.51 - 119.66	120.78 - 120.95	ms2_search_2_col_0_byonic_140322_cov_yun_t	C:\Users\UNISOUTHHAMPTON\Documents\Joel\Sarbecoronavirus site analysis March 2022\byos_tmp\200322 YUN TCA.bKCNt\ms2_search_2_col_0_byonic_140322_cov_yun_t.byrslt	C:/Users/UNISOUTHHAMPTON/Documents/Joel/Sarbecoronavirus site analysis March 2022/140322_CoV_YUN_T.raw	3									hcd
15	149	167	162163	R.GVHFSSWVYQSAFncTYDR.V	HexNAc(3)Hex(4)Fuc(1)	104.24 - 229.93	True-positive	5640000	N14(NGlycan/1403.5073); C15(Carbamidomethyl/57.0215)	5640000	16977; 16932		119.71	140322_CoV_YUN_T	N,C	3			10A-Yun11-His-Avi spike	14,15	1243.1813 - 1243.1837	1243.18	0.86; 2.72	3726.5222 - 3726.5291	3726.52		120.0300; 119.5400	2	1	200000	72086; 71734	119.71		119.12	120.14	ms2_search_2_col_0_byonic_140322_cov_yun_t	C:\Users\UNISOUTHHAMPTON\Documents\Joel\Sarbecoronavirus site analysis March 2022\byos_tmp\200322 YUN TCA.bKCNt\ms2_search_2_col_0_byonic_140322_cov_yun_t.byrslt	C:/Users/UNISOUTHHAMPTON/Documents/Joel/Sarbecoronavirus site analysis March 2022/140322_CoV_YUN_T.raw	3									hcd
16	149	167	162163	R.GVHFSSWVYQSAFncTYDR.V	HexNAc(3)Hex(4)Fuc(1)NeuAc(1)	143.45 - 176.18	True-positive	3740000	N14(NGlycan/1694.6027); C15(Carbamidomethyl/57.0215)	3740000	18151; 18145		138.75	140322_CoV_YUN_T	N,C	4			10A-Yun11-His-Avi spike	14,15	1005.4103 - 1005.4143	1005.41	3.40; -0.55	4017.6122 - 4017.6280	4017.61		138.9900; 138.8700	2	1	974000	84126; 84047	138.75		138.53	139.34	ms2_search_2_col_0_byonic_140322_cov_yun_t	C:\Users\UNISOUTHHAMPTON\Documents\Joel\Sarbecoronavirus site analysis March 2022\byos_tmp\200322 YUN TCA.bKCNt\ms2_search_2_col_0_byonic_140322_cov_yun_t.byrslt	C:/Users/UNISOUTHHAMPTON/Documents/Joel/Sarbecoronavirus site analysis March 2022/140322_CoV_YUN_T.raw	3									hcd
17	149	167	162163	R.GVHFSSWVYQSAFncTYDR.V	HexNAc(3)Hex(5)	107.88 - 518.92	True-positive	61300000	N14(NGlycan/1419.5022); C15(Carbamidomethyl/57.0215)	1.920e+7 - 4.206e+7	16950; 16944; 17060; 17031; 16960; 16965; 17047		119.90 - 119.95	140322_CoV_YUN_T	N,C	3; 4			10A-Yun11-His-Avi spike	14,15	936.6363 - 1248.5147	936.6357 - 1248.5119	2.05; 0.96; 2.24; 1.93; 0.63; 1.41	3742.5162 - 3742.5223	3742.51		119.7200; 119.6500; 120.7300; 120.5400; 119.8000; 119.8800; 120.6400	2	1	5.120e+5 - 1.181e+6	71867; 71812; 72596; 72453; 71923; 71980; 72529	119.90 - 119.95		119.02 - 119.51	121.00 - 121.10	ms2_search_2_col_0_byonic_140322_cov_yun_t	C:\Users\UNISOUTHHAMPTON\Documents\Joel\Sarbecoronavirus site analysis March 2022\byos_tmp\200322 YUN TCA.bKCNt\ms2_search_2_col_0_byonic_140322_cov_yun_t.byrslt	C:/Users/UNISOUTHHAMPTON/Documents/Joel/Sarbecoronavirus site analysis March 2022/140322_CoV_YUN_T.raw	3									hcd
18	149	167	162163	R.GVHFSSWVYQSAFncTYDR.V	HexNAc(3)Hex(5)Fuc(1)	63.28 - 518.25	True-positive	33200000	N14(NGlycan/1565.5601); C15(Carbamidomethyl/57.0215)	6.872e+6 - 2.637e+7	16856; 16854; 16849; 16894		119.07 - 119.33	140322_CoV_YUN_T	N,C	3; 4			10A-Yun11-His-Avi spike	14,15	973.1499 - 1297.1977	973.1502 - 1297.1979	-0.14; 1.16; -0.35	3888.5704 - 3888.5763	3888.57		118.9800; 118.9400; 118.9200; 119.2700	2	1	2.610e+5 - 6.291e+5	71330; 71304; 71290; 71542	119.07 - 119.33		118.44 - 118.49	119.81 - 120.39	ms2_search_2_col_0_byonic_140322_cov_yun_t	C:\Users\UNISOUTHHAMPTON\Documents\Joel\Sarbecoronavirus site analysis March 2022\byos_tmp\200322 YUN TCA.bKCNt\ms2_search_2_col_0_byonic_140322_cov_yun_t.byrslt	C:/Users/UNISOUTHHAMPTON/Documents/Joel/Sarbecoronavirus site analysis March 2022/140322_CoV_YUN_T.raw	3									hcd
19	149	167	162163	R.GVHFSSWVYQSAFncTYDR.V	HexNAc(3)Hex(6)	169.30 - 540.41	True-positive	39800000	N14(NGlycan/1581.5551); C15(Carbamidomethyl/57.0215)	8.348e+6 - 3.146e+7	16912; 17011; 16923		119.27 - 119.46	140322_CoV_YUN_T	N,C	3; 4			10A-Yun11-His-Avi spike	14,15	977.1498 - 1302.5314	977.1490 - 1302.5295	1.47; 2.20; 0.89	3904.5702 - 3904.5753	3904.57		119.3900; 120.3700; 119.4600	2	1	2.620e+5 - 7.167e+5	71628; 72338; 71679	119.27 - 119.46		118.92 - 119.12	120.24 - 120.58	ms2_search_2_col_0_byonic_140322_cov_yun_t	C:\Users\UNISOUTHHAMPTON\Documents\Joel\Sarbecoronavirus site analysis March 2022\byos_tmp\200322 YUN TCA.bKCNt\ms2_search_2_col_0_byonic_140322_cov_yun_t.byrslt	C:/Users/UNISOUTHHAMPTON/Documents/Joel/Sarbecoronavirus site analysis March 2022/140322_CoV_YUN_T.raw	3									hcd
20	149	167	162163	R.GVHFSSWVYQSAFncTYDR.V	HexNAc(3)Hex(6)Fuc(1)	130.34 - 291.86	True-positive	12100000	N14(NGlycan/1727.6130); C15(Carbamidomethyl/57.0215)	12000000	16783; 16779; 16827		118.61	140322_CoV_YUN_T	N,C	4			10A-Yun11-His-Avi spike	14,15	1013.6616 - 1013.6648	1013.66	1.31; -1.79; 1.15	4050.6174 - 4050.6299	4050.62		118.3300; 118.2900; 118.7800	2	1	490000	70867; 70837; 71184	118.61		118.08	119.38	ms2_search_2_col_0_byonic_140322_cov_yun_t	C:\Users\UNISOUTHHAMPTON\Documents\Joel\Sarbecoronavirus site analysis March 2022\byos_tmp\200322 YUN TCA.bKCNt\ms2_search_2_col_0_byonic_140322_cov_yun_t.byrslt	C:/Users/UNISOUTHHAMPTON/Documents/Joel/Sarbecoronavirus site analysis March 2022/140322_CoV_YUN_T.raw	3									hcd
21	149	167	162163	R.GVHFSSWVYQSAFncTYDR.V	HexNAc(3)Hex(6)NeuAc(1)	189.78 - 228.34	True-positive	23500000	N14(NGlycan/1872.6505); C15(Carbamidomethyl/57.0215)	23500000	18159; 18139		138.55	140322_CoV_YUN_T	N,C	4			10A-Yun11-His-Avi spike	14,15	1049.9230 - 1049.9250	1049.92	0.18; 2.06	4195.6629 - 4195.6708	4195.66		139.0800; 138.7600	2	1	1750000	84191; 83974	138.55		138.35	139.59	ms2_search_2_col_0_byonic_140322_cov_yun_t	C:\Users\UNISOUTHHAMPTON\Documents\Joel\Sarbecoronavirus site analysis March 2022\byos_tmp\200322 YUN TCA.bKCNt\ms2_search_2_col_0_byonic_140322_cov_yun_t.byrslt	C:/Users/UNISOUTHHAMPTON/Documents/Joel/Sarbecoronavirus site analysis March 2022/140322_CoV_YUN_T.raw	3									hcd
22	149	167	162163	R.GVHFSSWVYQSAFncTYDR.V	HexNAc(4)Hex(3)Fuc(1)	151.11 - 323.81	True-positive	45100000	N14(NGlycan/1444.5339); C15(Carbamidomethyl/57.0215)	1.280e+7 - 3.230e+7	16983; 16899; 16903; 16890		119.38 - 119.90	140322_CoV_YUN_T	N,C	3; 4			10A-Yun11-His-Avi spike	14,15	942.8939 - 1256.8602	942.8937 - 1256.8558	1.64; 3.49; 0.26; 1.17	3767.5465 - 3767.5587	3767.55		120.0600; 119.3000; 119.3300; 119.2200	2	1	2.994e+5 - 7.494e+5	72109; 71565; 71583; 71507	119.38 - 119.90		119.07	120.24 - 120.90	ms2_search_2_col_0_byonic_140322_cov_yun_t	C:\Users\UNISOUTHHAMPTON\Documents\Joel\Sarbecoronavirus site analysis March 2022\byos_tmp\200322 YUN TCA.bKCNt\ms2_search_2_col_0_byonic_140322_cov_yun_t.byrslt	C:/Users/UNISOUTHHAMPTON/Documents/Joel/Sarbecoronavirus site analysis March 2022/140322_CoV_YUN_T.raw	3									hcd
23	149	167	162163	R.GVHFSSWVYQSAFncTYDR.V	HexNAc(4)Hex(4)Fuc(1)	200.35 - 388.93	True-positive	47700000	N14(NGlycan/1606.5867); C15(Carbamidomethyl/57.0215)	8.764e+6 - 3.897e+7	16807; 16802; 16926; 16801		118.56 - 118.64	140322_CoV_YUN_T	N,C	3; 4			10A-Yun11-His-Avi spike	14,15	983.4065 - 1310.8752	983.4069 - 1310.8734	1.36; 1.09; 2.77; -0.39	3929.5968 - 3929.6092	3929.6		118.6200; 118.5700; 119.4700	2	1	3.016e+5 - 9.426e+5	71075; 71039; 71684; 71037	118.56 - 118.64		118.21 - 118.37	119.56 - 120.05	ms2_search_2_col_0_byonic_140322_cov_yun_t	C:\Users\UNISOUTHHAMPTON\Documents\Joel\Sarbecoronavirus site analysis March 2022\byos_tmp\200322 YUN TCA.bKCNt\ms2_search_2_col_0_byonic_140322_cov_yun_t.byrslt	C:/Users/UNISOUTHHAMPTON/Documents/Joel/Sarbecoronavirus site analysis March 2022/140322_CoV_YUN_T.raw	3									hcd
24	149	167	162163	R.GVHFSSWVYQSAFncTYDR.V	HexNAc(4)Hex(4)Fuc(1)NeuAc(1)	136.39	True-positive	2440000	N14(NGlycan/1897.6821); C15(Carbamidomethyl/57.0215)	2440000	18102		138.16	140322_CoV_YUN_T	N,C	4			10A-Yun11-His-Avi spike	14,15	1056.18	1056.18	1.22	4220.7	4220.69		138.05	2	1	1910000	83614	138.16		138.03	138.58	ms2_search_2_col_0_byonic_140322_cov_yun_t	C:\Users\UNISOUTHHAMPTON\Documents\Joel\Sarbecoronavirus site analysis March 2022\byos_tmp\200322 YUN TCA.bKCNt\ms2_search_2_col_0_byonic_140322_cov_yun_t.byrslt	C:/Users/UNISOUTHHAMPTON/Documents/Joel/Sarbecoronavirus site analysis March 2022/140322_CoV_YUN_T.raw	1									hcd
25	149	167	162163	R.GVHFSSWVYQSAFncTYDR.V	HexNAc(4)Hex(5)Fuc(1)NeuAc(1)	83.10 - 213.69	True-positive	28000000	N14(NGlycan/2059.7349); C15(Carbamidomethyl/57.0215)	28000000	18029; 17997; 18016; 18036		137.08	140322_CoV_YUN_T	N,C	4			10A-Yun11-His-Avi spike	14,15	1096.6938 - 1096.6979	1096.69	-0.14; 0.31; 3.65; 0.75	4382.7460 - 4382.7626	4382.75		136.9000; 136.3700; 136.6300; 137.0000	2	1	600000	82834; 82448; 82634; 82902	137.08		136.06	137.82	ms2_search_2_col_0_byonic_140322_cov_yun_t	C:\Users\UNISOUTHHAMPTON\Documents\Joel\Sarbecoronavirus site analysis March 2022\byos_tmp\200322 YUN TCA.bKCNt\ms2_search_2_col_0_byonic_140322_cov_yun_t.byrslt	C:/Users/UNISOUTHHAMPTON/Documents/Joel/Sarbecoronavirus site analysis March 2022/140322_CoV_YUN_T.raw	3									hcd
26	149	167	162163	R.GVHFSSWVYQSAFncTYDR.V	HexNAc(5)Hex(3)Fuc(1)	63.85 - 158.32	True-positive	36700000	N14(NGlycan/1647.6132); C15(Carbamidomethyl/57.0215)	3.095e+6 - 3.356e+7	16940; 16882; 16832		119.46 - 119.61	140322_CoV_YUN_T	N,C	3; 4			10A-Yun11-His-Avi spike	14,15	993.6640 - 1324.5512	993.6635 - 1324.5489	1.74; 1.04; 0.55	3970.6271 - 3970.6318	3970.62		119.5900; 119.1700; 118.8300	2	1	1.127e+5 - 7.921e+5	71775; 71472; 71225	119.46 - 119.61		118.64 - 118.92	120.05 - 120.63	ms2_search_2_col_0_byonic_140322_cov_yun_t	C:\Users\UNISOUTHHAMPTON\Documents\Joel\Sarbecoronavirus site analysis March 2022\byos_tmp\200322 YUN TCA.bKCNt\ms2_search_2_col_0_byonic_140322_cov_yun_t.byrslt	C:/Users/UNISOUTHHAMPTON/Documents/Joel/Sarbecoronavirus site analysis March 2022/140322_CoV_YUN_T.raw	3									hcd
27	220	233		V.LKPILKLPIGINIT.S		253.88 - 549.75	True-positive	297000000		4.888e+7 - 2.478e+8	29126; 29096; 29033; 29058; 29071; 29093; 29103		148.02 - 148.18	140322_CoV_YUN_A		2; 3			10A-Yun11-His-Avi spike		511.6758 - 767.0104	511.6761 - 767.0105	-0.19; -0.43; 0.89; -0.49; 0.29; -0.73; -0.67	1532.0054 - 1532.0079	1532.01		148.4000; 147.8700; 147.3300; 147.5900; 147.6800; 147.8300; 147.9500	3	1	5.504e+6 - 5.738e+7	91480; 91221; 90828; 91011; 91081; 91188; 91272	148.02 - 148.18		147.16	148.40 - 148.46	ms2_search_3_col_2_byonic_140322_cov_yun_a	C:\Users\UNISOUTHHAMPTON\Documents\Joel\Sarbecoronavirus site analysis March 2022\byos_tmp\200322 YUN TCA.bKCNt\ms2_search_3_col_2_byonic_140322_cov_yun_a.byrslt	C:/Users/UNISOUTHHAMPTON/Documents/Joel/Sarbecoronavirus site analysis March 2022/140322_CoV_YUN_A.raw	3									hcd
28	220	233	231	V.LKPILKLPIGInIT.S	HexNAc(1)	321.72 - 594.43	True-positive	653000000	N12(NGlycan/203.0794)	7.914e+7 - 5.735e+8	28833; 28277; 28866; 28820; 28832; 28844; 28873; 28876; 28881	61.819 - 69.832	144.52 - 144.66	140322_CoV_YUN_A	N	2; 3			10A-Yun11-His-Avi spike	12	579.3690 - 868.5518	579.3692 - 868.5502	-0.07; 1.81; 0.24; 0.44; 0.56; -0.18; -0.50	1735.0850 - 1735.0890	1735.09	-0.3	144.3500; 137.2300; 144.9800; 144.1100; 144.3400; 144.5900; 145.0500; 145.0900; 145.1700	3	1	1.384e+7 - 6.922e+7	89169; 84493; 89473; 89062; 89164; 89257; 89521; 89547; 89600	144.52 - 144.66	148.02 - 148.18	143.95 - 144.24	145.61 - 146.00	ms2_search_3_col_2_byonic_140322_cov_yun_a	C:\Users\UNISOUTHHAMPTON\Documents\Joel\Sarbecoronavirus site analysis March 2022\byos_tmp\200322 YUN TCA.bKCNt\ms2_search_3_col_2_byonic_140322_cov_yun_a.byrslt	C:/Users/UNISOUTHHAMPTON/Documents/Joel/Sarbecoronavirus site analysis March 2022/140322_CoV_YUN_A.raw	3									hcd
29	220	233	231	V.LKPILKLPIGInIT.S	HexNAc(2)Hex(1)	566.81 - 687.05	True-positive	11600000	N12(NGlycan/568.2116)	11600000	28347; 28232	4.458	136.34	140322_CoV_YUN_A	N	3			10A-Yun11-His-Avi spike	12	701.0797 - 701.0813	701.08	-0.40; 1.89	2100.2173 - 2100.2221	2100.22	-11.68	137.9500; 136.7500	3	1	882000	85011; 84157	136.34	148.02	136.34	137.93	ms2_search_3_col_2_byonic_140322_cov_yun_a	C:\Users\UNISOUTHHAMPTON\Documents\Joel\Sarbecoronavirus site analysis March 2022\byos_tmp\200322 YUN TCA.bKCNt\ms2_search_3_col_2_byonic_140322_cov_yun_a.byrslt	C:/Users/UNISOUTHHAMPTON/Documents/Joel/Sarbecoronavirus site analysis March 2022/140322_CoV_YUN_A.raw	3									hcd
30	220	233	231	V.LKPILKLPIGInIT.S	HexNAc(2)Hex(3)	707.61	True-positive	15700000	N12(NGlycan/892.3172)	15700000	28328	5.968	137.9	140322_CoV_YUN_A	N	3			10A-Yun11-His-Avi spike	12	809.114	809.115	-1.04	2424.32	2424.32	-10.12	137.76	3	1	836000	84873	137.9	148.02	137.02	137.93	ms2_search_3_col_2_byonic_140322_cov_yun_a	C:\Users\UNISOUTHHAMPTON\Documents\Joel\Sarbecoronavirus site analysis March 2022\byos_tmp\200322 YUN TCA.bKCNt\ms2_search_3_col_2_byonic_140322_cov_yun_a.byrslt	C:/Users/UNISOUTHHAMPTON/Documents/Joel/Sarbecoronavirus site analysis March 2022/140322_CoV_YUN_A.raw	1									hcd
31	220	233	231	V.LKPILKLPIGInIT.S	HexNAc(2)Hex(4)	462.93 - 738.22	True-positive	104000000	N12(NGlycan/1054.3700)	104000000	28412; 28206; 28219; 28397; 28440; 28464	29.595	137.93	140322_CoV_YUN_A	N	3			10A-Yun11-His-Avi spike	12	863.1320 - 863.1352	863.133	2.74; -0.93; 1.82; 1.04; -0.66; 2.31	2586.3742 - 2586.3837	2586.38	-10.09	138.7500; 136.4800; 136.6200; 138.6100; 139.0800; 139.3000	3	1	3010000	85511; 83965; 84063; 85411; 85746; 85902	137.93	148.02	136.34	139.32	ms2_search_3_col_2_byonic_140322_cov_yun_a	C:\Users\UNISOUTHHAMPTON\Documents\Joel\Sarbecoronavirus site analysis March 2022\byos_tmp\200322 YUN TCA.bKCNt\ms2_search_3_col_2_byonic_140322_cov_yun_a.byrslt	C:/Users/UNISOUTHHAMPTON/Documents/Joel/Sarbecoronavirus site analysis March 2022/140322_CoV_YUN_A.raw	3									hcd
32	220	233	231	V.LKPILKLPIGInIT.S	HexNAc(2)Hex(5)	137.19 - 788.59	True-positive	1020000000	N12(NGlycan/1216.4229)	3.397e+7 - 9.879e+8	28404; 28375; 28454; 28381; 28187; 28291; 28364; 28475; 28484; 28580	41.005 - 79.949	138.74	140322_CoV_YUN_A	N	2; 3			10A-Yun11-His-Avi spike	12	917.1503 - 1375.2240	917.1504 - 1375.2220	1.15; 1.33; 1.50; -0.12; 0.86; 0.14; 0.01; 0.41; 1.88; 1.14	2748.4291 - 2748.4346	2748.43	-0.16	138.7000; 138.3000; 139.2100; 138.3800; 136.2600; 137.3500; 138.1000; 139.4100; 139.5400; 140.5400	3	1	5.377e+6 - 5.868e+7	85473; 85214; 85838; 85262; 83846; 84576; 85106; 85979; 86073; 86799	138.74	148.02 - 148.18	136.23 - 138.15	139.32 - 139.85	ms2_search_3_col_2_byonic_140322_cov_yun_a	C:\Users\UNISOUTHHAMPTON\Documents\Joel\Sarbecoronavirus site analysis March 2022\byos_tmp\200322 YUN TCA.bKCNt\ms2_search_3_col_2_byonic_140322_cov_yun_a.byrslt	C:/Users/UNISOUTHHAMPTON/Documents/Joel/Sarbecoronavirus site analysis March 2022/140322_CoV_YUN_A.raw	3									hcd
33	220	233	231	V.LKPILKLPIGInIT.S	HexNAc(2)Hex(6)	165.20 - 827.71	True-positive	1650000000	N12(NGlycan/1378.4757)	1.174e+7 - 1.600e+9	28373; 28343; 28401; 28290; 28185; 28202; 28208; 28210; 28222; 28380; 28415; 28501; 28547; 28248	41.692 - 86.591	137.51 - 138.19	140322_CoV_YUN_A	N	2; 3; 4			10A-Yun11-His-Avi spike	12	728.6304 - 1456.2520	728.6278 - 1456.2484	2.06; 2.48; 1.86; -0.08; 1.73; 0.42; 2.18; 0.99; 0.55; 0.61; -0.34; 1.84; 3.53	2910.4812 - 2910.4925	2910.48	-0.07	138.2800; 137.9100; 138.6500; 137.3400; 136.2500; 136.4400; 136.5200; 136.5400; 136.6400; 138.3700; 138.8200; 139.6700; 140.2400; 136.9000	3	1	8.004e+5 - 5.360e+7	85206; 84977; 85438; 84575; 83838; 83941; 83990; 84009; 84077; 85261; 85556; 86165; 86581; 84260	137.51 - 138.19	148.02 - 148.18	135.85 - 137.46	137.87 - 138.90	ms2_search_3_col_2_byonic_140322_cov_yun_a	C:\Users\UNISOUTHHAMPTON\Documents\Joel\Sarbecoronavirus site analysis March 2022\byos_tmp\200322 YUN TCA.bKCNt\ms2_search_3_col_2_byonic_140322_cov_yun_a.byrslt	C:/Users/UNISOUTHHAMPTON/Documents/Joel/Sarbecoronavirus site analysis March 2022/140322_CoV_YUN_A.raw	3									hcd
34	220	233	231	V.LKPILKLPIGInIT.S	HexNAc(2)Hex(7)	105.47 - 696.14	True-positive	2970000000	N12(NGlycan/1540.5285)	4.826e+7 - 2.923e+9	28427; 28163; 28267; 28363; 28386; 28395; 28456; 28540; 28550; 28628; 28658; 29026; 28333; 28231	92.187 - 92.187	137.51	140322_CoV_YUN_A	N	3; 4			10A-Yun11-His-Avi spike	12	769.1417 - 1025.1890	769.1410 - 1025.1856	3.29; 0.85; 0.90; 0.79; 0.67; 1.98; 0.31; -0.32; 0.76; 0.86; 2.03	3072.5341 - 3072.5452	3072.53	0	138.9900; 136.0300; 137.0800; 138.0900; 138.4800; 138.5900; 139.2300; 140.2000; 140.2500; 141.1000; 141.6000; 147.2600; 137.8300; 136.7200	3	1	2.056e+6 - 1.114e+8	85676; 83729; 84384; 85101; 85328; 85400; 85845; 86553; 86588; 87203; 87558; 90781; 84924; 84131	137.51	148.02 - 148.02	135.80 - 136.38	137.98 - 140.28	ms2_search_3_col_2_byonic_140322_cov_yun_a	C:\Users\UNISOUTHHAMPTON\Documents\Joel\Sarbecoronavirus site analysis March 2022\byos_tmp\200322 YUN TCA.bKCNt\ms2_search_3_col_2_byonic_140322_cov_yun_a.byrslt	C:/Users/UNISOUTHHAMPTON/Documents/Joel/Sarbecoronavirus site analysis March 2022/140322_CoV_YUN_A.raw	3									hcd
35	220	233	231	V.LKPILKLPIGInIT.S	HexNAc(2)Hex(8)	66.84 - 751.70	True-positive	6270000000	N12(NGlycan/1702.5813)	1.011e+8 - 6.165e+9	28356; 28158; 28159; 28164; 28190; 28266; 28280; 28295; 28361; 28379; 28447; 28494; 28524; 28543; 28618; 28639; 28648; 28724; 29024; 29392; 29495; 28228; 28199; 28214; 28224; 28234; 28304	96.137 - 96.137	136.38 - 136.87	140322_CoV_YUN_A	N	3; 4			10A-Yun11-His-Avi spike	12	809.6544 - 1079.2070	809.6542 - 1079.2032	0.15; 1.28; 0.83; 0.61; 0.38; -0.53; 0.27; 0.72; -0.41; 1.96; 0.95; 2.30; 1.51; 2.90; 2.29; -0.59; 2.20; 3.49; 0.62; 1.68; 0.81; 1.60; 0.17; 2.51; 0.70	3234.5860 - 3234.5992	3234.59	0	138.0400; 136.0100; 136.0600; 136.2900; 137.0700; 137.2700; 137.3900; 138.0700; 138.3600; 139.1500; 139.6200; 140.0100; 140.2300; 141.0100; 141.3200; 141.4300; 142.5200; 147.2500; 151.4600; 152.5400; 136.6900; 136.4000; 136.5900; 136.6600; 136.7700; 137.4700	3	1	4.964e+6 - 1.780e+8	85067; 83717; 83719; 83742; 83869; 84378; 84522; 84608; 85089; 85258; 85789; 86133; 86410; 86573; 87135; 87360; 87437; 88214; 90770; 93463; 94162; 84110; 83923; 84039; 84086; 84166; 84664	136.38 - 136.87	148.02 - 148.02	135.82 - 135.87	137.76 - 138.05	ms2_search_3_col_2_byonic_140322_cov_yun_a	C:\Users\UNISOUTHHAMPTON\Documents\Joel\Sarbecoronavirus site analysis March 2022\byos_tmp\200322 YUN TCA.bKCNt\ms2_search_3_col_2_byonic_140322_cov_yun_a.byrslt	C:/Users/UNISOUTHHAMPTON/Documents/Joel/Sarbecoronavirus site analysis March 2022/140322_CoV_YUN_A.raw	3									hcd
36	220	233	231	V.LKPILKLPIGInIT.S	HexNAc(2)Hex(9)	52.55 - 711.95	True-positive	1920000000	N12(NGlycan/1864.6342)	6.294e+7 - 1.859e+9	28264; 28133; 28136; 28235; 28336; 28548; 28240; 28186	88.243 - 88.243	136.10 - 136.45	140322_CoV_YUN_A	N	3; 4			10A-Yun11-His-Avi spike	12	850.1684 - 1133.2224	850.1674 - 1133.2208	0.55; 1.20; 0.44; 0.98; 1.41; 1.07; 1.94	3396.6422 - 3396.6473	3396.64	0	137.0600; 135.7500; 135.7800; 136.7700; 137.8600; 140.2400; 136.8000; 136.2600	3	1	7.736e+6 - 9.201e+7	84370; 83573; 83588; 84168; 84948; 86582; 84187; 83840	136.10 - 136.45	148.02 - 148.02	135.65 - 135.82	137.61 - 137.80	ms2_search_3_col_2_byonic_140322_cov_yun_a	C:\Users\UNISOUTHHAMPTON\Documents\Joel\Sarbecoronavirus site analysis March 2022\byos_tmp\200322 YUN TCA.bKCNt\ms2_search_3_col_2_byonic_140322_cov_yun_a.byrslt	C:/Users/UNISOUTHHAMPTON/Documents/Joel/Sarbecoronavirus site analysis March 2022/140322_CoV_YUN_A.raw	3									hcd
37	220	233	231	V.LKPILKLPIGInIT.S	HexNAc(3)Hex(3)	289.48	True-positive	2900000	N12(NGlycan/1095.3966)	2900000	28488	1.156	139.7	140322_CoV_YUN_A	N	3			10A-Yun11-His-Avi spike	12	876.809	876.808	1.12	2627.41	2627.4	-8.32	139.56	3	1	491000	86090	139.7	148.02	139.19	139.75	ms2_search_3_col_2_byonic_140322_cov_yun_a	C:\Users\UNISOUTHHAMPTON\Documents\Joel\Sarbecoronavirus site analysis March 2022\byos_tmp\200322 YUN TCA.bKCNt\ms2_search_3_col_2_byonic_140322_cov_yun_a.byrslt	C:/Users/UNISOUTHHAMPTON/Documents/Joel/Sarbecoronavirus site analysis March 2022/140322_CoV_YUN_A.raw	1									hcd
38	220	233	231	V.LKPILKLPIGInIT.S	HexNAc(3)Hex(4)	470.42	True-positive	11300000	N12(NGlycan/1257.4494)	11300000	28409	4.352	138.74	140322_CoV_YUN_A	N	3			10A-Yun11-His-Avi spike	12	930.826	930.826	0.43	2789.46	2789.46	-9.28	138.72	3	1	1560000	85491	138.74	148.02	138.44	139.32	ms2_search_3_col_2_byonic_140322_cov_yun_a	C:\Users\UNISOUTHHAMPTON\Documents\Joel\Sarbecoronavirus site analysis March 2022\byos_tmp\200322 YUN TCA.bKCNt\ms2_search_3_col_2_byonic_140322_cov_yun_a.byrslt	C:/Users/UNISOUTHHAMPTON/Documents/Joel/Sarbecoronavirus site analysis March 2022/140322_CoV_YUN_A.raw	1									hcd
39	220	233	231	V.LKPILKLPIGInIT.S	HexNAc(3)Hex(5)	475.26	True-positive	20300000	N12(NGlycan/1419.5022)	20300000	28332	7.583	138.45	140322_CoV_YUN_A	N	3			10A-Yun11-His-Avi spike	12	984.844	984.843	0.19	2951.51	2951.51	-9.57	137.81	3	1	1970000	84909	138.45	148.02	137.51	138.64	ms2_search_3_col_2_byonic_140322_cov_yun_a	C:\Users\UNISOUTHHAMPTON\Documents\Joel\Sarbecoronavirus site analysis March 2022\byos_tmp\200322 YUN TCA.bKCNt\ms2_search_3_col_2_byonic_140322_cov_yun_a.byrslt	C:/Users/UNISOUTHHAMPTON/Documents/Joel/Sarbecoronavirus site analysis March 2022/140322_CoV_YUN_A.raw	1									hcd
40	220	233	231	V.LKPILKLPIGInIT.S	HexNAc(4)Hex(5)NeuAc(1)	101.47	True-positive	358000000	N12(NGlycan/1913.6770)	358000000	28252	59.113	137.51	140322_CoV_YUN_A	N	3			10A-Yun11-His-Avi spike	12	1149.57	1149.57	-0.4	3445.68	3445.68	-10.5	136.93	3	1	21300000	84280	137.51	148.02	135.83	138.76	ms2_search_3_col_2_byonic_140322_cov_yun_a	C:\Users\UNISOUTHHAMPTON\Documents\Joel\Sarbecoronavirus site analysis March 2022\byos_tmp\200322 YUN TCA.bKCNt\ms2_search_3_col_2_byonic_140322_cov_yun_a.byrslt	C:/Users/UNISOUTHHAMPTON/Documents/Joel/Sarbecoronavirus site analysis March 2022/140322_CoV_YUN_A.raw	1									hcd
41	266	277	273	T.FMFQFNEnGTIA.D	HexNAc(2)Hex(4)	203.09 - 340.32	True-positive	4910000	N8(NGlycan/1054.3700)	4910000	30310; 30302; 30343		163.68	140322_CoV_YUN_A	N	3			10A-Yun11-His-Avi spike	8	825.0085 - 825.0094	825.009	1.12; -0.00; 0.09	2472.0037 - 2472.0065	2472		163.5600; 163.4600; 163.9400	3	1	226000	101611; 101548; 101884	163.68		162.85	164.24	ms2_search_3_col_2_byonic_140322_cov_yun_a	C:\Users\UNISOUTHHAMPTON\Documents\Joel\Sarbecoronavirus site analysis March 2022\byos_tmp\200322 YUN TCA.bKCNt\ms2_search_3_col_2_byonic_140322_cov_yun_a.byrslt	C:/Users/UNISOUTHHAMPTON/Documents/Joel/Sarbecoronavirus site analysis March 2022/140322_CoV_YUN_A.raw	3									hcd
42	266	277	273	T.FMFQFNEnGTIA.D	HexNAc(2)Hex(5)	307.59	True-positive	35800000	N8(NGlycan/1216.4229)	35800000	30296		163.53	140322_CoV_YUN_A	N	3			10A-Yun11-His-Avi spike	8	879.027	879.026	1.16	2634.06	2634.06		163.37	3	1	1230000	101493	163.53		163.17	164.93	ms2_search_3_col_2_byonic_140322_cov_yun_a	C:\Users\UNISOUTHHAMPTON\Documents\Joel\Sarbecoronavirus site analysis March 2022\byos_tmp\200322 YUN TCA.bKCNt\ms2_search_3_col_2_byonic_140322_cov_yun_a.byrslt	C:/Users/UNISOUTHHAMPTON/Documents/Joel/Sarbecoronavirus site analysis March 2022/140322_CoV_YUN_A.raw	1									hcd
43	266	277	273	T.FMFQFNEnGTIA.D	HexNAc(3)Hex(3)Fuc(1)	167.4	True-positive	3820000	N8(NGlycan/1241.4545)	3820000	30315		163.62	140322_CoV_YUN_A	N	2			10A-Yun11-His-Avi spike	8	1330.56	1330.55	2.73	2659.1	2659.09		163.61	3	1	378000	101648	163.62		163.26	164.14	ms2_search_3_col_2_byonic_140322_cov_yun_a	C:\Users\UNISOUTHHAMPTON\Documents\Joel\Sarbecoronavirus site analysis March 2022\byos_tmp\200322 YUN TCA.bKCNt\ms2_search_3_col_2_byonic_140322_cov_yun_a.byrslt	C:/Users/UNISOUTHHAMPTON/Documents/Joel/Sarbecoronavirus site analysis March 2022/140322_CoV_YUN_A.raw	1									hcd
44	266	277	273	T.FMFQFNEnGTIA.D	HexNAc(4)Hex(3)Fuc(1)	160.25 - 386.48	True-positive	191000000	N8(NGlycan/1444.5339)	5.941e+6 - 1.849e+8	30236; 30359; 30283		162.68 - 163.52	140322_CoV_YUN_A	N	2; 3			10A-Yun11-His-Avi spike	8	955.0645 - 1432.0911	955.0631 - 1432.0910	0.05; 2.20; 1.50	2862.1677 - 2862.1738	2862.17		162.2600; 164.0900; 163.0500	3	1	4.925e+5 - 7.712e+6	100716; 101995; 101278	162.68 - 163.52		161.34 - 162.29	162.73 - 164.66	ms2_search_3_col_2_byonic_140322_cov_yun_a	C:\Users\UNISOUTHHAMPTON\Documents\Joel\Sarbecoronavirus site analysis March 2022\byos_tmp\200322 YUN TCA.bKCNt\ms2_search_3_col_2_byonic_140322_cov_yun_a.byrslt	C:/Users/UNISOUTHHAMPTON/Documents/Joel/Sarbecoronavirus site analysis March 2022/140322_CoV_YUN_A.raw	3									hcd
45	266	277	267273	T.FmFQFNEnGTIA.D	HexNAc(4)Hex(3)Fuc(1)	173.43	True-positive	100000000	M2(Oxidation/15.9949); N8(NGlycan/1444.5339)	100000000	28957		146.82	140322_CoV_YUN_A	M,N	3			10A-Yun11-His-Avi spike	2,8	960.396	960.395	1.65	2878.17	2878.16		146.36	3	1	2640000	90197	146.82		145.93	147.72	ms2_search_3_col_2_byonic_140322_cov_yun_a	C:\Users\UNISOUTHHAMPTON\Documents\Joel\Sarbecoronavirus site analysis March 2022\byos_tmp\200322 YUN TCA.bKCNt\ms2_search_3_col_2_byonic_140322_cov_yun_a.byrslt	C:/Users/UNISOUTHHAMPTON/Documents/Joel/Sarbecoronavirus site analysis March 2022/140322_CoV_YUN_A.raw	1									hcd
46	266	277	273	T.FMFQFNEnGTIA.D	HexNAc(4)Hex(4)Fuc(1)	136.20 - 520.82	True-positive	149000000	N8(NGlycan/1606.5867)	149000000	30228; 30139; 30267		161.95	140322_CoV_YUN_A	N	3			10A-Yun11-His-Avi spike	8	1009.0818 - 1009.0829	1009.08	1.33; 2.12; 1.03	3024.2234 - 3024.2267	3024.22		162.1500; 161.0800; 162.7500	3	1	2890000	100637; 99882; 101069	161.95		160.38	163.08	ms2_search_3_col_2_byonic_140322_cov_yun_a	C:\Users\UNISOUTHHAMPTON\Documents\Joel\Sarbecoronavirus site analysis March 2022\byos_tmp\200322 YUN TCA.bKCNt\ms2_search_3_col_2_byonic_140322_cov_yun_a.byrslt	C:/Users/UNISOUTHHAMPTON/Documents/Joel/Sarbecoronavirus site analysis March 2022/140322_CoV_YUN_A.raw	3									hcd
47	266	277	273	T.FMFQFNEnGTIA.D	HexNAc(4)Hex(5)Fuc(1)	196.61	True-positive	174000000	N8(NGlycan/1768.6395)	174000000	30119		160.33	140322_CoV_YUN_A	N	3			10A-Yun11-His-Avi spike	8	1063.1	1063.1	2.04	3186.28	3186.27		160.81	3	1	5210000	99691	160.33		159.15	161.44	ms2_search_3_col_2_byonic_140322_cov_yun_a	C:\Users\UNISOUTHHAMPTON\Documents\Joel\Sarbecoronavirus site analysis March 2022\byos_tmp\200322 YUN TCA.bKCNt\ms2_search_3_col_2_byonic_140322_cov_yun_a.byrslt	C:/Users/UNISOUTHHAMPTON/Documents/Joel/Sarbecoronavirus site analysis March 2022/140322_CoV_YUN_A.raw	1									hcd
48	266	277	273	T.FMFQFNEnGTIA.D	HexNAc(5)Hex(3)Fuc(1)	309.00 - 513.97	True-positive	320000000	N8(NGlycan/1647.6132)	319000000	30262; 30249; 30258; 30276; 30326		162.39	140322_CoV_YUN_A	N	3			10A-Yun11-His-Avi spike	8	1022.7565 - 1022.7578	1022.76	0.67; 1.51; 0.97; 1.03; 0.26	3065.2477 - 3065.2515	3065.25		162.6700; 162.4100; 162.5900; 162.8900; 163.7800	3	1	6320000	101017; 100826; 100954; 101174; 101768	162.39		160.85	165.67	ms2_search_3_col_2_byonic_140322_cov_yun_a	C:\Users\UNISOUTHHAMPTON\Documents\Joel\Sarbecoronavirus site analysis March 2022\byos_tmp\200322 YUN TCA.bKCNt\ms2_search_3_col_2_byonic_140322_cov_yun_a.byrslt	C:/Users/UNISOUTHHAMPTON/Documents/Joel/Sarbecoronavirus site analysis March 2022/140322_CoV_YUN_A.raw	3									hcd
49	266	277	267273	T.FmFQFNEnGTIA.D	HexNAc(5)Hex(3)Fuc(1)	152.17 - 269.57	True-positive	151000000	M2(Oxidation/15.9949); N8(NGlycan/1647.6132)	151000000	28931; 28874; 28944		145.76	140322_CoV_YUN_A	M,N	3			10A-Yun11-His-Avi spike	2,8	1028.0876 - 1028.0891	1028.09	-0.31; -0.19; 1.23	3081.2408 - 3081.2456	3081.24		146.1200; 145.0700; 146.2100	3	1	4130000	90027; 89534; 90088	145.76		145.01	148.58	ms2_search_3_col_2_byonic_140322_cov_yun_a	C:\Users\UNISOUTHHAMPTON\Documents\Joel\Sarbecoronavirus site analysis March 2022\byos_tmp\200322 YUN TCA.bKCNt\ms2_search_3_col_2_byonic_140322_cov_yun_a.byrslt	C:/Users/UNISOUTHHAMPTON/Documents/Joel/Sarbecoronavirus site analysis March 2022/140322_CoV_YUN_A.raw	3									hcd
50	266	277	273	T.FMFQFNEnGTIA.D	HexNAc(5)Hex(4)Fuc(1)	184.02 - 225.84	True-positive	297000000	N8(NGlycan/1809.6661)	297000000	30218; 30129		160.64	140322_CoV_YUN_A	N	3			10A-Yun11-His-Avi spike	8	1076.7743 - 1076.7746	1076.77	0.44; 0.67	3227.3011 - 3227.3019	3227.3		162.0000; 160.9500	3	1	5000000	100532; 99788	160.64		159.41	163.15	ms2_search_3_col_2_byonic_140322_cov_yun_a	C:\Users\UNISOUTHHAMPTON\Documents\Joel\Sarbecoronavirus site analysis March 2022\byos_tmp\200322 YUN TCA.bKCNt\ms2_search_3_col_2_byonic_140322_cov_yun_a.byrslt	C:/Users/UNISOUTHHAMPTON/Documents/Joel/Sarbecoronavirus site analysis March 2022/140322_CoV_YUN_A.raw	3									hcd
51	266	277	267273	T.FmFQFNEnGTIA.D	HexNAc(5)Hex(4)Fuc(1)	84.27 - 154.90	True-positive	30100000	M2(Oxidation/15.9949); N8(NGlycan/1809.6661)	30100000	29041; 29019		147.22	140322_CoV_YUN_A	M,N	3			10A-Yun11-His-Avi spike	2,8	1082.1045 - 1082.1072	1082.11	-0.89; 1.59	3243.2917 - 3243.2998	3243.29		147.4400; 147.2000	3	1	819000	90910; 90735	147.22		146.21	147.72	ms2_search_3_col_2_byonic_140322_cov_yun_a	C:\Users\UNISOUTHHAMPTON\Documents\Joel\Sarbecoronavirus site analysis March 2022\byos_tmp\200322 YUN TCA.bKCNt\ms2_search_3_col_2_byonic_140322_cov_yun_a.byrslt	C:/Users/UNISOUTHHAMPTON/Documents/Joel/Sarbecoronavirus site analysis March 2022/140322_CoV_YUN_A.raw	3									hcd
52	266	277	273	T.FMFQFNEnGTIA.D	HexNAc(5)Hex(5)Fuc(1)	238.11	True-positive	240000000	N8(NGlycan/1971.7189)	240000000	29985		158.83	140322_CoV_YUN_A	N	3			10A-Yun11-His-Avi spike	8	1130.79	1130.79	0.72	3389.36	3389.35		159.19	3	1	9270000	98553	158.83		157.83	159.29	ms2_search_3_col_2_byonic_140322_cov_yun_a	C:\Users\UNISOUTHHAMPTON\Documents\Joel\Sarbecoronavirus site analysis March 2022\byos_tmp\200322 YUN TCA.bKCNt\ms2_search_3_col_2_byonic_140322_cov_yun_a.byrslt	C:/Users/UNISOUTHHAMPTON/Documents/Joel/Sarbecoronavirus site analysis March 2022/140322_CoV_YUN_A.raw	1									hcd
53	266	277	267273	T.FmFQFNEnGTIA.D	HexNAc(5)Hex(5)Fuc(1)	87.75 - 188.54	True-positive	212000000	M2(Oxidation/15.9949); N8(NGlycan/1971.7189)	212000000	29046; 28733		142.58	140322_CoV_YUN_A	M,N	3			10A-Yun11-His-Avi spike	2,8	1136.1227 - 1136.1244	1136.12	-0.34; 1.17	3405.3463 - 3405.3514	3405.35		147.5000; 142.6500	3	1	3490000	90950; 88299	142.58		141.14	148.07	ms2_search_3_col_2_byonic_140322_cov_yun_a	C:\Users\UNISOUTHHAMPTON\Documents\Joel\Sarbecoronavirus site analysis March 2022\byos_tmp\200322 YUN TCA.bKCNt\ms2_search_3_col_2_byonic_140322_cov_yun_a.byrslt	C:/Users/UNISOUTHHAMPTON/Documents/Joel/Sarbecoronavirus site analysis March 2022/140322_CoV_YUN_A.raw	3									hcd
54	266	277	273	T.FMFQFNEnGTIA.D	HexNAc(5)Hex(6)Fuc(1)	101.98 - 300.89	True-positive	229000000	N8(NGlycan/2133.7717)	4.203e+7 - 1.865e+8	29942; 29859; 29886; 29950; 29870		157.88	140322_CoV_YUN_A	N	3; 4			10A-Yun11-His-Avi spike	8	888.8590 - 1184.8129	888.8586 - 1184.8091	1.92; 1.30; 0.27; 3.26; 0.42	3551.4063 - 3551.4169	3551.41		158.2900; 157.2700; 157.6300; 158.4500; 157.3900	3	1	1.322e+6 - 5.589e+6	98023; 97291; 97550; 98136; 97378	157.88		156.81 - 157.07	158.70 - 159.10	ms2_search_3_col_2_byonic_140322_cov_yun_a	C:\Users\UNISOUTHHAMPTON\Documents\Joel\Sarbecoronavirus site analysis March 2022\byos_tmp\200322 YUN TCA.bKCNt\ms2_search_3_col_2_byonic_140322_cov_yun_a.byrslt	C:/Users/UNISOUTHHAMPTON/Documents/Joel/Sarbecoronavirus site analysis March 2022/140322_CoV_YUN_A.raw	3									hcd
55	266	277	267273	T.FmFQFNEnGTIA.D	HexNAc(5)Hex(6)Fuc(1)	62.81 - 174.01	True-positive	113000000	M2(Oxidation/15.9949); N8(NGlycan/2133.7717)	2.778e+7 - 8.517e+7	28626; 28630		141.55 - 141.74	140322_CoV_YUN_A	M,N	3; 4			10A-Yun11-His-Avi spike	2,8	892.8583 - 1190.1410	892.8573 - 1190.1407	0.29; 1.03	3567.4013 - 3567.4039	3567.4		141.1000; 141.1100	3	1	9.541e+5 - 1.885e+6	87197; 87208	141.55 - 141.74		140.77 - 140.99	142.51 - 142.58	ms2_search_3_col_2_byonic_140322_cov_yun_a	C:\Users\UNISOUTHHAMPTON\Documents\Joel\Sarbecoronavirus site analysis March 2022\byos_tmp\200322 YUN TCA.bKCNt\ms2_search_3_col_2_byonic_140322_cov_yun_a.byrslt	C:/Users/UNISOUTHHAMPTON/Documents/Joel/Sarbecoronavirus site analysis March 2022/140322_CoV_YUN_A.raw	3									hcd
56	266	277	273	T.FMFQFNEnGTIA.D	HexNAc(6)Hex(4)Fuc(1)	133.36	True-positive	61900000	N8(NGlycan/2012.7454)	61900000	30088		160.04	140322_CoV_YUN_A	N	3			10A-Yun11-His-Avi spike	8	1144.47	1144.47	0.94	3430.38	3430.38		160.44	3	1	1090000	99418	160.04		158.9	161.63	ms2_search_3_col_2_byonic_140322_cov_yun_a	C:\Users\UNISOUTHHAMPTON\Documents\Joel\Sarbecoronavirus site analysis March 2022\byos_tmp\200322 YUN TCA.bKCNt\ms2_search_3_col_2_byonic_140322_cov_yun_a.byrslt	C:/Users/UNISOUTHHAMPTON/Documents/Joel/Sarbecoronavirus site analysis March 2022/140322_CoV_YUN_A.raw	1									hcd
57	266	277	273	T.FMFQFNEnGTIA.D	HexNAc(6)Hex(7)Fuc(1)	132.26 - 147.71	True-positive	35200000	N8(NGlycan/2498.9039)	1.647e+7 - 1.868e+7	29724; 29739		155.39 - 155.42	140322_CoV_YUN_A	N	3; 4			10A-Yun11-His-Avi spike	8	980.1415 - 1306.5219	980.1417 - 1306.5198	1.62; -0.14	3916.5370 - 3916.5439	3916.54		155.3700; 155.5100	3	1	7.493e+5 - 8.529e+5	96056; 96153	155.39 - 155.42		155.13 - 155.15	156.07	ms2_search_3_col_2_byonic_140322_cov_yun_a	C:\Users\UNISOUTHHAMPTON\Documents\Joel\Sarbecoronavirus site analysis March 2022\byos_tmp\200322 YUN TCA.bKCNt\ms2_search_3_col_2_byonic_140322_cov_yun_a.byrslt	C:/Users/UNISOUTHHAMPTON/Documents/Joel/Sarbecoronavirus site analysis March 2022/140322_CoV_YUN_A.raw	3									hcd
58	298	304		F.NVSKGIY.Q		177.07 - 259.57	True-positive	56000000		56000000	2827; 2801; 2806; 2811		70.59	140322_CoV_YUN_C		2			10A-Yun11-His-Avi spike		390.7160 - 390.7165	390.716	0.87; 0.32; -0.39; 0.55	779.4175 - 779.4184	779.418		70.5400; 70.2500; 70.2700; 70.3400	1	1	2030000	40840; 40632; 40647; 40691	70.59		70.19	71.4	ms2_search_1_col_1_byonic_140322_cov_yun_c	C:\Users\UNISOUTHHAMPTON\Documents\Joel\Sarbecoronavirus site analysis March 2022\byos_tmp\200322 YUN TCA.bKCNt\ms2_search_1_col_1_byonic_140322_cov_yun_c.byrslt	C:/Users/UNISOUTHHAMPTON/Documents/Joel/Sarbecoronavirus site analysis March 2022/140322_CoV_YUN_C.raw	3									hcd
59	298	304	298	F.nVSKGIY.Q	HexNAc(1)	245.79 - 548.07	True-positive	54300000	N1(NGlycan/203.0794)	54300000	281; 180; 267; 674; 683	49.215	38.72	140322_CoV_YUN_C	N	2			10A-Yun11-His-Avi spike	1	492.2558 - 492.2565	492.256	1.34; 0.85; -0.02; 1.28; 0.72	982.4971 - 982.4984	982.497	-31.87	34.7300; 33.5400; 34.6100; 39.4200; 39.4800	1	1	1250000	16424; 15583; 16336; 19722; 19760	38.72	70.59	33.33	40.46	ms2_search_1_col_1_byonic_140322_cov_yun_c	C:\Users\UNISOUTHHAMPTON\Documents\Joel\Sarbecoronavirus site analysis March 2022\byos_tmp\200322 YUN TCA.bKCNt\ms2_search_1_col_1_byonic_140322_cov_yun_c.byrslt	C:/Users/UNISOUTHHAMPTON/Documents/Joel/Sarbecoronavirus site analysis March 2022/140322_CoV_YUN_C.raw	3									hcd
60	298	304	298	F.nVSKGIY.Q	HexNAc(2)	234.32 - 491.63	True-positive	23700000	N1(NGlycan/406.1587)	1.064e+7 - 1.304e+7	278; 284; 273; 285	15.960 - 15.960	34.74	140322_CoV_YUN_C	N	2; 3			10A-Yun11-His-Avi spike	1	396.1995 - 593.7962	396.1994 - 593.7955	1.14; 0.98; 0.13	1185.5767 - 1185.5779	1185.58	0	34.7000; 34.8100; 34.6500; 34.8300	1	1	5.180e+5 - 6.606e+5	16399; 16481; 16367; 16498	34.74	70.59 - 70.59	33.90 - 34.48	35.38 - 35.47	ms2_search_1_col_1_byonic_140322_cov_yun_c	C:\Users\UNISOUTHHAMPTON\Documents\Joel\Sarbecoronavirus site analysis March 2022\byos_tmp\200322 YUN TCA.bKCNt\ms2_search_1_col_1_byonic_140322_cov_yun_c.byrslt	C:/Users/UNISOUTHHAMPTON/Documents/Joel/Sarbecoronavirus site analysis March 2022/140322_CoV_YUN_C.raw	3									hcd
61	298	304	298	F.nVSKGIY.Q	HexNAc(2)Hex(1)	390.37 - 476.81	True-positive	15400000	N1(NGlycan/568.2116)	15400000	298; 277	21.584	34.69	140322_CoV_YUN_C	N	2			10A-Yun11-His-Avi spike	1	674.8226 - 674.8232	674.822	1.94; 1.03	1347.6307 - 1347.6319	1347.63	-35.89	35.0700; 34.6900	1	1	610000	16667; 16398	34.69	70.59	33.74	35.57	ms2_search_1_col_1_byonic_140322_cov_yun_c	C:\Users\UNISOUTHHAMPTON\Documents\Joel\Sarbecoronavirus site analysis March 2022\byos_tmp\200322 YUN TCA.bKCNt\ms2_search_1_col_1_byonic_140322_cov_yun_c.byrslt	C:/Users/UNISOUTHHAMPTON/Documents/Joel/Sarbecoronavirus site analysis March 2022/140322_CoV_YUN_C.raw	3									hcd
62	298	304	298	F.nVSKGIY.Q	HexNAc(2)Hex(2)	86.41 - 496.79	True-positive	14300000	N1(NGlycan/730.2644)	5.915e+6 - 8.362e+6	279; 185; 397; 274; 271	12.992 - 12.992	34.69 - 34.74	140322_CoV_YUN_C	N	2; 3			10A-Yun11-His-Avi spike	1	504.2345 - 755.8495	504.2347 - 755.8483	1.26; 1.59; 0.59; -0.26	1509.6818 - 1509.6845	1509.68	0	34.7000; 33.6200; 36.2400; 34.6500; 34.6300	1	1	2.861e+5 - 3.256e+5	16400; 15642; 17498; 16368; 16350	34.69 - 34.74	70.59 - 70.59	33.39 - 34.10	35.61 - 36.62	ms2_search_1_col_1_byonic_140322_cov_yun_c	C:\Users\UNISOUTHHAMPTON\Documents\Joel\Sarbecoronavirus site analysis March 2022\byos_tmp\200322 YUN TCA.bKCNt\ms2_search_1_col_1_byonic_140322_cov_yun_c.byrslt	C:/Users/UNISOUTHHAMPTON/Documents/Joel/Sarbecoronavirus site analysis March 2022/140322_CoV_YUN_C.raw	3									hcd
63	298	304	298	F.nVSKGIY.Q	HexNAc(2)Hex(3)	111.11 - 543.75	True-positive	44900000	N1(NGlycan/892.3172)	1.990e+7 - 2.502e+7	300; 158; 159; 189; 269; 290; 309; 319; 336; 389; 268; 179; 257; 291	30.879 - 30.879	34.69	140322_CoV_YUN_C	N	2; 3			10A-Yun11-His-Avi spike	1	558.2522 - 836.8762	558.2523 - 836.8748	1.09; -2.12; 0.94; 1.31; 0.14; 1.75; 0.58; 1.45; -0.01; -0.12; 0.10; 0.31; 0.42	1671.7314 - 1671.7379	1671.73	0	35.1100; 33.0100; 33.0400; 33.6700; 34.6100; 34.9700; 35.2400; 35.4800; 35.7200; 36.1700; 33.5200; 34.5300; 34.9800	1	1	4.361e+5 - 8.362e+5	16694; 15203; 15226; 15679; 16339; 16599; 16792; 16961; 17126; 17449; 16337; 15567; 16283; 16605	34.69	70.59 - 70.59	32.87	35.79 - 36.62	ms2_search_1_col_1_byonic_140322_cov_yun_c	C:\Users\UNISOUTHHAMPTON\Documents\Joel\Sarbecoronavirus site analysis March 2022\byos_tmp\200322 YUN TCA.bKCNt\ms2_search_1_col_1_byonic_140322_cov_yun_c.byrslt	C:/Users/UNISOUTHHAMPTON/Documents/Joel/Sarbecoronavirus site analysis March 2022/140322_CoV_YUN_C.raw	3									hcd
64	298	304	298	F.nVSKGIY.Q	HexNAc(2)Hex(4)	96.20 - 528.62	True-positive	90000000	N1(NGlycan/1054.3700)	3.925e+7 - 5.076e+7	211; 150; 165; 293; 378; 258; 173; 178; 183; 272; 304; 329	47.545 - 47.545	33.57 - 34.69	140322_CoV_YUN_C	N	2; 3			10A-Yun11-His-Avi spike	1	612.2701 - 917.9036	612.2699 - 917.9012	0.94; 1.01; 2.67; 1.54; 0.81; 1.24; 0.84; 0.34; 0.74	1833.7884 - 1833.7927	1833.79	0	33.9400; 32.8800; 33.3400; 35.0100; 36.0900; 34.5400; 33.4700; 33.5000; 33.5700; 34.6500; 35.1800; 35.6200	1	1	1.095e+6 - 1.718e+6	15861; 15114; 15436; 16625; 17392; 16288; 15531; 15553; 15607; 16366; 16748; 17061	33.57 - 34.69	70.59 - 70.59	32.81 - 33.03	35.93 - 36.72	ms2_search_1_col_1_byonic_140322_cov_yun_c	C:\Users\UNISOUTHHAMPTON\Documents\Joel\Sarbecoronavirus site analysis March 2022\byos_tmp\200322 YUN TCA.bKCNt\ms2_search_1_col_1_byonic_140322_cov_yun_c.byrslt	C:/Users/UNISOUTHHAMPTON/Documents/Joel/Sarbecoronavirus site analysis March 2022/140322_CoV_YUN_C.raw	3									hcd
65	298	304	298	F.nVSKGIY.Q	HexNAc(2)Hex(5)	6.56 - 512.61	True-positive	310000000	N1(NGlycan/1216.4229)	2.180e+7 - 2.881e+8	301; 119; 176; 259; 327; 435; 282; 261	83.724 - 83.724	34.74	140322_CoV_YUN_C	N	2; 3			10A-Yun11-His-Avi spike	1	666.2885 - 998.9307	666.2875 - 998.9276	1.35; 3.12; 1.78; 1.66; 1.60; 2.15; 1.59; 1.68	1995.8433 - 1995.8468	1995.84	0	35.1100; 32.3800; 33.4900; 34.5500; 35.6100; 36.6900; 34.7500; 34.5600	1	1	9.499e+5 - 1.377e+7	16699; 14760; 15546; 16297; 17051; 17825; 16439; 16304	34.74	70.59 - 70.59	33.64 - 34.48	35.88 - 35.93	ms2_search_1_col_1_byonic_140322_cov_yun_c	C:\Users\UNISOUTHHAMPTON\Documents\Joel\Sarbecoronavirus site analysis March 2022\byos_tmp\200322 YUN TCA.bKCNt\ms2_search_1_col_1_byonic_140322_cov_yun_c.byrslt	C:/Users/UNISOUTHHAMPTON/Documents/Joel/Sarbecoronavirus site analysis March 2022/140322_CoV_YUN_C.raw	3									hcd
66	298	304	298	F.nVSKGIY.Q	HexNAc(2)Hex(6)	47.72 - 197.61	True-positive	47700000	N1(NGlycan/1378.4757)	9.777e+6 - 3.797e+7	236; 161; 228; 262; 170; 152; 215	40.404 - 40.404	33.57 - 33.68	140322_CoV_YUN_C	N	2; 3			10A-Yun11-His-Avi spike	1	720.3062 - 1079.9568	720.3051 - 1079.9540	1.16; 2.23; 0.59; 2.63; 2.03; 1.86; 1.54	2157.8947 - 2157.8991	2157.89	0	34.2400; 33.0800; 34.1400; 34.5700; 33.3700; 32.9300; 33.9700	1	1	4.556e+5 - 1.965e+6	16074; 15254; 16004; 16307; 15463; 15147; 15885	33.57 - 33.68	70.59 - 70.59	32.77 - 32.92	34.38 - 34.60	ms2_search_1_col_1_byonic_140322_cov_yun_c	C:\Users\UNISOUTHHAMPTON\Documents\Joel\Sarbecoronavirus site analysis March 2022\byos_tmp\200322 YUN TCA.bKCNt\ms2_search_1_col_1_byonic_140322_cov_yun_c.byrslt	C:/Users/UNISOUTHHAMPTON/Documents/Joel/Sarbecoronavirus site analysis March 2022/140322_CoV_YUN_C.raw	3									hcd
67	298	304	298	F.nVSKGIY.Q	HexNAc(2)Hex(7)	94.57 - 233.25	True-positive	9340000	N1(NGlycan/1540.5285)	4.135e+6 - 5.204e+6	149; 154	6.876 - 6.876	33.07 - 33.10	140322_CoV_YUN_C	N	2; 3			10A-Yun11-His-Avi spike	1	774.3241 - 1160.9826	774.3227 - 1160.9804	1.88; 1.85	2319.9505 - 2319.9506	2319.95	0	32.8800; 32.9600	1	1	2.725e+5 - 3.240e+5	15112; 15171	33.07 - 33.10	70.59 - 70.59	32.32 - 32.81	33.29 - 33.72	ms2_search_1_col_1_byonic_140322_cov_yun_c	C:\Users\UNISOUTHHAMPTON\Documents\Joel\Sarbecoronavirus site analysis March 2022\byos_tmp\200322 YUN TCA.bKCNt\ms2_search_1_col_1_byonic_140322_cov_yun_c.byrslt	C:/Users/UNISOUTHHAMPTON/Documents/Joel/Sarbecoronavirus site analysis March 2022/140322_CoV_YUN_C.raw	3									hcd
68	298	304	298	F.nVSKGIY.Q	HexNAc(3)Hex(3)	136.63 - 296.84	True-positive	25700000	N1(NGlycan/1095.3966)	1.275e+7 - 1.296e+7	394; 373; 424; 419; 387	18.550 - 18.550	36.28	140322_CoV_YUN_C	N	2; 3			10A-Yun11-His-Avi spike	1	625.9460 - 938.4163	625.9454 - 938.4144	1.98; 1.65; 1.19; 0.90	1874.8160 - 1874.8181	1874.81	0	36.2100; 36.0700; 36.5600; 36.5200; 36.1500	1	1	5.846e+5 - 6.912e+5	17483; 17376; 17730; 17703; 17434	36.28	70.59 - 70.59	35.52 - 35.93	36.77 - 37.42	ms2_search_1_col_1_byonic_140322_cov_yun_c	C:\Users\UNISOUTHHAMPTON\Documents\Joel\Sarbecoronavirus site analysis March 2022\byos_tmp\200322 YUN TCA.bKCNt\ms2_search_1_col_1_byonic_140322_cov_yun_c.byrslt	C:/Users/UNISOUTHHAMPTON/Documents/Joel/Sarbecoronavirus site analysis March 2022/140322_CoV_YUN_C.raw	3									hcd
69	298	304	298	F.nVSKGIY.Q	HexNAc(3)Hex(4)	175.77 - 421.18	True-positive	26900000	N1(NGlycan/1257.4494)	6.023e+6 - 2.085e+7	316; 315; 312	9.710 - 9.710	35.52	140322_CoV_YUN_C	N	2; 3			10A-Yun11-His-Avi spike	1	679.9630 - 1019.4421	679.9630 - 1019.4409	1.18; 1.32; -0.03	2036.8671 - 2036.8699	2036.87	0	35.4300; 35.4200; 35.3700	1	1	2.893e+5 - 8.258e+5	16925; 16918; 16879	35.52	70.59 - 70.59	35.26 - 35.29	35.98 - 36.72	ms2_search_1_col_1_byonic_140322_cov_yun_c	C:\Users\UNISOUTHHAMPTON\Documents\Joel\Sarbecoronavirus site analysis March 2022\byos_tmp\200322 YUN TCA.bKCNt\ms2_search_1_col_1_byonic_140322_cov_yun_c.byrslt	C:/Users/UNISOUTHHAMPTON/Documents/Joel/Sarbecoronavirus site analysis March 2022/140322_CoV_YUN_C.raw	3									hcd
70	298	304	298	F.nVSKGIY.Q	HexNAc(3)Hex(5)	53.17 - 335.66	True-positive	30100000	N1(NGlycan/1419.5022)	9.340e+5 - 2.916e+7	242; 307; 231; 264; 322	1.640 - 1.640	34.20 - 34.31	140322_CoV_YUN_C	N	2; 3			10A-Yun11-His-Avi spike	1	733.9812 - 1100.4690	733.9806 - 1100.4673	1.61; 0.85; 0.77; 1.68	2198.9217 - 2198.9237	2198.92	0	34.3200; 35.2100; 34.1500; 34.5900; 35.5300	1	1	9.586e+4 - 8.078e+5	16129; 16768; 16013; 16322; 16992	34.20 - 34.31	70.59 - 70.59	33.72 - 34.18	34.51 - 35.88	ms2_search_1_col_1_byonic_140322_cov_yun_c	C:\Users\UNISOUTHHAMPTON\Documents\Joel\Sarbecoronavirus site analysis March 2022\byos_tmp\200322 YUN TCA.bKCNt\ms2_search_1_col_1_byonic_140322_cov_yun_c.byrslt	C:/Users/UNISOUTHHAMPTON/Documents/Joel/Sarbecoronavirus site analysis March 2022/140322_CoV_YUN_C.raw	3									hcd
71	298	304	298	F.nVSKGIY.Q	HexNAc(3)Hex(5)Fuc(1)	126.94 - 137.11	True-positive	1130000	N1(NGlycan/1565.5601)	1130000	337; 331		35.7	140322_CoV_YUN_C	N	3			10A-Yun11-His-Avi spike	1	782.6668 - 782.6679	782.667	1.66; 0.33	2344.9787 - 2344.9818	2344.98		35.7200; 35.6600	1	1	123000	17130; 17089	35.7		35.57	35.88	ms2_search_1_col_1_byonic_140322_cov_yun_c	C:\Users\UNISOUTHHAMPTON\Documents\Joel\Sarbecoronavirus site analysis March 2022\byos_tmp\200322 YUN TCA.bKCNt\ms2_search_1_col_1_byonic_140322_cov_yun_c.byrslt	C:/Users/UNISOUTHHAMPTON/Documents/Joel/Sarbecoronavirus site analysis March 2022/140322_CoV_YUN_C.raw	3									hcd
72	298	304	298	F.nVSKGIY.Q	HexNAc(3)Hex(6)	87.62 - 162.84	True-positive	7440000	N1(NGlycan/1581.5551)	7440000	255; 214		34.01	140322_CoV_YUN_C	N	3			10A-Yun11-His-Avi spike	1	787.9994 - 787.9997	787.998	1.92; 1.45	2360.9762 - 2360.9773	2360.97		34.5200; 33.9700	1	1	448000	16275; 15884	34.01		33.82	35.08	ms2_search_1_col_1_byonic_140322_cov_yun_c	C:\Users\UNISOUTHHAMPTON\Documents\Joel\Sarbecoronavirus site analysis March 2022\byos_tmp\200322 YUN TCA.bKCNt\ms2_search_1_col_1_byonic_140322_cov_yun_c.byrslt	C:/Users/UNISOUTHHAMPTON/Documents/Joel/Sarbecoronavirus site analysis March 2022/140322_CoV_YUN_C.raw	3									hcd
73	298	304	298	F.nVSKGIY.Q	HexNAc(4)Hex(3)	76.25 - 322.09	True-positive	19300000	N1(NGlycan/1298.4760)	19300000	377; 376; 428		36.13	140322_CoV_YUN_C	N	3			10A-Yun11-His-Avi spike	1	693.6388 - 693.6397	693.639	0.44; 1.15; 1.77	2077.8946 - 2077.8974	2077.89		36.0800; 36.5900	1	1	1140000	17388; 17384; 17754	36.13		35.84	36.95	ms2_search_1_col_1_byonic_140322_cov_yun_c	C:\Users\UNISOUTHHAMPTON\Documents\Joel\Sarbecoronavirus site analysis March 2022\byos_tmp\200322 YUN TCA.bKCNt\ms2_search_1_col_1_byonic_140322_cov_yun_c.byrslt	C:/Users/UNISOUTHHAMPTON/Documents/Joel/Sarbecoronavirus site analysis March 2022/140322_CoV_YUN_C.raw	3									hcd
74	298	304	298	F.nVSKGIY.Q	HexNAc(4)Hex(3)Fuc(1)	164.59 - 198.34	True-positive	7400000	N1(NGlycan/1444.5339)	7400000	420; 413		36.57	140322_CoV_YUN_C	N	3			10A-Yun11-His-Avi spike	1	742.3256 - 742.3258	742.324	1.74; 1.49	2223.9549 - 2223.9555	2223.95		36.5300; 36.4900	1	1	472000	17713; 17677	36.57		36.37	37.08	ms2_search_1_col_1_byonic_140322_cov_yun_c	C:\Users\UNISOUTHHAMPTON\Documents\Joel\Sarbecoronavirus site analysis March 2022\byos_tmp\200322 YUN TCA.bKCNt\ms2_search_1_col_1_byonic_140322_cov_yun_c.byrslt	C:/Users/UNISOUTHHAMPTON/Documents/Joel/Sarbecoronavirus site analysis March 2022/140322_CoV_YUN_C.raw	3									hcd
75	298	304	298	F.nVSKGIY.Q	HexNAc(4)Hex(4)	68.80 - 217.70	True-positive	10800000	N1(NGlycan/1460.5288)	10800000	361; 324; 349; 369; 388		35.7	140322_CoV_YUN_C	N	3			10A-Yun11-His-Avi spike	1	747.6565 - 747.6577	747.656	0.94; 2.17; 0.45; 1.27	2239.9476 - 2239.9514	2239.95		35.9300; 35.5700; 35.8600; 36.0200; 36.1500	1	1	621000	17278; 17024; 17226; 17346; 17435	35.7		35.38	36.42	ms2_search_1_col_1_byonic_140322_cov_yun_c	C:\Users\UNISOUTHHAMPTON\Documents\Joel\Sarbecoronavirus site analysis March 2022\byos_tmp\200322 YUN TCA.bKCNt\ms2_search_1_col_1_byonic_140322_cov_yun_c.byrslt	C:/Users/UNISOUTHHAMPTON/Documents/Joel/Sarbecoronavirus site analysis March 2022/140322_CoV_YUN_C.raw	3									hcd
76	298	304	298	F.nVSKGIY.Q	HexNAc(4)Hex(4)Fuc(1)	91.48 - 153.46	True-positive	4760000	N1(NGlycan/1606.5867)	4760000	407; 380		36.13	140322_CoV_YUN_C	N	3			10A-Yun11-His-Avi spike	1	796.3423 - 796.3430	796.342	1.12; 0.20	2386.0049 - 2386.0071	2386		36.3500; 36.1000	1	1	271000	17579; 17399	36.13		35.52	36.62	ms2_search_1_col_1_byonic_140322_cov_yun_c	C:\Users\UNISOUTHHAMPTON\Documents\Joel\Sarbecoronavirus site analysis March 2022\byos_tmp\200322 YUN TCA.bKCNt\ms2_search_1_col_1_byonic_140322_cov_yun_c.byrslt	C:/Users/UNISOUTHHAMPTON/Documents/Joel/Sarbecoronavirus site analysis March 2022/140322_CoV_YUN_C.raw	3									hcd
77	298	304	298	F.nVSKGIY.Q	HexNAc(4)Hex(5)	184.35 - 208.15	True-positive	1690000	N1(NGlycan/1622.5816)	1690000	303; 299		35.08	140322_CoV_YUN_C	N	3			10A-Yun11-His-Avi spike	1	801.6753 - 801.6756	801.674	2.37; 1.99	2402.0041 - 2402.0051	2402		35.1400; 35.1000	1	1	110000	16719; 16686	35.08		35.01	35.57	ms2_search_1_col_1_byonic_140322_cov_yun_c	C:\Users\UNISOUTHHAMPTON\Documents\Joel\Sarbecoronavirus site analysis March 2022\byos_tmp\200322 YUN TCA.bKCNt\ms2_search_1_col_1_byonic_140322_cov_yun_c.byrslt	C:/Users/UNISOUTHHAMPTON/Documents/Joel/Sarbecoronavirus site analysis March 2022/140322_CoV_YUN_C.raw	3									hcd
78	298	304	298	F.nVSKGIY.Q	HexNAc(4)Hex(5)Fuc(1)	106.36	True-positive	454000	N1(NGlycan/1768.6395)	454000	321		35.47	140322_CoV_YUN_C	N	3			10A-Yun11-His-Avi spike	1	850.362	850.36	2.45	2548.06	2548.06		35.5	1	1	56500	16971	35.47		35.38	35.61	ms2_search_1_col_1_byonic_140322_cov_yun_c	C:\Users\UNISOUTHHAMPTON\Documents\Joel\Sarbecoronavirus site analysis March 2022\byos_tmp\200322 YUN TCA.bKCNt\ms2_search_1_col_1_byonic_140322_cov_yun_c.byrslt	C:/Users/UNISOUTHHAMPTON/Documents/Joel/Sarbecoronavirus site analysis March 2022/140322_CoV_YUN_C.raw	1									hcd
79	320	326		R.FPNITNR.C		410.50 - 460.31	True-positive	399000000		399000000	13126; 13129		61.63	140322_CoV_YUN_T		2			10A-Yun11-His-Avi spike		431.2326 - 431.2327	431.233	0.52; 0.17	860.4506 - 860.4509	860.451		61.7700; 61.8300	2	1	22200000	34229; 34259	61.63		60.89	62.27	ms2_search_2_col_0_byonic_140322_cov_yun_t	C:\Users\UNISOUTHHAMPTON\Documents\Joel\Sarbecoronavirus site analysis March 2022\byos_tmp\200322 YUN TCA.bKCNt\ms2_search_2_col_0_byonic_140322_cov_yun_t.byrslt	C:/Users/UNISOUTHHAMPTON/Documents/Joel/Sarbecoronavirus site analysis March 2022/140322_CoV_YUN_T.raw	3									hcd
80	320	326	322	R.FPnITNR.C		250.04	True-positive	8490000	N3(Deamidated/0.9840)	8490000	13554	2.084	68.16	140322_CoV_YUN_T	N	2			10A-Yun11-His-Avi spike	3	431.725	431.724	0.73	861.435	861.434	6.53	68.36	2	1	340000	38736	68.16	61.63	67.26	69.22	ms2_search_2_col_0_byonic_140322_cov_yun_t	C:\Users\UNISOUTHHAMPTON\Documents\Joel\Sarbecoronavirus site analysis March 2022\byos_tmp\200322 YUN TCA.bKCNt\ms2_search_2_col_0_byonic_140322_cov_yun_t.byrslt	C:/Users/UNISOUTHHAMPTON/Documents/Joel/Sarbecoronavirus site analysis March 2022/140322_CoV_YUN_T.raw	1									hcd
81	320	326	322	R.FPnITNR.C	HexNAc(1)Fuc(1)	126.96 - 367.53	True-positive	47200000	N3(NGlycan/349.1373)	47200000	13023; 12985; 13896	10.582	59	140322_CoV_YUN_T	N	2			10A-Yun11-His-Avi spike	3	605.8011 - 605.8016	605.801	-0.09; 0.82; 0.41	1209.5876 - 1209.5887	1209.59	-2.63	59.2700; 58.8300; 72.5800	2	1	2520000	33051; 32738; 41646	59	61.63	58.75	59.33	ms2_search_2_col_0_byonic_140322_cov_yun_t	C:\Users\UNISOUTHHAMPTON\Documents\Joel\Sarbecoronavirus site analysis March 2022\byos_tmp\200322 YUN TCA.bKCNt\ms2_search_2_col_0_byonic_140322_cov_yun_t.byrslt	C:/Users/UNISOUTHHAMPTON/Documents/Joel/Sarbecoronavirus site analysis March 2022/140322_CoV_YUN_T.raw	3									hcd
82	320	326	322	R.FPnITNR.C	HexNAc(2)	173.77	True-positive	16000000	N3(NGlycan/406.1587)	16000000	12945	3.864	58.44	140322_CoV_YUN_T	N	2			10A-Yun11-His-Avi spike	3	634.312	634.312	0.7	1266.61	1266.61	-3.19	57.96	2	1	3940000	32346	58.44	61.63	57.7	58.45	ms2_search_2_col_0_byonic_140322_cov_yun_t	C:\Users\UNISOUTHHAMPTON\Documents\Joel\Sarbecoronavirus site analysis March 2022\byos_tmp\200322 YUN TCA.bKCNt\ms2_search_2_col_0_byonic_140322_cov_yun_t.byrslt	C:/Users/UNISOUTHHAMPTON/Documents/Joel/Sarbecoronavirus site analysis March 2022/140322_CoV_YUN_T.raw	1									hcd
83	320	326	322	R.FPnITNR.C	HexNAc(2)Hex(2)Fuc(1)	392.55 - 408.21	True-positive	19200000	N3(NGlycan/876.3223)	19200000	12842; 12838	4.584	56.66	140322_CoV_YUN_T	N	2			10A-Yun11-His-Avi spike	3	869.3936 - 869.3938	869.394	0.17; -0.04	1736.7727 - 1736.7730	1736.77	-4.97	56.5800; 56.5500	2	1	630000	31339; 31320	56.66	61.63	55.72	57.21	ms2_search_2_col_0_byonic_140322_cov_yun_t	C:\Users\UNISOUTHHAMPTON\Documents\Joel\Sarbecoronavirus site analysis March 2022\byos_tmp\200322 YUN TCA.bKCNt\ms2_search_2_col_0_byonic_140322_cov_yun_t.byrslt	C:/Users/UNISOUTHHAMPTON/Documents/Joel/Sarbecoronavirus site analysis March 2022/140322_CoV_YUN_T.raw	3									hcd
84	320	326	322	R.FPnITNR.C	HexNAc(2)Hex(3)Fuc(1)	343.1	True-positive	34400000	N3(NGlycan/1038.3751)	34400000	12884	7.93	56.76	140322_CoV_YUN_T	N	2			10A-Yun11-His-Avi spike	3	950.421	950.42	0.73	1898.83	1898.83	-4.87	56.95	2	1	1430000	31609	56.76	61.63	55.76	57.35	ms2_search_2_col_0_byonic_140322_cov_yun_t	C:\Users\UNISOUTHHAMPTON\Documents\Joel\Sarbecoronavirus site analysis March 2022\byos_tmp\200322 YUN TCA.bKCNt\ms2_search_2_col_0_byonic_140322_cov_yun_t.byrslt	C:/Users/UNISOUTHHAMPTON/Documents/Joel/Sarbecoronavirus site analysis March 2022/140322_CoV_YUN_T.raw	1									hcd
85	320	326	322	R.FPnITNR.C	HexNAc(2)Hex(4)	312.22	True-positive	1860000	N3(NGlycan/1054.3700)	1860000	12892	0.464	56.96	140322_CoV_YUN_T	N	2			10A-Yun11-His-Avi spike	3	958.419	958.418	1.13	1914.82	1914.82	-4.67	57.03	2	1	209000	31666	56.96	61.63	56.81	57.16	ms2_search_2_col_0_byonic_140322_cov_yun_t	C:\Users\UNISOUTHHAMPTON\Documents\Joel\Sarbecoronavirus site analysis March 2022\byos_tmp\200322 YUN TCA.bKCNt\ms2_search_2_col_0_byonic_140322_cov_yun_t.byrslt	C:/Users/UNISOUTHHAMPTON/Documents/Joel/Sarbecoronavirus site analysis March 2022/140322_CoV_YUN_T.raw	1									hcd
86	320	326	322	R.FPnITNR.C	HexNAc(2)Hex(5)	339.39 - 463.42	True-positive	81900000	N3(NGlycan/1216.4229)	1.330e+7 - 6.856e+7	12853; 12880; 12868	14.668 - 14.668	56.91 - 56.96	140322_CoV_YUN_T	N	2; 3			10A-Yun11-His-Avi spike	3	693.2993 - 1039.4461	693.2984 - 1039.4439	2.07; 1.48; 1.30	2076.8760 - 2076.8776	2076.87	0	56.6900; 56.9300; 56.8300	2	1	6.723e+5 - 2.808e+6	31423; 31594; 31524	56.91 - 56.96	61.63 - 61.63	56.56 - 56.66	57.35 - 57.60	ms2_search_2_col_0_byonic_140322_cov_yun_t	C:\Users\UNISOUTHHAMPTON\Documents\Joel\Sarbecoronavirus site analysis March 2022\byos_tmp\200322 YUN TCA.bKCNt\ms2_search_2_col_0_byonic_140322_cov_yun_t.byrslt	C:/Users/UNISOUTHHAMPTON/Documents/Joel/Sarbecoronavirus site analysis March 2022/140322_CoV_YUN_T.raw	3									hcd
87	320	326	322325	R.FPnITnR.C	HexNAc(2)Hex(9)	119.89	True-positive	14900000	N3(NGlycan/1864.6342); N6(Ammonia-loss/-17.0265)	14900000	12799		56.46	140322_CoV_YUN_T	N,N	4			10A-Yun11-His-Avi spike	3,6	678.024	678.022	3	2708.07	2708.06		56.18	2	1	668000	31053	56.46		55.67	56.81	ms2_search_2_col_0_byonic_140322_cov_yun_t	C:\Users\UNISOUTHHAMPTON\Documents\Joel\Sarbecoronavirus site analysis March 2022\byos_tmp\200322 YUN TCA.bKCNt\ms2_search_2_col_0_byonic_140322_cov_yun_t.byrslt	C:/Users/UNISOUTHHAMPTON/Documents/Joel/Sarbecoronavirus site analysis March 2022/140322_CoV_YUN_T.raw	1									hcd
88	320	326	322	R.FPnITNR.C	HexNAc(3)Hex(3)Fuc(1)	293.37 - 559.64	True-positive	336000000	N3(NGlycan/1241.4545)	9.723e+7 - 2.383e+8	12891; 12638; 12643; 12659; 12666; 12668; 12765; 13851; 13863; 13957; 13991; 12848; 12819; 12833; 12873	37.400 - 37.400	56.21 - 56.76	140322_CoV_YUN_T	N	2; 3			10A-Yun11-His-Avi spike	3	701.6426 - 1051.9634	701.6423 - 1051.9598	1.17; 1.63; 1.87; 1.52; 3.03; 2.33; 2.45; -0.52; 3.49; 1.57; 2.80; 1.19; 0.50; 1.02; 1.37	2101.9038 - 2101.9123	2101.9	0	57.0100; 54.8700; 54.9000; 55.0200; 55.0700; 55.1000; 55.9600; 72.1100; 72.2200; 73.5700; 74.0100; 56.6500; 56.3800; 56.5000; 56.8600	2	1	4.010e+6 - 4.126e+6	31654; 30103; 30124; 30210; 30252; 30268; 30898; 41308; 41389; 42152; 42423; 31392; 31200; 31283; 31548	56.21 - 56.76	61.63 - 61.63	54.75 - 56.06	57.21 - 57.60	ms2_search_2_col_0_byonic_140322_cov_yun_t	C:\Users\UNISOUTHHAMPTON\Documents\Joel\Sarbecoronavirus site analysis March 2022\byos_tmp\200322 YUN TCA.bKCNt\ms2_search_2_col_0_byonic_140322_cov_yun_t.byrslt	C:/Users/UNISOUTHHAMPTON/Documents/Joel/Sarbecoronavirus site analysis March 2022/140322_CoV_YUN_T.raw	3									hcd
89	320	326	322	R.FPnITNR.C	HexNAc(3)Hex(3)Fuc(2)	281.88	True-positive	4710000	N3(NGlycan/1387.5124)	4710000	12679	1.167	55.24	140322_CoV_YUN_T	N	2			10A-Yun11-His-Avi spike	3	1124.99	1124.99	-0.12	2247.96	2247.96	-6.39	55.21	2	1	279000	30354	55.24	61.63	54.84	55.43	ms2_search_2_col_0_byonic_140322_cov_yun_t	C:\Users\UNISOUTHHAMPTON\Documents\Joel\Sarbecoronavirus site analysis March 2022\byos_tmp\200322 YUN TCA.bKCNt\ms2_search_2_col_0_byonic_140322_cov_yun_t.byrslt	C:/Users/UNISOUTHHAMPTON/Documents/Joel/Sarbecoronavirus site analysis March 2022/140322_CoV_YUN_T.raw	1									hcd
90	320	326	322	R.FPnITNR.C	HexNAc(3)Hex(4)Fuc(1)	214.33 - 437.66	True-positive	77200000	N3(NGlycan/1403.5073)	3.539e+7 - 4.182e+7	12831; 12571; 12704; 12744; 13835; 13845; 13879; 12741	8.150 - 8.150	56.21 - 72.20	140322_CoV_YUN_T	N	2; 3			10A-Yun11-His-Avi spike	3	755.6594 - 1132.9892	755.6599 - 1132.9862	0.83; 0.08; -0.46; 0.51; 1.80; 2.66; 2.34; -0.63	2263.9563 - 2263.9638	2263.96	10.57 - 10.57	56.4900; 54.3000; 55.3900; 55.7900; 71.9300; 72.0300; 72.3400; 55.7800	2	1	1.203e+6 - 1.476e+6	31275; 29691; 30482; 30771; 41179; 41246; 41475; 30761	56.21 - 72.20	61.63 - 61.63	55.62 - 71.82	56.76 - 72.76	ms2_search_2_col_0_byonic_140322_cov_yun_t	C:\Users\UNISOUTHHAMPTON\Documents\Joel\Sarbecoronavirus site analysis March 2022\byos_tmp\200322 YUN TCA.bKCNt\ms2_search_2_col_0_byonic_140322_cov_yun_t.byrslt	C:/Users/UNISOUTHHAMPTON/Documents/Joel/Sarbecoronavirus site analysis March 2022/140322_CoV_YUN_T.raw	3									hcd
91	320	326	322	R.FPnITNR.C	HexNAc(3)Hex(4)Fuc(1)NeuAc(1)	302.16	True-positive	23100000	N3(NGlycan/1694.6027)	23100000	14013		74.32	140322_CoV_YUN_T	N	3			10A-Yun11-His-Avi spike	3	852.692	852.692	0.94	2555.06	2555.05		74.25	2	1	1010000	42595	74.32		73.69	74.93	ms2_search_2_col_0_byonic_140322_cov_yun_t	C:\Users\UNISOUTHHAMPTON\Documents\Joel\Sarbecoronavirus site analysis March 2022\byos_tmp\200322 YUN TCA.bKCNt\ms2_search_2_col_0_byonic_140322_cov_yun_t.byrslt	C:/Users/UNISOUTHHAMPTON/Documents/Joel/Sarbecoronavirus site analysis March 2022/140322_CoV_YUN_T.raw	1									hcd
92	320	326	322	R.FPnITNR.C	HexNAc(3)Hex(5)Fuc(1)	258.05 - 346.91	True-positive	30800000	N3(NGlycan/1565.5601)	1.590e+6 - 2.923e+7	12729; 12708	0.397 - 0.397	55.62 - 55.72	140322_CoV_YUN_T	N	2; 3			10A-Yun11-His-Avi spike	3	809.6792 - 1214.0133	809.6775 - 1214.0126	0.64; 2.09	2426.0121 - 2426.0157	2426.01	0	55.6900; 55.4100	2	1	2.381e+5 - 1.200e+6	30695; 30493	55.62 - 55.72	61.63 - 61.63	55.09 - 55.57	55.76 - 56.11	ms2_search_2_col_0_byonic_140322_cov_yun_t	C:\Users\UNISOUTHHAMPTON\Documents\Joel\Sarbecoronavirus site analysis March 2022\byos_tmp\200322 YUN TCA.bKCNt\ms2_search_2_col_0_byonic_140322_cov_yun_t.byrslt	C:/Users/UNISOUTHHAMPTON/Documents/Joel/Sarbecoronavirus site analysis March 2022/140322_CoV_YUN_T.raw	3									hcd
93	320	326	322	R.FPnITNR.C	HexNAc(3)Hex(6)	352.27	True-positive	3970000	N3(NGlycan/1581.5551)	3970000	12814		56.26	140322_CoV_YUN_T	N	3			10A-Yun11-His-Avi spike	3	815.011	815.009	2.41	2442.01	2442.01		56.32	2	1	283000	31156	56.26		56.01	56.76	ms2_search_2_col_0_byonic_140322_cov_yun_t	C:\Users\UNISOUTHHAMPTON\Documents\Joel\Sarbecoronavirus site analysis March 2022\byos_tmp\200322 YUN TCA.bKCNt\ms2_search_2_col_0_byonic_140322_cov_yun_t.byrslt	C:/Users/UNISOUTHHAMPTON/Documents/Joel/Sarbecoronavirus site analysis March 2022/140322_CoV_YUN_T.raw	1									hcd
94	320	326	322	R.FPnITNR.C	HexNAc(3)Hex(6)Fuc(1)	312.67	True-positive	4500000	N3(NGlycan/1727.6130)	4500000	12646		54.94	140322_CoV_YUN_T	N	3			10A-Yun11-His-Avi spike	3	863.697	863.695	2.14	2588.07	2588.06		54.91	2	1	316000	30133	54.94		54.7	55.47	ms2_search_2_col_0_byonic_140322_cov_yun_t	C:\Users\UNISOUTHHAMPTON\Documents\Joel\Sarbecoronavirus site analysis March 2022\byos_tmp\200322 YUN TCA.bKCNt\ms2_search_2_col_0_byonic_140322_cov_yun_t.byrslt	C:/Users/UNISOUTHHAMPTON/Documents/Joel/Sarbecoronavirus site analysis March 2022/140322_CoV_YUN_T.raw	1									hcd
95	320	326	322	R.FPnITNR.C	HexNAc(4)Hex(3)Fuc(1)	303.44 - 424.04	True-positive	956000000	N3(NGlycan/1444.5339)	1.910e+8 - 7.648e+8	12710; 12707; 12836; 12886; 12755; 12888	32.380 - 32.380	56.21 - 56.26	140322_CoV_YUN_T	N	2; 3			10A-Yun11-His-Avi spike	3	769.3360 - 1153.5024	769.3354 - 1153.4994	2.54; 1.27; 1.16; 1.71; 0.84; 0.76	2304.9861 - 2304.9902	2304.98	0	55.4500; 55.4100; 56.5100; 56.9500; 55.8800; 56.9700	2	1	5.520e+6 - 3.177e+7	30520; 30492; 31294; 31614; 30836; 31621	56.21 - 56.26	61.63 - 61.63	54.99 - 55.62	57.21 - 57.35	ms2_search_2_col_0_byonic_140322_cov_yun_t	C:\Users\UNISOUTHHAMPTON\Documents\Joel\Sarbecoronavirus site analysis March 2022\byos_tmp\200322 YUN TCA.bKCNt\ms2_search_2_col_0_byonic_140322_cov_yun_t.byrslt	C:/Users/UNISOUTHHAMPTON/Documents/Joel/Sarbecoronavirus site analysis March 2022/140322_CoV_YUN_T.raw	3									hcd
96	320	326	322	R.FPnITNR.C	HexNAc(4)Hex(4)Fuc(1)	130.46 - 491.24	True-positive	1380000000	N3(NGlycan/1606.5867)	1.287e+8 - 1.251e+9	12670; 12648; 12776; 12911; 12654; 12761; 12784; 12921; 13880; 13884	24.400 - 24.400	55.91	140322_CoV_YUN_T	N	2; 3			10A-Yun11-His-Avi spike	3	823.3534 - 1234.5293	823.3530 - 1234.5258	2.43; 2.53; 2.83; 0.75; 1.86; 0.60; 0.45; 2.82; 1.19	2467.0383 - 2467.0441	2467.04	0	55.1200; 54.9300; 56.0200; 57.2400; 54.9900; 55.9500; 56.0600; 57.4000; 72.3500; 72.4000	2	1	5.812e+6 - 5.727e+7	30285; 30148; 30935; 31820; 30188; 30885; 30970; 31941; 41477; 41513	55.91	61.63 - 61.63	54.11 - 54.79	56.76 - 57.16	ms2_search_2_col_0_byonic_140322_cov_yun_t	C:\Users\UNISOUTHHAMPTON\Documents\Joel\Sarbecoronavirus site analysis March 2022\byos_tmp\200322 YUN TCA.bKCNt\ms2_search_2_col_0_byonic_140322_cov_yun_t.byrslt	C:/Users/UNISOUTHHAMPTON/Documents/Joel/Sarbecoronavirus site analysis March 2022/140322_CoV_YUN_T.raw	3									hcd
97	320	326	322	R.FPnITNR.C	HexNAc(4)Hex(4)Fuc(1)NeuAc(1)	173.20 - 449.35	True-positive	1520000000	N3(NGlycan/1897.6821)	9.022e+7 - 1.433e+9	13961; 13952; 14011; 13847; 13848; 13939; 14027; 14079	18.448 - 18.448	73.50 - 73.54	140322_CoV_YUN_T	N	2; 3			10A-Yun11-His-Avi spike	3	920.3850 - 1380.0752	920.3848 - 1380.0736	1.04; 1.19; 1.06; 2.39; 1.52; 3.05; 0.26; 1.63	2758.1333 - 2758.1410	2758.13	11.91 - 11.91	73.6100; 73.4600; 74.2200; 72.0400; 72.0800; 73.1500; 74.5000; 75.4100	2	1	8.136e+6 - 4.378e+7	42177; 42111; 42570; 41256; 41281; 42005; 42760; 43414	73.50 - 73.54	61.63 - 61.63	71.82 - 73.32	74.32 - 74.88	ms2_search_2_col_0_byonic_140322_cov_yun_t	C:\Users\UNISOUTHHAMPTON\Documents\Joel\Sarbecoronavirus site analysis March 2022\byos_tmp\200322 YUN TCA.bKCNt\ms2_search_2_col_0_byonic_140322_cov_yun_t.byrslt	C:/Users/UNISOUTHHAMPTON/Documents/Joel/Sarbecoronavirus site analysis March 2022/140322_CoV_YUN_T.raw	3									hcd
98	320	326	322	R.FPnITNR.C	HexNAc(4)Hex(4)Fuc(2)	261.83 - 409.94	True-positive	296000000	N3(NGlycan/1752.6446)	2.038e+7 - 2.754e+8	12785; 12655; 12657; 12627; 12752	4.861 - 4.861	55.14 - 55.19	140322_CoV_YUN_T	N	2; 3			10A-Yun11-His-Avi spike	3	872.0397 - 1307.5575	872.0390 - 1307.5548	0.88; 2.09; 0.85; 2.11; 1.13	2613.0973 - 2613.1006	2613.1	0	56.0800; 54.9900; 55.0000; 54.8200; 55.8600	2	1	8.485e+5 - 7.205e+6	30978; 30191; 30199; 30064; 30826	55.14 - 55.19	61.63 - 61.63	54.35 - 54.84	56.31 - 56.56	ms2_search_2_col_0_byonic_140322_cov_yun_t	C:\Users\UNISOUTHHAMPTON\Documents\Joel\Sarbecoronavirus site analysis March 2022\byos_tmp\200322 YUN TCA.bKCNt\ms2_search_2_col_0_byonic_140322_cov_yun_t.byrslt	C:/Users/UNISOUTHHAMPTON/Documents/Joel/Sarbecoronavirus site analysis March 2022/140322_CoV_YUN_T.raw	3									hcd
99	320	326	322	R.FPnITNR.C	HexNAc(4)Hex(5)Fuc(1)	367.31 - 429.97	True-positive	604000000	N3(NGlycan/1768.6395)	3.614e+7 - 5.682e+8	12633; 12662; 12642; 12658; 12706; 12780	8.308 - 8.308	55.09	140322_CoV_YUN_T	N	2; 3			10A-Yun11-His-Avi spike	3	877.3710 - 1315.5564	877.3706 - 1315.5523	3.18; 1.43; 1.50; 0.46; 1.22; 1.92	2629.0912 - 2629.0983	2629.09	0	54.8500; 55.0400; 54.8900; 55.0100; 55.4000; 56.0400	2	1	1.837e+6 - 2.553e+7	30091; 30231; 30123; 30206; 30488; 30955	55.09	61.63 - 61.63	53.86 - 54.60	55.47 - 56.06	ms2_search_2_col_0_byonic_140322_cov_yun_t	C:\Users\UNISOUTHHAMPTON\Documents\Joel\Sarbecoronavirus site analysis March 2022\byos_tmp\200322 YUN TCA.bKCNt\ms2_search_2_col_0_byonic_140322_cov_yun_t.byrslt	C:/Users/UNISOUTHHAMPTON/Documents/Joel/Sarbecoronavirus site analysis March 2022/140322_CoV_YUN_T.raw	3									hcd
100	320	326	322	R.FPnITNR.C	HexNAc(4)Hex(5)Fuc(1)NeuAc(1)	55.54 - 419.06	True-positive	920000000	N3(NGlycan/2059.7349)	3.092e+7 - 8.469e+8	13837; 13734; 13728; 13638; 13645; 13717; 13828; 13922; 13732; 13731; 13841	7.193 - 7.193	72.20 - 72.37	140322_CoV_YUN_T	N	2; 3; 4			10A-Yun11-His-Avi spike	3	731.0537 - 1461.1040	731.0536 - 1461.1000	2.76; 0.77; 0.66; 0.97; 1.23; 1.79; 1.28; 2.07; 0.07; 0.15	2920.1856 - 2920.1934	2920.19	10.57 - 10.57	71.9400; 70.9000; 70.8400; 69.2800; 69.4000; 70.7000; 71.8900; 72.9500; 70.8900; 70.8600; 71.9900	2	1	8.461e+5 - 2.273e+7	41184; 40438; 40396; 39409; 39493; 40300; 41154; 41894; 40430; 40409; 41221	72.20 - 72.37	61.63 - 61.63	70.64 - 70.74	72.67 - 73.97	ms2_search_2_col_0_byonic_140322_cov_yun_t	C:\Users\UNISOUTHHAMPTON\Documents\Joel\Sarbecoronavirus site analysis March 2022\byos_tmp\200322 YUN TCA.bKCNt\ms2_search_2_col_0_byonic_140322_cov_yun_t.byrslt	C:/Users/UNISOUTHHAMPTON/Documents/Joel/Sarbecoronavirus site analysis March 2022/140322_CoV_YUN_T.raw	3									hcd
101	320	326	322	R.FPnITNR.C	HexNAc(4)Hex(5)Fuc(1)NeuAc(2)	41.02 - 148.28	True-positive	20400000	N3(NGlycan/2350.8304)	4.021e+6 - 1.633e+7	15745; 15630; 15778; 15765		98.04 - 99.32	140322_CoV_YUN_T	N	3; 4			10A-Yun11-His-Avi spike	3	803.8268 - 1071.4366	803.8275 - 1071.4342	1.05; 2.23; 0.83; -0.84	3211.2781 - 3211.2880	3211.28		99.0400; 97.3000; 99.3900; 99.2800	2	1	2.532e+5 - 3.855e+5	59333; 58144; 59592; 59513	98.04 - 99.32		96.99 - 98.03	100.03 - 100.13	ms2_search_2_col_0_byonic_140322_cov_yun_t	C:\Users\UNISOUTHHAMPTON\Documents\Joel\Sarbecoronavirus site analysis March 2022\byos_tmp\200322 YUN TCA.bKCNt\ms2_search_2_col_0_byonic_140322_cov_yun_t.byrslt	C:/Users/UNISOUTHHAMPTON/Documents/Joel/Sarbecoronavirus site analysis March 2022/140322_CoV_YUN_T.raw	3									hcd
102	320	326	322	R.FPnITNR.C	HexNAc(4)Hex(5)Fuc(2)	134.19 - 334.78	True-positive	155000000	N3(NGlycan/1914.6974)	6.660e+6 - 1.482e+8	12562; 12687; 12554; 12673; 12715	1.642 - 1.642	54.35 - 54.40	140322_CoV_YUN_T	N	2; 3			10A-Yun11-His-Avi spike	3	926.0572 - 1388.5849	926.0566 - 1388.5812	2.64; 0.70; 1.16; 2.09; 2.02	2775.1498 - 2775.1552	2775.15	0	54.2300; 55.2600; 54.0700; 55.1400; 55.5300	2	1	3.134e+5 - 3.700e+6	29640; 30390; 29525; 30300; 30583	54.35 - 54.40	61.63 - 61.63	53.39 - 54.06	54.65 - 55.81	ms2_search_2_col_0_byonic_140322_cov_yun_t	C:\Users\UNISOUTHHAMPTON\Documents\Joel\Sarbecoronavirus site analysis March 2022\byos_tmp\200322 YUN TCA.bKCNt\ms2_search_2_col_0_byonic_140322_cov_yun_t.byrslt	C:/Users/UNISOUTHHAMPTON/Documents/Joel/Sarbecoronavirus site analysis March 2022/140322_CoV_YUN_T.raw	3									hcd
103	320	326	322	R.FPnITNR.C	HexNAc(4)Hex(5)Fuc(2)NeuAc(1)	147.49	True-positive	7430000	N3(NGlycan/2205.7928)	7430000	13752		71.12	140322_CoV_YUN_T	N	3			10A-Yun11-His-Avi spike	3	1023.09	1023.09	0.57	3066.24	3066.24		71.02	2	1	363000	40528	71.12		70.88	71.52	ms2_search_2_col_0_byonic_140322_cov_yun_t	C:\Users\UNISOUTHHAMPTON\Documents\Joel\Sarbecoronavirus site analysis March 2022\byos_tmp\200322 YUN TCA.bKCNt\ms2_search_2_col_0_byonic_140322_cov_yun_t.byrslt	C:/Users/UNISOUTHHAMPTON/Documents/Joel/Sarbecoronavirus site analysis March 2022/140322_CoV_YUN_T.raw	1									hcd
104	320	326	322	R.FPnITNR.C	HexNAc(5)Hex(3)Fuc(1)	100.85 - 418.75	True-positive	999000000	N3(NGlycan/1647.6132)	4.449e+7 - 9.549e+8	12841; 12837; 12747; 12758; 12927; 12934	10.036 - 10.036	56.76 - 56.86	140322_CoV_YUN_T	N	2; 3			10A-Yun11-His-Avi spike	3	837.0289 - 1255.0424	837.0285 - 1255.0391	2.61; 1.12; 0.47; 1.78; 1.93	2508.0649 - 2508.0702	2508.06	0	56.5700; 56.5200; 55.8200; 55.9300; 57.6400; 57.7900	2	1	1.854e+6 - 2.618e+7	31335; 31295; 30793; 30872; 32112; 32221	56.76 - 56.86	61.63 - 61.63	54.75 - 56.36	57.50 - 57.99	ms2_search_2_col_0_byonic_140322_cov_yun_t	C:\Users\UNISOUTHHAMPTON\Documents\Joel\Sarbecoronavirus site analysis March 2022\byos_tmp\200322 YUN TCA.bKCNt\ms2_search_2_col_0_byonic_140322_cov_yun_t.byrslt	C:/Users/UNISOUTHHAMPTON/Documents/Joel/Sarbecoronavirus site analysis March 2022/140322_CoV_YUN_T.raw	3									hcd
105	320	326	322	R.FPnITNR.C	HexNAc(5)Hex(4)Fuc(1)	141.12 - 429.95	True-positive	1080000000	N3(NGlycan/1809.6661)	1.128e+7 - 1.021e+9	12786; 12691; 12701; 12608; 12612; 12660; 12690; 12734; 12860; 12904; 12810	9.886 - 9.886	56.36 - 56.41	140322_CoV_YUN_T	N	2; 3; 4			10A-Yun11-His-Avi spike	3	668.5369 - 1336.0693	668.5364 - 1336.0655	0.87; 2.79; 1.23; 1.50; 0.68; 1.02; 1.64; 1.57; 0.72	2670.1183 - 2670.1240	2670.12	0	56.0800; 55.2900; 55.3800; 54.6600; 54.6800; 55.0300; 55.2800; 55.7200; 56.7600; 57.1700; 56.2900	2	1	6.303e+5 - 2.947e+7	30980; 30408; 30476; 29951; 29963; 30220; 30405; 30718; 31474; 31768; 31132	56.36 - 56.41	61.63 - 61.63	53.86 - 56.06	56.71 - 57.55	ms2_search_2_col_0_byonic_140322_cov_yun_t	C:\Users\UNISOUTHHAMPTON\Documents\Joel\Sarbecoronavirus site analysis March 2022\byos_tmp\200322 YUN TCA.bKCNt\ms2_search_2_col_0_byonic_140322_cov_yun_t.byrslt	C:/Users/UNISOUTHHAMPTON/Documents/Joel/Sarbecoronavirus site analysis March 2022/140322_CoV_YUN_T.raw	3									hcd
106	320	326	322	R.FPnITNR.C	HexNAc(5)Hex(4)Fuc(1)NeuAc(1)	144.49 - 310.62	True-positive	190000000	N3(NGlycan/2100.7615)	8.019e+6 - 1.819e+8	13864; 13773; 13842; 13862; 13872; 13969; 13902; 13898		73.04 - 73.40	140322_CoV_YUN_T	N	3; 4			10A-Yun11-His-Avi spike	3	741.3110 - 988.0797	741.3103 - 988.0779	1.66; 0.79; 0.67; 1.60; 1.78; 0.99; 1.41	2961.2139 - 2961.2172	2961.21		72.2300; 71.2400; 71.9900; 72.2200; 72.3000; 73.7600; 72.6800; 72.6300	2	1	2.025e+6 - 5.451e+6	41397; 40685; 41223; 41386; 41442; 42249; 41715; 41681	73.04 - 73.40		70.74 - 71.80	73.05 - 75.08	ms2_search_2_col_0_byonic_140322_cov_yun_t	C:\Users\UNISOUTHHAMPTON\Documents\Joel\Sarbecoronavirus site analysis March 2022\byos_tmp\200322 YUN TCA.bKCNt\ms2_search_2_col_0_byonic_140322_cov_yun_t.byrslt	C:/Users/UNISOUTHHAMPTON/Documents/Joel/Sarbecoronavirus site analysis March 2022/140322_CoV_YUN_T.raw	3									hcd
107	320	326	322	R.FPnITNR.C	HexNAc(5)Hex(4)Fuc(2)	40.96 - 332.39	True-positive	167000000	N3(NGlycan/1955.7240)	4.275e+5 - 1.668e+8	12822; 12711; 12568; 12573; 12839	0.107 - 0.107	56.26 - 56.31	140322_CoV_YUN_T	N	2; 3			10A-Yun11-His-Avi spike	3	939.7332 - 1409.0939	939.7321 - 1409.0945	-0.41; 1.75; 1.69; 1.23; 1.30	2816.1733 - 2816.1794	2816.17	0	56.4100; 55.4800; 54.2800; 54.3200; 56.5700	2	1	1.433e+5 - 3.057e+6	31217; 30541; 29677; 29704; 31332	56.26 - 56.31	61.63 - 61.63	54.11 - 56.26	56.36 - 57.16	ms2_search_2_col_0_byonic_140322_cov_yun_t	C:\Users\UNISOUTHHAMPTON\Documents\Joel\Sarbecoronavirus site analysis March 2022\byos_tmp\200322 YUN TCA.bKCNt\ms2_search_2_col_0_byonic_140322_cov_yun_t.byrslt	C:/Users/UNISOUTHHAMPTON/Documents/Joel/Sarbecoronavirus site analysis March 2022/140322_CoV_YUN_T.raw	3									hcd
108	320	326	322	R.FPnITNR.C	HexNAc(5)Hex(5)Fuc(1)	91.35 - 381.60	True-positive	260000000	N3(NGlycan/1971.7189)	1.333e+6 - 2.587e+8	12656; 12675; 12550; 12555; 12805	0.333 - 0.333	54.89 - 55.72	140322_CoV_YUN_T	N	2; 3			10A-Yun11-His-Avi spike	3	945.0645 - 1417.0929	945.0637 - 1417.0919	0.70; 1.58; 2.42; 1.13; 0.80	2832.1713 - 2832.1762	2832.17	0	54.9900; 55.1400; 54.0500; 54.1200; 56.2200	2	1	1.279e+5 - 6.660e+6	30192; 30302; 29511; 29559; 31081	54.89 - 55.72	61.63 - 61.63	53.71 - 54.55	54.99 - 56.61	ms2_search_2_col_0_byonic_140322_cov_yun_t	C:\Users\UNISOUTHHAMPTON\Documents\Joel\Sarbecoronavirus site analysis March 2022\byos_tmp\200322 YUN TCA.bKCNt\ms2_search_2_col_0_byonic_140322_cov_yun_t.byrslt	C:/Users/UNISOUTHHAMPTON/Documents/Joel/Sarbecoronavirus site analysis March 2022/140322_CoV_YUN_T.raw	3									hcd
109	320	326	322	R.FPnITNR.C	HexNAc(5)Hex(5)Fuc(1)NeuAc(1)	85.75 - 291.61	True-positive	322000000	N3(NGlycan/2262.8143)	5.275e+7 - 2.691e+8	13816; 13755; 13858; 13914; 13877		70.93 - 71.95	140322_CoV_YUN_T	N	3; 4			10A-Yun11-His-Avi spike	3	781.8235 - 1042.0977	781.8235 - 1042.0955	1.72; 1.37; 2.07; 0.05; 1.38	3123.2649 - 3123.2712	3123.26		71.7700; 71.0800; 72.2000; 72.8200; 72.3400	2	1	1.479e+6 - 8.203e+6	41065; 40569; 41372; 41816; 41471	70.93 - 71.95		70.38	72.24 - 72.90	ms2_search_2_col_0_byonic_140322_cov_yun_t	C:\Users\UNISOUTHHAMPTON\Documents\Joel\Sarbecoronavirus site analysis March 2022\byos_tmp\200322 YUN TCA.bKCNt\ms2_search_2_col_0_byonic_140322_cov_yun_t.byrslt	C:/Users/UNISOUTHHAMPTON/Documents/Joel/Sarbecoronavirus site analysis March 2022/140322_CoV_YUN_T.raw	3									hcd
110	320	326	322	R.FPnITNR.C	HexNAc(5)Hex(6)Fuc(1)	131.11 - 152.42	True-positive	65200000	N3(NGlycan/2133.7717)	65200000	12610; 12499		53.86	140322_CoV_YUN_T	N	3			10A-Yun11-His-Avi spike	3	999.0797 - 999.0819	999.081	0.55; -1.65	2994.2172 - 2994.2238	2994.22		54.6600; 53.5600	2	1	2890000	29953; 29161	53.86		52.99	54.94	ms2_search_2_col_0_byonic_140322_cov_yun_t	C:\Users\UNISOUTHHAMPTON\Documents\Joel\Sarbecoronavirus site analysis March 2022\byos_tmp\200322 YUN TCA.bKCNt\ms2_search_2_col_0_byonic_140322_cov_yun_t.byrslt	C:/Users/UNISOUTHHAMPTON/Documents/Joel/Sarbecoronavirus site analysis March 2022/140322_CoV_YUN_T.raw	3									hcd
111	320	326	322	R.FPnITNR.C	HexNAc(5)Hex(6)Fuc(1)NeuAc(1)	66.99 - 202.24	True-positive	81100000	N3(NGlycan/2424.8671)	2.556e+7 - 5.552e+7	13691; 13626; 13633; 13782; 13799; 13719; 13640; 13696; 13722		70.23 - 70.24	140322_CoV_YUN_T	N	3; 4			10A-Yun11-His-Avi spike	3	822.3363 - 1096.1153	822.3367 - 1096.1131	0.61; 1.94; 0.94; 0.83; 0.77; 2.03; 0.10; -0.50	3285.3160 - 3285.3243	3285.32		70.3100; 69.1400; 69.2300; 71.3800; 71.5400; 70.7100; 69.3400; 70.3900; 70.7600	2	1	2.906e+6 - 3.362e+6	40059; 39307; 39372; 40782; 40897; 40306; 39450; 40099; 40344	70.23 - 70.24		69.02 - 69.07	70.88 - 71.57	ms2_search_2_col_0_byonic_140322_cov_yun_t	C:\Users\UNISOUTHHAMPTON\Documents\Joel\Sarbecoronavirus site analysis March 2022\byos_tmp\200322 YUN TCA.bKCNt\ms2_search_2_col_0_byonic_140322_cov_yun_t.byrslt	C:/Users/UNISOUTHHAMPTON/Documents/Joel/Sarbecoronavirus site analysis March 2022/140322_CoV_YUN_T.raw	3									hcd
112	320	326	322	R.FPnITNR.C	HexNAc(5)Hex(6)Fuc(1)NeuAc(2)	70.26 - 161.40	True-positive	19300000	N3(NGlycan/2715.9625)	7.087e+6 - 1.223e+7	15579; 15483		96.15 - 96.53	140322_CoV_YUN_T	N	3; 4			10A-Yun11-His-Avi spike	3	895.1116 - 1193.1462	895.1105 - 1193.1449	1.06; 1.22	3576.4168 - 3576.4174	3576.41		96.6500; 94.9200	2	1	4.241e+5 - 4.866e+5	57675; 56471	96.15 - 96.53		94.68 - 96.44	96.18 - 97.37	ms2_search_2_col_0_byonic_140322_cov_yun_t	C:\Users\UNISOUTHHAMPTON\Documents\Joel\Sarbecoronavirus site analysis March 2022\byos_tmp\200322 YUN TCA.bKCNt\ms2_search_2_col_0_byonic_140322_cov_yun_t.byrslt	C:/Users/UNISOUTHHAMPTON/Documents/Joel/Sarbecoronavirus site analysis March 2022/140322_CoV_YUN_T.raw	3									hcd
113	320	326	322	R.FPnITNR.C	HexNAc(6)Hex(3)Fuc(1)	246.54	True-positive	61800000	N3(NGlycan/1850.6926)	61800000	12692		55.47	140322_CoV_YUN_T	N	3			10A-Yun11-His-Avi spike	3	904.723	904.722	1.1	2711.15	2711.14		55.3	2	1	2250000	30414	55.47		54.99	56.11	ms2_search_2_col_0_byonic_140322_cov_yun_t	C:\Users\UNISOUTHHAMPTON\Documents\Joel\Sarbecoronavirus site analysis March 2022\byos_tmp\200322 YUN TCA.bKCNt\ms2_search_2_col_0_byonic_140322_cov_yun_t.byrslt	C:/Users/UNISOUTHHAMPTON/Documents/Joel/Sarbecoronavirus site analysis March 2022/140322_CoV_YUN_T.raw	1									hcd
114	320	326	322	R.FPnITNR.C	HexNAc(6)Hex(4)Fuc(1)	124.74 - 304.04	True-positive	52900000	N3(NGlycan/2012.7454)	52900000	12840; 12604; 12724; 12852		55.24	140322_CoV_YUN_T	N	3			10A-Yun11-His-Avi spike	3	958.7398 - 958.7420	958.739	0.56; 2.92; 2.15	2873.1975 - 2873.2043	2873.2		56.5700; 54.6400; 55.6500; 56.6700	2	1	1280000	31333; 29936; 30668; 31407	55.24		54.4	57.01	ms2_search_2_col_0_byonic_140322_cov_yun_t	C:\Users\UNISOUTHHAMPTON\Documents\Joel\Sarbecoronavirus site analysis March 2022\byos_tmp\200322 YUN TCA.bKCNt\ms2_search_2_col_0_byonic_140322_cov_yun_t.byrslt	C:/Users/UNISOUTHHAMPTON/Documents/Joel/Sarbecoronavirus site analysis March 2022/140322_CoV_YUN_T.raw	3									hcd
115	320	326	322	R.FPnITNR.C	HexNAc(6)Hex(5)Fuc(1)	72.02 - 287.94	True-positive	37400000	N3(NGlycan/2174.7983)	37400000	12778; 12537		54.5	140322_CoV_YUN_T	N	3			10A-Yun11-His-Avi spike	3	1012.7582 - 1012.7588	1012.76	1.95; 1.34	3035.2528 - 3035.2546	3035.25		56.0300; 53.9700	2	1	992000	30944; 29449	54.5		53.68	56.41	ms2_search_2_col_0_byonic_140322_cov_yun_t	C:\Users\UNISOUTHHAMPTON\Documents\Joel\Sarbecoronavirus site analysis March 2022\byos_tmp\200322 YUN TCA.bKCNt\ms2_search_2_col_0_byonic_140322_cov_yun_t.byrslt	C:/Users/UNISOUTHHAMPTON/Documents/Joel/Sarbecoronavirus site analysis March 2022/140322_CoV_YUN_T.raw	3									hcd
116	320	326	322	R.FPnITNR.C	HexNAc(6)Hex(5)Fuc(2)	12.01 - 208.61	True-positive	6970000	N3(NGlycan/2320.8562)	6970000	12782; 12602		54.5	140322_CoV_YUN_T	N	3			10A-Yun11-His-Avi spike	3	1061.4441 - 1061.4452	1061.44	2.25; 1.23	3181.3105 - 3181.3138	3181.31		56.0500; 54.6300	2	1	332000	30962; 29933	54.5		54.06	56.11	ms2_search_2_col_0_byonic_140322_cov_yun_t	C:\Users\UNISOUTHHAMPTON\Documents\Joel\Sarbecoronavirus site analysis March 2022\byos_tmp\200322 YUN TCA.bKCNt\ms2_search_2_col_0_byonic_140322_cov_yun_t.byrslt	C:/Users/UNISOUTHHAMPTON/Documents/Joel/Sarbecoronavirus site analysis March 2022/140322_CoV_YUN_T.raw	3									hcd
117	320	326	322	R.FPnITNR.C	HexNAc(6)Hex(6)Fuc(1)NeuAc(1)	20.72 - 189.47	True-positive	8810000	N3(NGlycan/2627.9465)	3.767e+6 - 5.045e+6	13726; 13757		70.88	140322_CoV_YUN_T	N	3; 4			10A-Yun11-His-Avi spike	3	873.1080 - 1163.8072	873.1065 - 1163.8063	0.80; 1.72	3488.3997 - 3488.4029	3488.4		70.8100; 71.0900	2	1	2.369e+5 - 2.964e+5	40380; 40576	70.88		70.62 - 70.64	71.32	ms2_search_2_col_0_byonic_140322_cov_yun_t	C:\Users\UNISOUTHHAMPTON\Documents\Joel\Sarbecoronavirus site analysis March 2022\byos_tmp\200322 YUN TCA.bKCNt\ms2_search_2_col_0_byonic_140322_cov_yun_t.byrslt	C:/Users/UNISOUTHHAMPTON/Documents/Joel/Sarbecoronavirus site analysis March 2022/140322_CoV_YUN_T.raw	3									hcd
118	320	326	322	R.FPnITNR.C	HexNAc(6)Hex(6)Fuc(1)NeuAc(2)	46.34 - 130.86	True-positive	12600000	N3(NGlycan/2919.0419)	12600000	15571; 15569		96.28	140322_CoV_YUN_T	N	4			10A-Yun11-His-Avi spike	3	945.8807 - 945.8821	945.88	1.79; 0.31	3779.4935 - 3779.4991	3779.49		96.5500; 96.5400	2	1	631000	57607; 57599	96.28		95.34	97.09	ms2_search_2_col_0_byonic_140322_cov_yun_t	C:\Users\UNISOUTHHAMPTON\Documents\Joel\Sarbecoronavirus site analysis March 2022\byos_tmp\200322 YUN TCA.bKCNt\ms2_search_2_col_0_byonic_140322_cov_yun_t.byrslt	C:/Users/UNISOUTHHAMPTON/Documents/Joel/Sarbecoronavirus site analysis March 2022/140322_CoV_YUN_T.raw	3									hcd
119	334	342		F.NASRFPSVY.A		186.31 - 524.52	True-positive	94300000		94300000	2409; 2434; 3099		65.49	140322_CoV_YUN_C		2			10A-Yun11-His-Avi spike		520.7618 - 520.7622	520.762	0.89; 0.42; 1.12	1039.5091 - 1039.5099	1039.51		65.2600; 65.4500; 74.6600	1	1	3970000	37293; 37429; 43637	65.49		64.79	65.93	ms2_search_1_col_1_byonic_140322_cov_yun_c	C:\Users\UNISOUTHHAMPTON\Documents\Joel\Sarbecoronavirus site analysis March 2022\byos_tmp\200322 YUN TCA.bKCNt\ms2_search_1_col_1_byonic_140322_cov_yun_c.byrslt	C:/Users/UNISOUTHHAMPTON/Documents/Joel/Sarbecoronavirus site analysis March 2022/140322_CoV_YUN_C.raw	3									hcd
120	334	342	334	F.nASRFPSVY.A		193.99 - 386.17	True-positive	151000000	N1(Deamidated/0.9840)	151000000	4868; 4677; 4872	61.608	100.74	140322_CoV_YUN_C	N	2			10A-Yun11-His-Avi spike	1	521.2535 - 521.2545	521.254	-0.29; 0.65; 1.70	1040.4924 - 1040.4945	1040.49	35.25	100.4300; 97.1400; 100.4600	1	1	4440000	60428; 58381; 60444	100.74	65.49	95.61	101.55	ms2_search_1_col_1_byonic_140322_cov_yun_c	C:\Users\UNISOUTHHAMPTON\Documents\Joel\Sarbecoronavirus site analysis March 2022\byos_tmp\200322 YUN TCA.bKCNt\ms2_search_1_col_1_byonic_140322_cov_yun_c.byrslt	C:/Users/UNISOUTHHAMPTON/Documents/Joel/Sarbecoronavirus site analysis March 2022/140322_CoV_YUN_C.raw	3									hcd
121	334	342	334	F.nASRFPSVY.A	HexNAc(1)	179.17	True-positive	11000000	N1(NGlycan/203.0794)	11000000	3016	10.47	73.22	140322_CoV_YUN_C	N	2			10A-Yun11-His-Avi spike	1	622.302	622.301	1.21	1242.59	1242.59	7.73	73.53	1	1	514000	42935	73.22	65.49	72.91	73.68	ms2_search_1_col_1_byonic_140322_cov_yun_c	C:\Users\UNISOUTHHAMPTON\Documents\Joel\Sarbecoronavirus site analysis March 2022\byos_tmp\200322 YUN TCA.bKCNt\ms2_search_1_col_1_byonic_140322_cov_yun_c.byrslt	C:/Users/UNISOUTHHAMPTON/Documents/Joel/Sarbecoronavirus site analysis March 2022/140322_CoV_YUN_C.raw	1									hcd
122	334	342	334	F.nASRFPSVY.A	HexNAc(2)Fuc(1)	129.19	True-positive	1360000	N1(NGlycan/552.2167)	1360000	2885	1.426	71.31	140322_CoV_YUN_C	N	2			10A-Yun11-His-Avi spike	1	796.87	796.87	0.56	1591.73	1591.73	5.82	71.37	1	1	243000	41437	71.31	65.49	71.16	71.4	ms2_search_1_col_1_byonic_140322_cov_yun_c	C:\Users\UNISOUTHHAMPTON\Documents\Joel\Sarbecoronavirus site analysis March 2022\byos_tmp\200322 YUN TCA.bKCNt\ms2_search_1_col_1_byonic_140322_cov_yun_c.byrslt	C:/Users/UNISOUTHHAMPTON/Documents/Joel/Sarbecoronavirus site analysis March 2022/140322_CoV_YUN_C.raw	1									hcd
123	334	342	334	F.nASRFPSVY.A	HexNAc(2)Hex(1)	420.51	True-positive	5730000	N1(NGlycan/568.2116)	5730000	2399	5.729	65.28	140322_CoV_YUN_C	N	2			10A-Yun11-His-Avi spike	1	804.868	804.867	0.74	1607.72	1607.72	-0.21	65.21	1	1	662000	37257	65.28	65.49	64.79	65.45	ms2_search_1_col_1_byonic_140322_cov_yun_c	C:\Users\UNISOUTHHAMPTON\Documents\Joel\Sarbecoronavirus site analysis March 2022\byos_tmp\200322 YUN TCA.bKCNt\ms2_search_1_col_1_byonic_140322_cov_yun_c.byrslt	C:/Users/UNISOUTHHAMPTON/Documents/Joel/Sarbecoronavirus site analysis March 2022/140322_CoV_YUN_C.raw	1									hcd
124	334	342	334	F.nASRFPSVY.A	HexNAc(2)Hex(3)	296.02 - 420.52	True-positive	27700000	N1(NGlycan/892.3172)	5.214e+6 - 2.249e+7	2414; 2449; 2387	5.238 - 5.238	65.36 - 65.41	140322_CoV_YUN_C	N	2; 3			10A-Yun11-His-Avi spike	1	644.9491 - 966.9226	644.9492 - 966.9202	2.45; -0.19; 0.66	1931.8255 - 1931.8306	1931.83	0	65.3100; 65.5600; 65.1100	1	1	4.728e+5 - 1.451e+6	37329; 37509; 37187	65.36 - 65.41	65.49 - 65.49	65.00 - 65.10	65.54 - 65.66	ms2_search_1_col_1_byonic_140322_cov_yun_c	C:\Users\UNISOUTHHAMPTON\Documents\Joel\Sarbecoronavirus site analysis March 2022\byos_tmp\200322 YUN TCA.bKCNt\ms2_search_1_col_1_byonic_140322_cov_yun_c.byrslt	C:/Users/UNISOUTHHAMPTON/Documents/Joel/Sarbecoronavirus site analysis March 2022/140322_CoV_YUN_C.raw	3									hcd
125	334	342	334	F.nASRFPSVY.A	HexNAc(2)Hex(4)	157.86 - 490.01	True-positive	83500000	N1(NGlycan/1054.3700)	7.243e+6 - 7.623e+7	2523; 2390; 2378; 2437	7.131 - 7.131	65.41 - 66.47	140322_CoV_YUN_C	N	2; 3			10A-Yun11-His-Avi spike	1	698.9673 - 1047.9479	698.9669 - 1047.9466	1.22; 1.01; 0.92; 0.66	2093.8801 - 2093.8813	2093.88	0.98 - 0.98	66.2900; 65.1500; 65.0600; 65.4600	1	1	2.431e+6 - 3.280e+6	38034; 37213; 37149; 37440	65.41 - 66.47	65.49 - 65.49	64.65 - 65.61	65.84 - 66.49	ms2_search_1_col_1_byonic_140322_cov_yun_c	C:\Users\UNISOUTHHAMPTON\Documents\Joel\Sarbecoronavirus site analysis March 2022\byos_tmp\200322 YUN TCA.bKCNt\ms2_search_1_col_1_byonic_140322_cov_yun_c.byrslt	C:/Users/UNISOUTHHAMPTON/Documents/Joel/Sarbecoronavirus site analysis March 2022/140322_CoV_YUN_C.raw	3									hcd
126	334	342	334	F.nASRFPSVY.A	HexNAc(2)Hex(5)	168.33 - 410.94	True-positive	265000000	N1(NGlycan/1216.4229)	9.385e+7 - 1.707e+8	2367; 2470; 2377	64.411 - 64.411	65.28	140322_CoV_YUN_C	N	2; 3			10A-Yun11-His-Avi spike	1	752.9854 - 1128.9753	752.9845 - 1128.9731	1.96; 1.79; 1.30	2255.9345 - 2255.9360	2255.93	0	64.9800; 65.8100; 65.0600	1	1	4.554e+6 - 8.736e+6	37092; 37692; 37145	65.28	65.49 - 65.49	64.84 - 64.90	65.97 - 66.15	ms2_search_1_col_1_byonic_140322_cov_yun_c	C:\Users\UNISOUTHHAMPTON\Documents\Joel\Sarbecoronavirus site analysis March 2022\byos_tmp\200322 YUN TCA.bKCNt\ms2_search_1_col_1_byonic_140322_cov_yun_c.byrslt	C:/Users/UNISOUTHHAMPTON/Documents/Joel/Sarbecoronavirus site analysis March 2022/140322_CoV_YUN_C.raw	3									hcd
127	334	342	334	F.nASRFPSVY.A	HexNAc(3)Hex(3)	142.08	True-positive	7510000	N1(NGlycan/1095.3966)	7510000	2519	7.371	66.39	140322_CoV_YUN_C	N	2			10A-Yun11-His-Avi spike	1	1068.46	1068.46	0.31	2134.91	2134.91	0.9	66.27	1	1	1940000	38013	66.39	65.49	66	66.41	ms2_search_1_col_1_byonic_140322_cov_yun_c	C:\Users\UNISOUTHHAMPTON\Documents\Joel\Sarbecoronavirus site analysis March 2022\byos_tmp\200322 YUN TCA.bKCNt\ms2_search_1_col_1_byonic_140322_cov_yun_c.byrslt	C:/Users/UNISOUTHHAMPTON/Documents/Joel/Sarbecoronavirus site analysis March 2022/140322_CoV_YUN_C.raw	1									hcd
128	334	342	334	F.nASRFPSVY.A	HexNAc(3)Hex(3)Fuc(1)	170.23 - 292.17	True-positive	108000000	N1(NGlycan/1241.4545)	1.386e+7 - 9.402e+7	2397; 2264; 2270; 2406; 2524; 2511; 2505	49.919 - 49.919	65.74 - 66.43	140322_CoV_YUN_C	N	2; 3			10A-Yun11-His-Avi spike	1	761.3296 - 1141.4920	761.3283 - 1141.4889	1.55; 0.48; 1.77; 2.52; 2.73; 2.48; 1.68	2280.9643 - 2280.9694	2280.96	0.26 - 0.26	65.2000; 64.0800; 64.1300; 65.2500; 66.3100; 66.1800; 66.1600	1	1	2.506e+6 - 3.246e+6	37250; 36474; 36505; 37287; 38042; 37954; 37937	65.74 - 66.43	65.49 - 65.49	63.76 - 66.00	66.34 - 66.73	ms2_search_1_col_1_byonic_140322_cov_yun_c	C:\Users\UNISOUTHHAMPTON\Documents\Joel\Sarbecoronavirus site analysis March 2022\byos_tmp\200322 YUN TCA.bKCNt\ms2_search_1_col_1_byonic_140322_cov_yun_c.byrslt	C:/Users/UNISOUTHHAMPTON/Documents/Joel/Sarbecoronavirus site analysis March 2022/140322_CoV_YUN_C.raw	3									hcd
129	334	342	334	F.nASRFPSVY.A	HexNAc(3)Hex(4)Fuc(1)	167.42	True-positive	13700000	N1(NGlycan/1403.5073)	13700000	2443		64.68	140322_CoV_YUN_C	N	3			10A-Yun11-His-Avi spike	1	815.348	815.346	2.06	2443.02	2443.02		65.51	1	1	1080000	37470	64.68		64.3	65.93	ms2_search_1_col_1_byonic_140322_cov_yun_c	C:\Users\UNISOUTHHAMPTON\Documents\Joel\Sarbecoronavirus site analysis March 2022\byos_tmp\200322 YUN TCA.bKCNt\ms2_search_1_col_1_byonic_140322_cov_yun_c.byrslt	C:/Users/UNISOUTHHAMPTON/Documents/Joel/Sarbecoronavirus site analysis March 2022/140322_CoV_YUN_C.raw	1									hcd
130	334	342	334	F.nASRFPSVY.A	HexNAc(4)Hex(3)	41.36 - 243.00	True-positive	33300000	N1(NGlycan/1298.4760)	33300000	2522; 2461		65.87	140322_CoV_YUN_C	N	3			10A-Yun11-His-Avi spike	1	780.3357 - 780.3367	780.336	0.29; 1.54	2337.9853 - 2337.9883	2337.98		66.2900; 65.7200	1	1	1970000	38032; 37621	65.87		65.61	66.34	ms2_search_1_col_1_byonic_140322_cov_yun_c	C:\Users\UNISOUTHHAMPTON\Documents\Joel\Sarbecoronavirus site analysis March 2022\byos_tmp\200322 YUN TCA.bKCNt\ms2_search_1_col_1_byonic_140322_cov_yun_c.byrslt	C:/Users/UNISOUTHHAMPTON/Documents/Joel/Sarbecoronavirus site analysis March 2022/140322_CoV_YUN_C.raw	3									hcd
131	334	342	334	F.nASRFPSVY.A	HexNAc(4)Hex(3)Fuc(1)	76.54 - 294.20	True-positive	871000000	N1(NGlycan/1444.5339)	1.814e+8 - 6.896e+8	2531; 2423; 2508; 2471	65.784 - 65.784	65.79 - 65.87	140322_CoV_YUN_C	N	2; 3			10A-Yun11-His-Avi spike	1	829.0221 - 1243.0319	829.0215 - 1243.0286	-1.74; 2.69; 0.80; 1.46	2484.0382 - 2484.0493	2484.04	0.38 - 0.38	66.4000; 65.3700; 66.1700; 65.8200	1	1	8.849e+6 - 3.073e+7	38110; 37373; 37944; 37696	65.79 - 65.87	65.49 - 65.49	64.95 - 65.00	66.94 - 66.97	ms2_search_1_col_1_byonic_140322_cov_yun_c	C:\Users\UNISOUTHHAMPTON\Documents\Joel\Sarbecoronavirus site analysis March 2022\byos_tmp\200322 YUN TCA.bKCNt\ms2_search_1_col_1_byonic_140322_cov_yun_c.byrslt	C:/Users/UNISOUTHHAMPTON/Documents/Joel/Sarbecoronavirus site analysis March 2022/140322_CoV_YUN_C.raw	3									hcd
132	334	342	334	F.nASRFPSVY.A	HexNAc(4)Hex(4)	106.29 - 265.21	True-positive	46300000	N1(NGlycan/1460.5288)	5.034e+6 - 4.129e+7	2395; 2376	5.067 - 5.067	65.20 - 65.28	140322_CoV_YUN_C	N	2; 3			10A-Yun11-His-Avi spike	1	834.3541 - 1251.0274	834.3531 - 1251.0260	1.10; 1.19	2500.0402 - 2500.0405	2500.04	0	65.1800; 65.0500	1	1	4.437e+5 - 1.857e+6	37239; 37143	65.20 - 65.28	65.49 - 65.49	64.82 - 64.84	65.54 - 65.84	ms2_search_1_col_1_byonic_140322_cov_yun_c	C:\Users\UNISOUTHHAMPTON\Documents\Joel\Sarbecoronavirus site analysis March 2022\byos_tmp\200322 YUN TCA.bKCNt\ms2_search_1_col_1_byonic_140322_cov_yun_c.byrslt	C:/Users/UNISOUTHHAMPTON/Documents/Joel/Sarbecoronavirus site analysis March 2022/140322_CoV_YUN_C.raw	3									hcd
133	334	342	334	F.nASRFPSVY.A	HexNAc(4)Hex(4)Fuc(1)	107.95 - 298.23	True-positive	806000000	N1(NGlycan/1606.5867)	8.940e+7 - 7.165e+8	2329; 2412; 2285; 2469	48.659 - 48.659	64.82 - 64.95	140322_CoV_YUN_C	N	2; 3			10A-Yun11-His-Avi spike	1	883.0398 - 1324.0563	883.0391 - 1324.0550	1.01; 0.78; 1.39; 2.17	2646.0975 - 2646.1011	2646.1	0	64.6900; 65.2800; 64.2300; 65.8100	1	1	4.301e+6 - 2.859e+7	36898; 37309; 36576; 37686	64.82 - 64.95	65.49 - 65.49	64.06 - 64.55	65.66 - 66.30	ms2_search_1_col_1_byonic_140322_cov_yun_c	C:\Users\UNISOUTHHAMPTON\Documents\Joel\Sarbecoronavirus site analysis March 2022\byos_tmp\200322 YUN TCA.bKCNt\ms2_search_1_col_1_byonic_140322_cov_yun_c.byrslt	C:/Users/UNISOUTHHAMPTON/Documents/Joel/Sarbecoronavirus site analysis March 2022/140322_CoV_YUN_C.raw	3									hcd
134	334	342	334	F.nASRFPSVY.A	HexNAc(4)Hex(5)	168.17	True-positive	38700000	N1(NGlycan/1622.5816)	38700000	2279		64.63	140322_CoV_YUN_C	N	3			10A-Yun11-His-Avi spike	1	888.371	888.371	0.88	2662.09	2662.09		64.18	1	1	1700000	36545	64.63		63.76	65.54	ms2_search_1_col_1_byonic_140322_cov_yun_c	C:\Users\UNISOUTHHAMPTON\Documents\Joel\Sarbecoronavirus site analysis March 2022\byos_tmp\200322 YUN TCA.bKCNt\ms2_search_1_col_1_byonic_140322_cov_yun_c.byrslt	C:/Users/UNISOUTHHAMPTON/Documents/Joel/Sarbecoronavirus site analysis March 2022/140322_CoV_YUN_C.raw	1									hcd
135	334	342	334	F.nASRFPSVY.A	HexNAc(4)Hex(5)Fuc(1)	79.89 - 219.05	True-positive	921000000	N1(NGlycan/1768.6395)	1.373e+7 - 8.524e+8	2319; 2363; 2185; 2194; 2301; 2382; 2410; 2260	36.616 - 36.616	64.16 - 64.26	140322_CoV_YUN_C	N	2; 3; 4			10A-Yun11-His-Avi spike	1	703.0440 - 1405.0841	703.0443 - 1405.0814	1.97; 2.40; 0.74; -0.60; 1.16; 1.36; 3.38; -0.52	2808.1465 - 2808.1577	2808.15	0	64.5700; 64.9500; 63.3400; 63.3800; 64.4000; 65.0800; 65.2700; 64.0700	1	1	6.183e+5 - 3.060e+7	36818; 37071; 35935; 35962; 36706; 37162; 37298; 36465	64.16 - 64.26	65.49 - 65.49	63.12 - 63.91	64.56 - 65.61	ms2_search_1_col_1_byonic_140322_cov_yun_c	C:\Users\UNISOUTHHAMPTON\Documents\Joel\Sarbecoronavirus site analysis March 2022\byos_tmp\200322 YUN TCA.bKCNt\ms2_search_1_col_1_byonic_140322_cov_yun_c.byrslt	C:/Users/UNISOUTHHAMPTON/Documents/Joel/Sarbecoronavirus site analysis March 2022/140322_CoV_YUN_C.raw	3									hcd
136	334	342	334	F.nASRFPSVY.A	HexNAc(4)Hex(5)Fuc(1)NeuAc(1)	70.05 - 195.68	True-positive	244000000	N1(NGlycan/2059.7349)	244000000	3905; 3780; 3784; 3814; 3961; 3971		85.15	140322_CoV_YUN_C	N	3			10A-Yun11-His-Avi spike	1	1034.0889 - 1034.0905	1034.09	1.70; 0.40; 0.87; 0.98; 1.81; 1.93	3099.2449 - 3099.2496	3099.24		85.9000; 83.6400; 83.7500; 84.6900; 86.4200; 86.5400	1	1	6480000	50769; 49672; 49703; 50065; 51141; 51215	85.15		83.46	86.77	ms2_search_1_col_1_byonic_140322_cov_yun_c	C:\Users\UNISOUTHHAMPTON\Documents\Joel\Sarbecoronavirus site analysis March 2022\byos_tmp\200322 YUN TCA.bKCNt\ms2_search_1_col_1_byonic_140322_cov_yun_c.byrslt	C:/Users/UNISOUTHHAMPTON/Documents/Joel/Sarbecoronavirus site analysis March 2022/140322_CoV_YUN_C.raw	3									hcd
137	334	342	334	F.nASRFPSVY.A	HexNAc(4)Hex(5)Fuc(2)	37.01 - 278.77	True-positive	156000000	N1(NGlycan/1914.6974)	3.055e+6 - 1.527e+8	2182; 2164; 2160; 2275	3.137 - 3.137	63.12 - 63.35	140322_CoV_YUN_C	N	2; 3			10A-Yun11-His-Avi spike	1	985.7426 - 1478.1112	985.7426 - 1478.1103	0.62; -0.07; 0.80; 1.17	2954.2059 - 2954.2096	2954.21	0	63.3200; 63.0800; 63.0400; 64.1600	1	1	1.993e+5 - 3.950e+6	35919; 35741; 35712; 36531	63.12 - 63.35	65.49 - 65.49	62.90 - 63.07	63.55 - 64.56	ms2_search_1_col_1_byonic_140322_cov_yun_c	C:\Users\UNISOUTHHAMPTON\Documents\Joel\Sarbecoronavirus site analysis March 2022\byos_tmp\200322 YUN TCA.bKCNt\ms2_search_1_col_1_byonic_140322_cov_yun_c.byrslt	C:/Users/UNISOUTHHAMPTON/Documents/Joel/Sarbecoronavirus site analysis March 2022/140322_CoV_YUN_C.raw	3									hcd
138	334	342	334	F.nASRFPSVY.A	HexNAc(5)Hex(3)Fuc(1)	7.26 - 298.09	True-positive	1630000000	N1(NGlycan/1647.6132)	2.020e+7 - 1.451e+9	2494; 2372; 2497; 2467; 2358; 2380; 2383; 2476; 2535; 2561; 2504	62.122 - 62.122	65.84 - 65.87	140322_CoV_YUN_C	N	2; 3; 4			10A-Yun11-His-Avi spike	1	672.7890 - 1344.5715	672.7878 - 1344.5682	2.39; 2.21; 1.27; 1.75; 1.07; 0.38; 0.35; 1.88	2687.1229 - 2687.1284	2687.12	0.38 - 0.38	66.0700; 65.0100; 66.0900; 65.7900; 64.9100; 65.0700; 65.0800; 65.9000; 66.4300; 67.0000; 66.1400	1	1	1.127e+6 - 5.907e+7	37878; 37116; 37886; 37676; 37046; 37158; 37163; 37755; 38128; 38385; 37926	65.84 - 65.87	65.49 - 65.49	64.58 - 65.49	66.25 - 67.48	ms2_search_1_col_1_byonic_140322_cov_yun_c	C:\Users\UNISOUTHHAMPTON\Documents\Joel\Sarbecoronavirus site analysis March 2022\byos_tmp\200322 YUN TCA.bKCNt\ms2_search_1_col_1_byonic_140322_cov_yun_c.byrslt	C:/Users/UNISOUTHHAMPTON/Documents/Joel/Sarbecoronavirus site analysis March 2022/140322_CoV_YUN_C.raw	3									hcd
139	334	342	334	F.nASRFPSVY.A	HexNAc(5)Hex(4)	166.56 - 227.07	True-positive	34800000	N1(NGlycan/1663.6082)	34800000	2424; 2398; 2430		65.33	140322_CoV_YUN_C	N	3			10A-Yun11-His-Avi spike	1	902.0460 - 902.0474	902.046	0.01; -0.20; 1.29	2703.1163 - 2703.1203	2703.12		65.3700; 65.2000; 65.4200	1	1	1320000	37375; 37253; 37405	65.33		64.52	66.22	ms2_search_1_col_1_byonic_140322_cov_yun_c	C:\Users\UNISOUTHHAMPTON\Documents\Joel\Sarbecoronavirus site analysis March 2022\byos_tmp\200322 YUN TCA.bKCNt\ms2_search_1_col_1_byonic_140322_cov_yun_c.byrslt	C:/Users/UNISOUTHHAMPTON/Documents/Joel/Sarbecoronavirus site analysis March 2022/140322_CoV_YUN_C.raw	3									hcd
140	334	342	334	F.nASRFPSVY.A	HexNAc(5)Hex(4)Fuc(1)	55.62 - 253.43	True-positive	948000000	N1(NGlycan/1809.6661)	3.900e+7 - 8.558e+8	2303; 2297; 2422; 2313; 2265; 2280; 2306; 2325; 2364; 2474; 2429	36.071 - 36.071	65.28	140322_CoV_YUN_C	N	2; 3; 4			10A-Yun11-His-Avi spike	1	713.3005 - 1425.5990	713.3010 - 1425.5947	2.65; 1.02; 3.08; 1.04; -0.12; 1.42; 0.72; 0.20; 0.85; -0.66	2849.1729 - 2849.1835	2849.17	0	64.4100; 64.3200; 65.3600; 64.5100; 64.0900; 64.1900; 64.4300; 64.6400; 64.9600; 65.8700; 65.4100	1	1	1.596e+6 - 2.754e+7	36713; 36642; 37367; 36784; 36481; 36550; 36727; 36871; 37077; 37734; 37403	65.28	65.49 - 65.49	63.55 - 64.86	65.61 - 66.34	ms2_search_1_col_1_byonic_140322_cov_yun_c	C:\Users\UNISOUTHHAMPTON\Documents\Joel\Sarbecoronavirus site analysis March 2022\byos_tmp\200322 YUN TCA.bKCNt\ms2_search_1_col_1_byonic_140322_cov_yun_c.byrslt	C:/Users/UNISOUTHHAMPTON/Documents/Joel/Sarbecoronavirus site analysis March 2022/140322_CoV_YUN_C.raw	3									hcd
141	334	342	334	F.nASRFPSVY.A	HexNAc(5)Hex(4)Fuc(2)	38.73 - 113.83	True-positive	53600000	N1(NGlycan/1955.7240)	53600000	2302; 2183		64.16	140322_CoV_YUN_C	N	3			10A-Yun11-His-Avi spike	1	999.4194 - 999.4195	999.418	1.24; 1.30	2995.2364 - 2995.2366	2995.23		64.4100; 63.3200	1	1	1320000	36708; 35922	64.16		63.02	64.52	ms2_search_1_col_1_byonic_140322_cov_yun_c	C:\Users\UNISOUTHHAMPTON\Documents\Joel\Sarbecoronavirus site analysis March 2022\byos_tmp\200322 YUN TCA.bKCNt\ms2_search_1_col_1_byonic_140322_cov_yun_c.byrslt	C:/Users/UNISOUTHHAMPTON/Documents/Joel/Sarbecoronavirus site analysis March 2022/140322_CoV_YUN_C.raw	3									hcd
142	334	342	334	F.nASRFPSVY.A	HexNAc(5)Hex(5)Fuc(1)	23.40 - 180.20	True-positive	67100000	N1(NGlycan/1971.7189)	67100000	2286; 2161; 2165; 2296; 2311		64.63	140322_CoV_YUN_C	N	3			10A-Yun11-His-Avi spike	1	1004.7495 - 1004.7514	1004.75	-0.32; 0.89; 0.65; 1.62; 1.26	3011.2266 - 3011.2325	3011.23		64.2400; 63.0400; 63.0800; 64.3100; 64.5000	1	1	2230000	36586; 35715; 35744; 36638; 36776	64.63		62.93	65.2	ms2_search_1_col_1_byonic_140322_cov_yun_c	C:\Users\UNISOUTHHAMPTON\Documents\Joel\Sarbecoronavirus site analysis March 2022\byos_tmp\200322 YUN TCA.bKCNt\ms2_search_1_col_1_byonic_140322_cov_yun_c.byrslt	C:/Users/UNISOUTHHAMPTON/Documents/Joel/Sarbecoronavirus site analysis March 2022/140322_CoV_YUN_C.raw	3									hcd
143	349	369	352	K.ISDcVADYTVLYNSTSFSTFK.C		15.43 - 107.67	True-positive	1680000	C4(Carbamidomethyl/57.0215)	1680000	19600; 19593		168.39	140322_CoV_YUN_T	C	3			10A-Yun11-His-Avi spike	4	806.7115 - 806.7117	806.711	1.25; 1.48	2417.1127 - 2417.1133	2417.11		168.2400; 168.1400	2	1	83700	103487; 103421	168.39		168.03	168.69	ms2_search_2_col_0_byonic_140322_cov_yun_t	C:\Users\UNISOUTHHAMPTON\Documents\Joel\Sarbecoronavirus site analysis March 2022\byos_tmp\200322 YUN TCA.bKCNt\ms2_search_2_col_0_byonic_140322_cov_yun_t.byrslt	C:/Users/UNISOUTHHAMPTON/Documents/Joel/Sarbecoronavirus site analysis March 2022/140322_CoV_YUN_T.raw	3									hcd
144	349	369	352361	K.ISDcVADYTVLYnSTSFSTFK.C	HexNAc(2)Hex(5)	102.93 - 556.10	True-positive	159000000	C4(Carbamidomethyl/57.0215); N13(NGlycan/1216.4229)	3.015e+7 - 1.289e+8	18746; 18701; 18744; 18705		154.24 - 154.37	140322_CoV_YUN_T	C,N	3; 4			10A-Yun11-His-Avi spike	4,13	909.3919 - 1212.1887	909.3904 - 1212.1848	1.27; 3.19; 2.16; 1.62	3633.5372 - 3633.5441	3633.53		154.9000; 153.8300; 154.8700; 153.9000	2	1	8.208e+5 - 3.735e+6	94471; 93704; 94445; 93755	154.24 - 154.37		153.64 - 153.74	155.45 - 155.96	ms2_search_2_col_0_byonic_140322_cov_yun_t	C:\Users\UNISOUTHHAMPTON\Documents\Joel\Sarbecoronavirus site analysis March 2022\byos_tmp\200322 YUN TCA.bKCNt\ms2_search_2_col_0_byonic_140322_cov_yun_t.byrslt	C:/Users/UNISOUTHHAMPTON/Documents/Joel/Sarbecoronavirus site analysis March 2022/140322_CoV_YUN_T.raw	3									hcd
145	349	369	352361	K.ISDcVADYTVLYnSTSFSTFK.C	HexNAc(2)Hex(6)	6.56 - 179.07	True-positive	10400000	C4(Carbamidomethyl/57.0215); N13(NGlycan/1378.4757)	2.825e+6 - 7.556e+6	18687; 18670; 18684		153.59 - 153.74	140322_CoV_YUN_T	C,N	3; 4			10A-Yun11-His-Avi spike	4,13	949.9040 - 1266.2059	949.9036 - 1266.2024	2.74; 1.68; 0.37	3795.5868 - 3795.5958	3795.59		153.4800; 153.3100; 153.4600	2	1	1.426e+5 - 2.858e+5	93457; 93343; 93442	153.59 - 153.74		152.95 - 153.42	154.04 - 154.24	ms2_search_2_col_0_byonic_140322_cov_yun_t	C:\Users\UNISOUTHHAMPTON\Documents\Joel\Sarbecoronavirus site analysis March 2022\byos_tmp\200322 YUN TCA.bKCNt\ms2_search_2_col_0_byonic_140322_cov_yun_t.byrslt	C:/Users/UNISOUTHHAMPTON/Documents/Joel/Sarbecoronavirus site analysis March 2022/140322_CoV_YUN_T.raw	3									hcd
146	349	369	352361	K.ISDcVADYTVLYnSTSFSTFK.C	HexNAc(3)Hex(3)	42.64 - 146.99	True-positive	8900000	C4(Carbamidomethyl/57.0215); N13(NGlycan/1095.3966)	8900000	18756; 18752		155.51	140322_CoV_YUN_T	C,N	3			10A-Yun11-His-Avi spike	4,13	1171.8456 - 1171.8460	1171.84	2.51; 2.82	3512.5151 - 3512.5162	3512.51		155.2000; 155.1100	2	1	295000	94680; 94616	155.51		154.73	155.96	ms2_search_2_col_0_byonic_140322_cov_yun_t	C:\Users\UNISOUTHHAMPTON\Documents\Joel\Sarbecoronavirus site analysis March 2022\byos_tmp\200322 YUN TCA.bKCNt\ms2_search_2_col_0_byonic_140322_cov_yun_t.byrslt	C:/Users/UNISOUTHHAMPTON/Documents/Joel/Sarbecoronavirus site analysis March 2022/140322_CoV_YUN_T.raw	3									hcd
147	349	369	352361	K.ISDcVADYTVLYnSTSFSTFK.C	HexNAc(4)Hex(3)Fuc(1)	37.40 - 772.76	True-positive	276000000	C4(Carbamidomethyl/57.0215); N13(NGlycan/1444.5339)	1.277e+8 - 1.478e+8	18682; 18680; 18735; 18712; 18668; 18709; 18729		153.74 - 153.79	140322_CoV_YUN_T	C,N	3; 4			10A-Yun11-His-Avi spike	4,13	966.4181 - 1288.2239	966.4182 - 1288.2218	1.66; 1.47; -0.10; 0.53; 1.36; 1.17	3861.6432 - 3861.6500	3861.64		153.4400; 153.4200; 154.5700; 154.0200; 153.3100; 153.9400; 154.3800	2	1	3.787e+6 - 3.911e+6	93425; 93418; 94229; 93842; 93340; 93787; 94093	153.74 - 153.79		153.07 - 153.29	154.73 - 155.34	ms2_search_2_col_0_byonic_140322_cov_yun_t	C:\Users\UNISOUTHHAMPTON\Documents\Joel\Sarbecoronavirus site analysis March 2022\byos_tmp\200322 YUN TCA.bKCNt\ms2_search_2_col_0_byonic_140322_cov_yun_t.byrslt	C:/Users/UNISOUTHHAMPTON/Documents/Joel/Sarbecoronavirus site analysis March 2022/140322_CoV_YUN_T.raw	3									hcd
148	349	369	352361	K.ISDcVADYTVLYnSTSFSTFK.C	HexNAc(4)Hex(4)Fuc(1)NeuAc(1)	38.79 - 508.48	True-positive	221000000	C4(Carbamidomethyl/57.0215); N13(NGlycan/1897.6821)	4.624e+7 - 1.748e+8	19904; 19895; 19920; 19902; 19851; 19868; 19911		176.12 - 176.52	140322_CoV_YUN_T	C,N	3; 4			10A-Yun11-His-Avi spike	4,13	1079.7060 - 1439.2765	1079.7052 - 1439.2712	3.37; 1.50; 3.71; 1.03; 1.26; 0.69; 1.92	4314.7948 - 4314.8078	4314.79		176.1400; 175.8600; 176.5600; 176.0100; 174.9000; 175.3300; 176.3100	2	1	2.088e+6 - 4.932e+6	109017; 108829; 109294; 108930; 108150; 108454; 109131	176.12 - 176.52		174.42 - 175.31	177.29 - 177.84	ms2_search_2_col_0_byonic_140322_cov_yun_t	C:\Users\UNISOUTHHAMPTON\Documents\Joel\Sarbecoronavirus site analysis March 2022\byos_tmp\200322 YUN TCA.bKCNt\ms2_search_2_col_0_byonic_140322_cov_yun_t.byrslt	C:/Users/UNISOUTHHAMPTON/Documents/Joel/Sarbecoronavirus site analysis March 2022/140322_CoV_YUN_T.raw	3									hcd
149	349	369	352361	K.ISDcVADYTVLYnSTSFSTFK.C	HexNAc(4)Hex(5)Fuc(1)	83.57 - 558.57	True-positive	155000000	C4(Carbamidomethyl/57.0215); N13(NGlycan/1768.6395)	3.856e+7 - 1.166e+8	18607; 18605; 18621; 18593; 18633		152.1	140322_CoV_YUN_T	C,N	3; 4			10A-Yun11-His-Avi spike	4,13	1047.4451 - 1396.2602	1047.4446 - 1396.2570	2.01; 2.28; 1.56; 1.67; 0.51	4185.7513 - 4185.7587	4185.75		151.7700; 151.6800; 152.2900; 151.5100; 152.5300	2	1	2.057e+6 - 5.088e+6	92380; 92320; 92647; 92197; 92801	152.1		151.34 - 151.43	152.69 - 153.19	ms2_search_2_col_0_byonic_140322_cov_yun_t	C:\Users\UNISOUTHHAMPTON\Documents\Joel\Sarbecoronavirus site analysis March 2022\byos_tmp\200322 YUN TCA.bKCNt\ms2_search_2_col_0_byonic_140322_cov_yun_t.byrslt	C:/Users/UNISOUTHHAMPTON/Documents/Joel/Sarbecoronavirus site analysis March 2022/140322_CoV_YUN_T.raw	3									hcd
150	349	369	352361	K.ISDcVADYTVLYnSTSFSTFK.C	HexNAc(4)Hex(5)Fuc(1)NeuAc(1)	49.80 - 458.72	True-positive	151000000	C4(Carbamidomethyl/57.0215); N13(NGlycan/2059.7349)	151000000	19835; 19819; 19832; 19848		174.83	140322_CoV_YUN_T	C,N	4			10A-Yun11-His-Avi spike	4,13	1120.2194 - 1120.2203	1120.22	1.41; 1.63; 1.30; 0.87	4476.8485 - 4476.8519	4476.84		174.2200; 173.6800; 174.0600; 174.8000	2	1	3080000	107683; 107319; 107572; 108087	174.83		173.2	175.98	ms2_search_2_col_0_byonic_140322_cov_yun_t	C:\Users\UNISOUTHHAMPTON\Documents\Joel\Sarbecoronavirus site analysis March 2022\byos_tmp\200322 YUN TCA.bKCNt\ms2_search_2_col_0_byonic_140322_cov_yun_t.byrslt	C:/Users/UNISOUTHHAMPTON/Documents/Joel/Sarbecoronavirus site analysis March 2022/140322_CoV_YUN_T.raw	3									hcd
151	349	369	352361	K.ISDcVADYTVLYnSTSFSTFK.C	HexNAc(5)Hex(3)Fuc(1)	7.44 - 381.97	True-positive	108000000	C4(Carbamidomethyl/57.0215); N13(NGlycan/1647.6132)	2.702e+7 - 8.051e+7	18678; 18674; 18725; 18677; 18673; 18733		153.64 - 153.74	140322_CoV_YUN_T	C,N	3; 4			10A-Yun11-His-Avi spike	4,13	1017.1884 - 1355.9192	1017.1880 - 1355.9149	1.83; 0.86; 3.19; 0.38; 1.03; 2.54	4064.7245 - 4064.7359	4064.72		153.4100; 153.3600; 154.3000; 154.5300	2	1	7.812e+5 - 2.277e+6	93409; 93379; 94035; 93408; 93375; 94201	153.64 - 153.74		152.11 - 152.97	154.37 - 154.61	ms2_search_2_col_0_byonic_140322_cov_yun_t	C:\Users\UNISOUTHHAMPTON\Documents\Joel\Sarbecoronavirus site analysis March 2022\byos_tmp\200322 YUN TCA.bKCNt\ms2_search_2_col_0_byonic_140322_cov_yun_t.byrslt	C:/Users/UNISOUTHHAMPTON/Documents/Joel/Sarbecoronavirus site analysis March 2022/140322_CoV_YUN_T.raw	3									hcd
152	349	369	352361	K.ISDcVADYTVLYnSTSFSTFK.C	HexNAc(5)Hex(4)Fuc(1)	20.66 - 115.05	True-positive	27200000	C4(Carbamidomethyl/57.0215); N13(NGlycan/1809.6661)	27200000	18679; 18636		152.18	140322_CoV_YUN_T	C,N	4			10A-Yun11-His-Avi spike	4,13	1057.7007 - 1057.7036	1057.7	-0.45; 2.29	4226.7739 - 4226.7855	4226.78		153.4100; 152.5900	2	1	999000	93410; 92839	152.18		151.51	154.01	ms2_search_2_col_0_byonic_140322_cov_yun_t	C:\Users\UNISOUTHHAMPTON\Documents\Joel\Sarbecoronavirus site analysis March 2022\byos_tmp\200322 YUN TCA.bKCNt\ms2_search_2_col_0_byonic_140322_cov_yun_t.byrslt	C:/Users/UNISOUTHHAMPTON/Documents/Joel/Sarbecoronavirus site analysis March 2022/140322_CoV_YUN_T.raw	3									hcd
153	349	369	361	K.ISDCVADYTVLYnSTSFSTFK.C	HexNAc(5)Hex(4)Fuc(2)	101.9	True-positive	34100000	N13(NGlycan/1955.7240)	34100000	19915		176.22	140322_CoV_YUN_T	N	3			10A-Yun11-His-Avi spike	13	1439.61	1439.61	0.61	4315.81	4315.81		176.4	2	1	1500000	109186	176.22		175.62	177.45	ms2_search_2_col_0_byonic_140322_cov_yun_t	C:\Users\UNISOUTHHAMPTON\Documents\Joel\Sarbecoronavirus site analysis March 2022\byos_tmp\200322 YUN TCA.bKCNt\ms2_search_2_col_0_byonic_140322_cov_yun_t.byrslt	C:/Users/UNISOUTHHAMPTON/Documents/Joel/Sarbecoronavirus site analysis March 2022/140322_CoV_YUN_T.raw	1									hcd
154	565	583	575	F.GGVSVITPGTnASSEVAVL.Y	HexNAc(1)	273.87	True-positive	434000	N11(NGlycan/203.0794)	434000	7303		140.31	140322_CoV_YUN_C	N	2			10A-Yun11-His-Avi spike	11	981.007	981.007	0.09	1960	1960		139.96	1	1	94900	86202	140.31		139.85	140.36	ms2_search_1_col_1_byonic_140322_cov_yun_c	C:\Users\UNISOUTHHAMPTON\Documents\Joel\Sarbecoronavirus site analysis March 2022\byos_tmp\200322 YUN TCA.bKCNt\ms2_search_1_col_1_byonic_140322_cov_yun_c.byrslt	C:/Users/UNISOUTHHAMPTON/Documents/Joel/Sarbecoronavirus site analysis March 2022/140322_CoV_YUN_C.raw	1									hcd
155	565	583	575	F.GGVSVITPGTnASSEVAVL.Y	HexNAc(2)Hex(4)	455.15	True-positive	12200000	N11(NGlycan/1054.3700)	12200000	7275		139.87	140322_CoV_YUN_C	N	3			10A-Yun11-His-Avi spike	11	938.108	938.104	3.94	2811.3	2811.29		139.67	1	1	497000	86002	139.87		139.44	140.46	ms2_search_1_col_1_byonic_140322_cov_yun_c	C:\Users\UNISOUTHHAMPTON\Documents\Joel\Sarbecoronavirus site analysis March 2022\byos_tmp\200322 YUN TCA.bKCNt\ms2_search_1_col_1_byonic_140322_cov_yun_c.byrslt	C:/Users/UNISOUTHHAMPTON/Documents/Joel/Sarbecoronavirus site analysis March 2022/140322_CoV_YUN_C.raw	1									hcd
156	565	583	575	F.GGVSVITPGTnASSEVAVL.Y	HexNAc(2)Hex(5)	186.30 - 622.07	True-positive	190000000	N11(NGlycan/1216.4229)	9.756e+6 - 1.801e+8	7332; 7298; 7323; 7261; 7312; 7346; 7372		139.72 - 139.97	140322_CoV_YUN_C	N	2; 3			10A-Yun11-His-Avi spike	11	992.1230 - 1487.6850	992.1218 - 1487.6791	3.99; 3.00; 1.35; 1.23; 1.78; 1.72; 1.48	2973.3472 - 2973.3554	2973.34		140.2400; 139.9200; 140.1000; 139.4500; 140.0200; 140.3300; 140.6400	1	1	8.587e+5 - 6.764e+6	86403; 86176; 86304; 85842; 86249; 86474; 86691	139.72 - 139.97		139.15 - 139.61	140.36 - 140.86	ms2_search_1_col_1_byonic_140322_cov_yun_c	C:\Users\UNISOUTHHAMPTON\Documents\Joel\Sarbecoronavirus site analysis March 2022\byos_tmp\200322 YUN TCA.bKCNt\ms2_search_1_col_1_byonic_140322_cov_yun_c.byrslt	C:/Users/UNISOUTHHAMPTON/Documents/Joel/Sarbecoronavirus site analysis March 2022/140322_CoV_YUN_C.raw	3									hcd
157	565	583	575	F.GGVSVITPGTnASSEVAVL.Y	HexNAc(2)Hex(6)	134.86 - 273.82	True-positive	22800000	N11(NGlycan/1378.4757)	22800000	7236; 7179; 7239		138.82	140322_CoV_YUN_C	N	3			10A-Yun11-His-Avi spike	11	1046.1399 - 1046.1410	1046.14	1.08; 1.55; 0.50	3135.3979 - 3135.4012	3135.4		139.1300; 138.6000; 139.1700	1	1	787000	85617; 85234; 85648	138.82		138.36	139.44	ms2_search_1_col_1_byonic_140322_cov_yun_c	C:\Users\UNISOUTHHAMPTON\Documents\Joel\Sarbecoronavirus site analysis March 2022\byos_tmp\200322 YUN TCA.bKCNt\ms2_search_1_col_1_byonic_140322_cov_yun_c.byrslt	C:/Users/UNISOUTHHAMPTON/Documents/Joel/Sarbecoronavirus site analysis March 2022/140322_CoV_YUN_C.raw	3									hcd
158	565	583	575	F.GGVSVITPGTnASSEVAVL.Y	HexNAc(3)Hex(3)	140.81 - 219.74	True-positive	25000000	N11(NGlycan/1095.3966)	25000000	7448; 7430		141.38	140322_CoV_YUN_C	N	3			10A-Yun11-His-Avi spike	11	951.7815 - 951.7829	951.78	3.39; 1.91	2852.3227 - 2852.3269	2852.32		141.4500; 141.2200	1	1	975000	87273; 87109	141.38		141.09	142.33	ms2_search_1_col_1_byonic_140322_cov_yun_c	C:\Users\UNISOUTHHAMPTON\Documents\Joel\Sarbecoronavirus site analysis March 2022\byos_tmp\200322 YUN TCA.bKCNt\ms2_search_1_col_1_byonic_140322_cov_yun_c.byrslt	C:/Users/UNISOUTHHAMPTON/Documents/Joel/Sarbecoronavirus site analysis March 2022/140322_CoV_YUN_C.raw	3									hcd
159	565	583	575	F.GGVSVITPGTnASSEVAVL.Y	HexNAc(3)Hex(3)Fuc(1)	219.30 - 320.65	True-positive	68000000	N11(NGlycan/1241.4545)	68000000	7409; 7367; 7395; 7460		140.93	140322_CoV_YUN_C	N	3			10A-Yun11-His-Avi spike	11	1000.4662 - 1000.4673	1000.47	0.66; 1.58; 0.54; 0.97	2998.3768 - 2998.3799	2998.38		140.9800; 140.5900; 140.8700; 141.6000	1	1	2020000	86938; 86663; 86858; 87381	140.93		140.46	142.28	ms2_search_1_col_1_byonic_140322_cov_yun_c	C:\Users\UNISOUTHHAMPTON\Documents\Joel\Sarbecoronavirus site analysis March 2022\byos_tmp\200322 YUN TCA.bKCNt\ms2_search_1_col_1_byonic_140322_cov_yun_c.byrslt	C:/Users/UNISOUTHHAMPTON/Documents/Joel/Sarbecoronavirus site analysis March 2022/140322_CoV_YUN_C.raw	3									hcd
160	565	583	575	F.GGVSVITPGTnASSEVAVL.Y	HexNAc(3)Hex(4)	91.10 - 187.04	True-positive	7150000	N11(NGlycan/1257.4494)	7150000	7349; 7334; 7365		140.46	140322_CoV_YUN_C	N	3			10A-Yun11-His-Avi spike	11	1005.7984 - 1005.7995	1005.8	1.90; 2.21; 1.11	3014.3735 - 3014.3768	3014.37		140.3700; 140.2400; 140.5200	1	1	429000	86501; 86406; 86609	140.46		140.07	141.04	ms2_search_1_col_1_byonic_140322_cov_yun_c	C:\Users\UNISOUTHHAMPTON\Documents\Joel\Sarbecoronavirus site analysis March 2022\byos_tmp\200322 YUN TCA.bKCNt\ms2_search_1_col_1_byonic_140322_cov_yun_c.byrslt	C:/Users/UNISOUTHHAMPTON/Documents/Joel/Sarbecoronavirus site analysis March 2022/140322_CoV_YUN_C.raw	3									hcd
161	565	583	575	F.GGVSVITPGTnASSEVAVL.Y	HexNAc(3)Hex(4)Fuc(1)	187.05	True-positive	34700000	N11(NGlycan/1403.5073)	34700000	7266		139.8	140322_CoV_YUN_C	N	3			10A-Yun11-His-Avi spike	11	1054.49	1054.48	2.92	3160.44	3160.43		139.52	1	1	1550000	85891	139.8		139.1	140.76	ms2_search_1_col_1_byonic_140322_cov_yun_c	C:\Users\UNISOUTHHAMPTON\Documents\Joel\Sarbecoronavirus site analysis March 2022\byos_tmp\200322 YUN TCA.bKCNt\ms2_search_1_col_1_byonic_140322_cov_yun_c.byrslt	C:/Users/UNISOUTHHAMPTON/Documents/Joel/Sarbecoronavirus site analysis March 2022/140322_CoV_YUN_C.raw	1									hcd
162	565	583	575	F.GGVSVITPGTnASSEVAVL.Y	HexNAc(3)Hex(5)	172.48	True-positive	12300000	N11(NGlycan/1419.5022)	12300000	7228		139.23	140322_CoV_YUN_C	N	3			10A-Yun11-His-Avi spike	11	1059.82	1059.81	2.01	3176.43	3176.42		139.05	1	1	531000	85560	139.23		138.47	139.51	ms2_search_1_col_1_byonic_140322_cov_yun_c	C:\Users\UNISOUTHHAMPTON\Documents\Joel\Sarbecoronavirus site analysis March 2022\byos_tmp\200322 YUN TCA.bKCNt\ms2_search_1_col_1_byonic_140322_cov_yun_c.byrslt	C:/Users/UNISOUTHHAMPTON/Documents/Joel/Sarbecoronavirus site analysis March 2022/140322_CoV_YUN_C.raw	1									hcd
163	565	583	575	F.GGVSVITPGTnASSEVAVL.Y	HexNAc(3)Hex(5)Fuc(1)	29.51 - 298.90	True-positive	34000000	N11(NGlycan/1565.5601)	34000000	7180; 7171; 7175; 7193		138.82	140322_CoV_YUN_C	N	3			10A-Yun11-His-Avi spike	11	1108.5011 - 1108.5036	1108.5	2.42; 1.65; 0.21	3322.4816 - 3322.4889	3322.48		138.6000; 138.4900; 138.5400; 138.7300	1	1	1230000	85238; 85156; 85197; 85330	138.82		138.11	139.38	ms2_search_1_col_1_byonic_140322_cov_yun_c	C:\Users\UNISOUTHHAMPTON\Documents\Joel\Sarbecoronavirus site analysis March 2022\byos_tmp\200322 YUN TCA.bKCNt\ms2_search_1_col_1_byonic_140322_cov_yun_c.byrslt	C:/Users/UNISOUTHHAMPTON/Documents/Joel/Sarbecoronavirus site analysis March 2022/140322_CoV_YUN_C.raw	3									hcd
164	565	583	575	F.GGVSVITPGTnASSEVAVL.Y	HexNAc(4)Hex(3)Fuc(1)	19.57 - 549.17	True-positive	229000000	N11(NGlycan/1444.5339)	229000000	7259; 7252; 7255; 7311; 7356		139.72	140322_CoV_YUN_C	N	3			10A-Yun11-His-Avi spike	11	1068.1598 - 1068.1608	1068.16	1.64; 1.87; 0.96; 1.53; 1.30	3201.4576 - 3201.4606	3201.45		139.4300; 139.3400; 139.3800; 140.0100; 140.4700	1	1	11200000	85833; 85767; 85795; 86241; 86570	139.72		139.23	140.86	ms2_search_1_col_1_byonic_140322_cov_yun_c	C:\Users\UNISOUTHHAMPTON\Documents\Joel\Sarbecoronavirus site analysis March 2022\byos_tmp\200322 YUN TCA.bKCNt\ms2_search_1_col_1_byonic_140322_cov_yun_c.byrslt	C:/Users/UNISOUTHHAMPTON/Documents/Joel/Sarbecoronavirus site analysis March 2022/140322_CoV_YUN_C.raw	3									hcd
165	565	583	575	F.GGVSVITPGTnASSEVAVL.Y	HexNAc(4)Hex(4)Fuc(1)	11.29 - 330.22	True-positive	268000000	N11(NGlycan/1606.5867)	1.360e+7 - 2.544e+8	7209; 7135; 7220; 7154		138.45 - 138.54	140322_CoV_YUN_C	N	3; 4			10A-Yun11-His-Avi spike	11	841.8844 - 1122.1789	841.8841 - 1122.1764	1.76; 2.19; 2.08; 0.35	3363.5086 - 3363.5148	3363.51		138.8900; 137.8600; 139.0000; 138.1800	1	1	4.680e+5 - 6.999e+6	85440; 84732; 85524; 84948	138.45 - 138.54		137.80 - 137.85	139.23 - 139.72	ms2_search_1_col_1_byonic_140322_cov_yun_c	C:\Users\UNISOUTHHAMPTON\Documents\Joel\Sarbecoronavirus site analysis March 2022\byos_tmp\200322 YUN TCA.bKCNt\ms2_search_1_col_1_byonic_140322_cov_yun_c.byrslt	C:/Users/UNISOUTHHAMPTON/Documents/Joel/Sarbecoronavirus site analysis March 2022/140322_CoV_YUN_C.raw	3									hcd
166	565	583	575	F.GGVSVITPGTnASSEVAVL.Y	HexNAc(4)Hex(5)Fuc(1)	59.54 - 157.29	True-positive	233000000	N11(NGlycan/1768.6395)	3.043e+7 - 2.029e+8	7138; 7064; 7080		137.28 - 137.41	140322_CoV_YUN_C	N	3; 4			10A-Yun11-His-Avi spike	11	882.3985 - 1176.1960	882.3973 - 1176.1940	1.67; 1.05; 1.31	3525.5639 - 3525.5661	3525.56		137.9200; 136.7700; 136.9500	1	1	1.102e+6 - 7.058e+6	84776; 83953; 84081	137.28 - 137.41		136.69 - 136.82	137.92 - 138.02	ms2_search_1_col_1_byonic_140322_cov_yun_c	C:\Users\UNISOUTHHAMPTON\Documents\Joel\Sarbecoronavirus site analysis March 2022\byos_tmp\200322 YUN TCA.bKCNt\ms2_search_1_col_1_byonic_140322_cov_yun_c.byrslt	C:/Users/UNISOUTHHAMPTON/Documents/Joel/Sarbecoronavirus site analysis March 2022/140322_CoV_YUN_C.raw	3									hcd
167	583	590	588589	V.LYQDVncT.D	HexNAc(3)Hex(3)Fuc(1)	198.11 - 343.85	True-positive	75700000	N6(NGlycan/1241.4545); C7(Carbamidomethyl/57.0215)	3.181e+7 - 4.392e+7	23530; 23546		54.66 - 55.07	140322_CoV_YUN_A	N,C	2; 3			10A-Yun11-His-Avi spike	6,7	751.9703 - 1127.4523	751.9698 - 1127.4511	1.08; 0.64	2252.8891 - 2252.8901	2252.89		54.7200; 54.9100	3	1	1.631e+6 - 2.302e+6	30884; 31023	54.66 - 55.07		53.48 - 54.78	55.37	ms2_search_3_col_2_byonic_140322_cov_yun_a	C:\Users\UNISOUTHHAMPTON\Documents\Joel\Sarbecoronavirus site analysis March 2022\byos_tmp\200322 YUN TCA.bKCNt\ms2_search_3_col_2_byonic_140322_cov_yun_a.byrslt	C:/Users/UNISOUTHHAMPTON/Documents/Joel/Sarbecoronavirus site analysis March 2022/140322_CoV_YUN_A.raw	3									hcd
168	583	590	588589	V.LYQDVncT.D	HexNAc(3)Hex(5)Fuc(1)	213.01 - 444.38	True-positive	16100000	N6(NGlycan/1565.5601); C7(Carbamidomethyl/57.0215)	16100000	23464; 23454		53.88	140322_CoV_YUN_A	N,C	3			10A-Yun11-His-Avi spike	6,7	860.0052 - 860.0060	860.005	1.13; 0.21	2576.9938 - 2576.9962	2576.99		53.7600; 53.6600	3	1	847000	30181; 30113	53.88		53.43	54.13	ms2_search_3_col_2_byonic_140322_cov_yun_a	C:\Users\UNISOUTHHAMPTON\Documents\Joel\Sarbecoronavirus site analysis March 2022\byos_tmp\200322 YUN TCA.bKCNt\ms2_search_3_col_2_byonic_140322_cov_yun_a.byrslt	C:/Users/UNISOUTHHAMPTON/Documents/Joel/Sarbecoronavirus site analysis March 2022/140322_CoV_YUN_A.raw	3									hcd
169	583	590	588589	V.LYQDVncT.D	HexNAc(4)Hex(3)Fuc(1)	309.19 - 427.95	True-positive	288000000	N6(NGlycan/1444.5339); C7(Carbamidomethyl/57.0215)	3.988e+7 - 2.484e+8	23522; 23515		54.66	140322_CoV_YUN_A	N,C	2; 3			10A-Yun11-His-Avi spike	6,7	819.6631 - 1228.9921	819.6629 - 1228.9908	1.08; 0.20	2455.9675 - 2455.9697	2455.97		54.5600; 54.4500	3	1	2.256e+6 - 1.441e+7	30769; 30688	54.66		53.93 - 54.34	55.12 - 55.42	ms2_search_3_col_2_byonic_140322_cov_yun_a	C:\Users\UNISOUTHHAMPTON\Documents\Joel\Sarbecoronavirus site analysis March 2022\byos_tmp\200322 YUN TCA.bKCNt\ms2_search_3_col_2_byonic_140322_cov_yun_a.byrslt	C:/Users/UNISOUTHHAMPTON/Documents/Joel/Sarbecoronavirus site analysis March 2022/140322_CoV_YUN_A.raw	3									hcd
170	583	590	588589	V.LYQDVncT.D	HexNAc(4)Hex(4)Fuc(1)	191.90 - 337.21	True-positive	220000000	N6(NGlycan/1606.5867); C7(Carbamidomethyl/57.0215)	1.668e+7 - 2.029e+8	23476; 23470; 23453		54.18 - 54.22	140322_CoV_YUN_A	N,C	2; 3			10A-Yun11-His-Avi spike	6,7	873.6815 - 1310.0203	873.6806 - 1310.0172	2.38; 0.69; 1.07	2618.0216 - 2618.0261	2618.02		53.9200; 53.8200; 53.6300	3	1	8.260e+5 - 6.713e+6	30301; 30227; 30089	54.18 - 54.22		53.22 - 53.48	54.27 - 55.07	ms2_search_3_col_2_byonic_140322_cov_yun_a	C:\Users\UNISOUTHHAMPTON\Documents\Joel\Sarbecoronavirus site analysis March 2022\byos_tmp\200322 YUN TCA.bKCNt\ms2_search_3_col_2_byonic_140322_cov_yun_a.byrslt	C:/Users/UNISOUTHHAMPTON/Documents/Joel/Sarbecoronavirus site analysis March 2022/140322_CoV_YUN_A.raw	3									hcd
171	583	590	588589	V.LYQDVncT.D	HexNAc(4)Hex(5)Fuc(1)	151.15 - 409.61	True-positive	203000000	N6(NGlycan/1768.6395); C7(Carbamidomethyl/57.0215)	5.515e+6 - 1.978e+8	23428; 23400; 23388; 23405		53.25 - 53.36	140322_CoV_YUN_A	N,C	2; 3			10A-Yun11-His-Avi spike	6,7	927.6972 - 1391.0448	927.6982 - 1391.0436	0.86; 1.30; -1.07; 0.77	2780.0697 - 2780.0763	2780.07		53.3900; 53.0600; 53.0000; 53.1000	3	1	9.720e+5 - 1.081e+7	29915; 29683; 29637; 29710	53.25 - 53.36		52.94 - 53.22	53.48 - 54.08	ms2_search_3_col_2_byonic_140322_cov_yun_a	C:\Users\UNISOUTHHAMPTON\Documents\Joel\Sarbecoronavirus site analysis March 2022\byos_tmp\200322 YUN TCA.bKCNt\ms2_search_3_col_2_byonic_140322_cov_yun_a.byrslt	C:/Users/UNISOUTHHAMPTON/Documents/Joel/Sarbecoronavirus site analysis March 2022/140322_CoV_YUN_A.raw	3									hcd
172	583	590	588589	V.LYQDVncT.D	HexNAc(5)Hex(3)Fuc(1)	234.40 - 362.57	True-positive	103000000	N6(NGlycan/1647.6132); C7(Carbamidomethyl/57.0215)	103000000	23573; 23451; 23456; 23574; 23582		53.88	140322_CoV_YUN_A	N,C	3			10A-Yun11-His-Avi spike	6,7	887.3567 - 887.3571	887.356	0.87; 1.14; 0.73	2659.0483 - 2659.0494	2659.05		55.2400; 53.6100; 53.6900; 55.2800; 55.4000	3	1	2820000	31264; 30074; 30129; 31291; 31383	53.88		53.48	55.55	ms2_search_3_col_2_byonic_140322_cov_yun_a	C:\Users\UNISOUTHHAMPTON\Documents\Joel\Sarbecoronavirus site analysis March 2022\byos_tmp\200322 YUN TCA.bKCNt\ms2_search_3_col_2_byonic_140322_cov_yun_a.byrslt	C:/Users/UNISOUTHHAMPTON/Documents/Joel/Sarbecoronavirus site analysis March 2022/140322_CoV_YUN_A.raw	3									hcd
173	583	590	588589	V.LYQDVncT.D	HexNAc(5)Hex(4)Fuc(1)	158.88 - 249.93	True-positive	71700000	N6(NGlycan/1809.6661); C7(Carbamidomethyl/57.0215)	71700000	23471; 23345; 23356; 23474; 23541		53.22	140322_CoV_YUN_A	N,C	3			10A-Yun11-His-Avi spike	6,7	941.3737 - 941.3752	941.374	1.56; 1.11; 0.33; 0.07; 0.52	2821.0994 - 2821.1036	2821.1		53.8200; 52.6200; 52.7200; 53.8700; 54.8800	3	1	1670000	30229; 29354; 29427; 30268; 30997	53.22		52.5	55.27	ms2_search_3_col_2_byonic_140322_cov_yun_a	C:\Users\UNISOUTHHAMPTON\Documents\Joel\Sarbecoronavirus site analysis March 2022\byos_tmp\200322 YUN TCA.bKCNt\ms2_search_3_col_2_byonic_140322_cov_yun_a.byrslt	C:/Users/UNISOUTHHAMPTON/Documents/Joel/Sarbecoronavirus site analysis March 2022/140322_CoV_YUN_A.raw	3									hcd
174	583	590	588589	V.LYQDVncT.D	HexNAc(5)Hex(6)Fuc(1)	156.27	True-positive	20500000	N6(NGlycan/2133.7717); C7(Carbamidomethyl/57.0215)	20500000	23266		51.66	140322_CoV_YUN_A	N,C	3			10A-Yun11-His-Avi spike	6,7	1049.41	1049.41	1.58	3145.21	3145.2		51.59	3	1	1030000	28607	51.66		51.49	52.11	ms2_search_3_col_2_byonic_140322_cov_yun_a	C:\Users\UNISOUTHHAMPTON\Documents\Joel\Sarbecoronavirus site analysis March 2022\byos_tmp\200322 YUN TCA.bKCNt\ms2_search_3_col_2_byonic_140322_cov_yun_a.byrslt	C:/Users/UNISOUTHHAMPTON/Documents/Joel/Sarbecoronavirus site analysis March 2022/140322_CoV_YUN_A.raw	1									hcd
175	584	590	588589	L.YQDVncT.D	HexNAc(4)Hex(3)Fuc(1)	290.34	True-positive	20600000	N5(NGlycan/1444.5339); C6(Carbamidomethyl/57.0215)	20600000	22624		40.76	140322_CoV_YUN_A	N,C	3			10A-Yun11-His-Avi spike	5,6	781.969	781.968	1.05	2342.89	2342.88		40.68	3	1	1360000	21161	40.76		40.56	41.25	ms2_search_3_col_2_byonic_140322_cov_yun_a	C:\Users\UNISOUTHHAMPTON\Documents\Joel\Sarbecoronavirus site analysis March 2022\byos_tmp\200322 YUN TCA.bKCNt\ms2_search_3_col_2_byonic_140322_cov_yun_a.byrslt	C:/Users/UNISOUTHHAMPTON/Documents/Joel/Sarbecoronavirus site analysis March 2022/140322_CoV_YUN_A.raw	1									hcd
176	584	590	588589	L.YQDVncT.D	HexNAc(4)Hex(5)Fuc(1)	258.82	True-positive	18500000	N5(NGlycan/1768.6395); C6(Carbamidomethyl/57.0215)	18500000	22599		39.62	140322_CoV_YUN_A	N,C	3			10A-Yun11-His-Avi spike	5,6	890.005	890.004	1.68	2666.99	2666.99		39.53	3	1	1330000	20321	39.62		39.38	40.01	ms2_search_3_col_2_byonic_140322_cov_yun_a	C:\Users\UNISOUTHHAMPTON\Documents\Joel\Sarbecoronavirus site analysis March 2022\byos_tmp\200322 YUN TCA.bKCNt\ms2_search_3_col_2_byonic_140322_cov_yun_a.byrslt	C:/Users/UNISOUTHHAMPTON/Documents/Joel/Sarbecoronavirus site analysis March 2022/140322_CoV_YUN_A.raw	1									hcd
177	623	632		L.IGAEHVNASY.E		452.98 - 453.59	True-positive	9780000		9780000	1423; 1426		51.06	140322_CoV_YUN_C		2			10A-Yun11-His-Avi spike		530.7563 - 530.7569	530.756	0.68; -0.47	1059.4980 - 1059.4992	1059.5		51.1700; 51.1900	1	1	880000	27931; 27942	51.06		50.9	51.42	ms2_search_1_col_1_byonic_140322_cov_yun_c	C:\Users\UNISOUTHHAMPTON\Documents\Joel\Sarbecoronavirus site analysis March 2022\byos_tmp\200322 YUN TCA.bKCNt\ms2_search_1_col_1_byonic_140322_cov_yun_c.byrslt	C:/Users/UNISOUTHHAMPTON/Documents/Joel/Sarbecoronavirus site analysis March 2022/140322_CoV_YUN_C.raw	3									hcd
178	623	632	629	L.IGAEHVnASY.E	HexNAc(1)Fuc(1)	144.99	True-positive	4970000	N7(NGlycan/349.1373)	4970000	1343	33.717	50.19	140322_CoV_YUN_C	N	2			10A-Yun11-His-Avi spike	7	705.324	705.325	-1.25	1408.63	1408.64	-0.86	50.08	1	1	338000	27161	50.19	51.06	49.43	50.21	ms2_search_1_col_1_byonic_140322_cov_yun_c	C:\Users\UNISOUTHHAMPTON\Documents\Joel\Sarbecoronavirus site analysis March 2022\byos_tmp\200322 YUN TCA.bKCNt\ms2_search_1_col_1_byonic_140322_cov_yun_c.byrslt	C:/Users/UNISOUTHHAMPTON/Documents/Joel/Sarbecoronavirus site analysis March 2022/140322_CoV_YUN_C.raw	1									hcd
179	623	632	629	L.IGAEHVnASY.E	HexNAc(4)Hex(3)Fuc(1)	261.04 - 275.22	True-positive	25500000	N7(NGlycan/1444.5339)	25500000	1223; 1219		48.33	140322_CoV_YUN_C	N	3			10A-Yun11-His-Avi spike	7	835.6852 - 835.6860	835.685	0.56; 1.51	2504.0338 - 2504.0362	2504.03		48.3300; 48.3000	1	1	1400000	25895; 25873	48.33		48.24	48.79	ms2_search_1_col_1_byonic_140322_cov_yun_c	C:\Users\UNISOUTHHAMPTON\Documents\Joel\Sarbecoronavirus site analysis March 2022\byos_tmp\200322 YUN TCA.bKCNt\ms2_search_1_col_1_byonic_140322_cov_yun_c.byrslt	C:/Users/UNISOUTHHAMPTON/Documents/Joel/Sarbecoronavirus site analysis March 2022/140322_CoV_YUN_C.raw	3									hcd
180	623	632	629	L.IGAEHVnASY.E	HexNAc(4)Hex(4)Fuc(1)	204.52	True-positive	15600000	N7(NGlycan/1606.5867)	15600000	1210		48.1	140322_CoV_YUN_C	N	3			10A-Yun11-His-Avi spike	7	889.704	889.702	1.52	2666.09	2666.09		48.11	1	1	1840000	25759	48.1		47.37	48.44	ms2_search_1_col_1_byonic_140322_cov_yun_c	C:\Users\UNISOUTHHAMPTON\Documents\Joel\Sarbecoronavirus site analysis March 2022\byos_tmp\200322 YUN TCA.bKCNt\ms2_search_1_col_1_byonic_140322_cov_yun_c.byrslt	C:/Users/UNISOUTHHAMPTON/Documents/Joel/Sarbecoronavirus site analysis March 2022/140322_CoV_YUN_C.raw	1									hcd
181	623	632	629	L.IGAEHVnASY.E	HexNAc(4)Hex(4)Fuc(1)NeuAc(1)	109.54 - 135.92	True-positive	5170000	N7(NGlycan/1897.6821)	5170000	1912; 1898		59.01	140322_CoV_YUN_C	N	3			10A-Yun11-His-Avi spike	7	986.7342 - 986.7359	986.734	1.74; 0.05	2957.1808 - 2957.1858	2957.18		59.1000; 58.9200	1	1	430000	33112; 32986	59.01		58.82	59.45	ms2_search_1_col_1_byonic_140322_cov_yun_c	C:\Users\UNISOUTHHAMPTON\Documents\Joel\Sarbecoronavirus site analysis March 2022\byos_tmp\200322 YUN TCA.bKCNt\ms2_search_1_col_1_byonic_140322_cov_yun_c.byrslt	C:/Users/UNISOUTHHAMPTON/Documents/Joel/Sarbecoronavirus site analysis March 2022/140322_CoV_YUN_C.raw	3									hcd
182	623	632	629	L.IGAEHVnASY.E	HexNAc(4)Hex(5)Fuc(1)	177.89	True-positive	7060000	N7(NGlycan/1768.6395)	7060000	1190		47.52	140322_CoV_YUN_C	N	3			10A-Yun11-His-Avi spike	7	943.721	943.72	1.66	2828.14	2828.14		47.51	1	1	1370000	25440	47.52		47.46	47.79	ms2_search_1_col_1_byonic_140322_cov_yun_c	C:\Users\UNISOUTHHAMPTON\Documents\Joel\Sarbecoronavirus site analysis March 2022\byos_tmp\200322 YUN TCA.bKCNt\ms2_search_1_col_1_byonic_140322_cov_yun_c.byrslt	C:/Users/UNISOUTHHAMPTON/Documents/Joel/Sarbecoronavirus site analysis March 2022/140322_CoV_YUN_C.raw	1									hcd
183	623	632	629	L.IGAEHVnASY.E	HexNAc(4)Hex(5)Fuc(1)NeuAc(1)	81.25 - 173.39	True-positive	36400000	N7(NGlycan/2059.7349)	36400000	1927; 1842		58.96	140322_CoV_YUN_C	N	3			10A-Yun11-His-Avi spike	7	1040.7521 - 1040.7531	1040.75	1.29; 0.33	3119.2345 - 3119.2375	3119.23		59.2900; 58.1800	1	1	1330000	33250; 32451	58.96		58.03	60.13	ms2_search_1_col_1_byonic_140322_cov_yun_c	C:\Users\UNISOUTHHAMPTON\Documents\Joel\Sarbecoronavirus site analysis March 2022\byos_tmp\200322 YUN TCA.bKCNt\ms2_search_1_col_1_byonic_140322_cov_yun_c.byrslt	C:/Users/UNISOUTHHAMPTON/Documents/Joel/Sarbecoronavirus site analysis March 2022/140322_CoV_YUN_C.raw	3									hcd
184	623	632	629	L.IGAEHVnASY.E	HexNAc(5)Hex(3)Fuc(1)	122.7	True-positive	14900000	N7(NGlycan/1647.6132)	14900000	1245		48.74	140322_CoV_YUN_C	N	3			10A-Yun11-His-Avi spike	7	903.379	903.378	1.19	2707.11	2707.11		48.63	1	1	713000	26106	48.74		48.18	49.09	ms2_search_1_col_1_byonic_140322_cov_yun_c	C:\Users\UNISOUTHHAMPTON\Documents\Joel\Sarbecoronavirus site analysis March 2022\byos_tmp\200322 YUN TCA.bKCNt\ms2_search_1_col_1_byonic_140322_cov_yun_c.byrslt	C:/Users/UNISOUTHHAMPTON/Documents/Joel/Sarbecoronavirus site analysis March 2022/140322_CoV_YUN_C.raw	1									hcd
185	623	632	629	L.IGAEHVnASY.E	HexNAc(5)Hex(4)Fuc(1)	144.74	True-positive	8440000	N7(NGlycan/1809.6661)	8440000	1230		47.95	140322_CoV_YUN_C	N	3			10A-Yun11-His-Avi spike	7	957.398	957.395	2.68	2869.17	2869.16		48.44	1	1	1010000	25972	47.95		47.94	48.74	ms2_search_1_col_1_byonic_140322_cov_yun_c	C:\Users\UNISOUTHHAMPTON\Documents\Joel\Sarbecoronavirus site analysis March 2022\byos_tmp\200322 YUN TCA.bKCNt\ms2_search_1_col_1_byonic_140322_cov_yun_c.byrslt	C:/Users/UNISOUTHHAMPTON/Documents/Joel/Sarbecoronavirus site analysis March 2022/140322_CoV_YUN_C.raw	1									hcd
186	688	692	688	T.nFSIS.V	HexNAc(1)	264.13 - 394.19	True-positive	498000000	N1(NGlycan/203.0794)	498000000	24972; 24931		77.18	140322_CoV_YUN_A	N	2			10A-Yun11-His-Avi spike	1	385.6815 - 385.6820	385.682	-1.19; 0.16	769.3485 - 769.3495	769.349		77.4600; 76.6900	3	1	18600000	46217; 45734	77.18		75.84	78.37	ms2_search_3_col_2_byonic_140322_cov_yun_a	C:\Users\UNISOUTHHAMPTON\Documents\Joel\Sarbecoronavirus site analysis March 2022\byos_tmp\200322 YUN TCA.bKCNt\ms2_search_3_col_2_byonic_140322_cov_yun_a.byrslt	C:/Users/UNISOUTHHAMPTON/Documents/Joel/Sarbecoronavirus site analysis March 2022/140322_CoV_YUN_A.raw	3									hcd
187	688	692	688	T.nFSIS.V	HexNAc(2)Hex(5)	374.01 - 442.74	True-positive	1710000000	N1(NGlycan/1216.4229)	1710000000	24304; 24146; 24191; 24400		66.52	140322_CoV_YUN_A	N	2			10A-Yun11-His-Avi spike	1	892.3532 - 892.3551	892.354	0.32; -0.58; 1.14; 1.55	1782.6918 - 1782.6957	1782.69		66.2800; 64.1700; 64.9000; 67.3800	3	1	49800000	38692; 37338; 37834; 39496	66.52		64.74	67.45	ms2_search_3_col_2_byonic_140322_cov_yun_a	C:\Users\UNISOUTHHAMPTON\Documents\Joel\Sarbecoronavirus site analysis March 2022\byos_tmp\200322 YUN TCA.bKCNt\ms2_search_3_col_2_byonic_140322_cov_yun_a.byrslt	C:/Users/UNISOUTHHAMPTON/Documents/Joel/Sarbecoronavirus site analysis March 2022/140322_CoV_YUN_A.raw	3									hcd
188	688	692	688	T.nFSIS.V	HexNAc(2)Hex(6)	273.32 - 449.01	True-positive	518000000	N1(NGlycan/1378.4757)	518000000	24182; 24129; 24148; 24194; 24282		65.15	140322_CoV_YUN_A	N	2			10A-Yun11-His-Avi spike	1	973.3802 - 973.3816	973.38	1.54; 0.48; 0.10; 0.60; 1.04	1944.7459 - 1944.7487	1944.75		64.7500; 63.9400; 64.2400; 64.9700; 66.0700	3	1	18900000	37742; 37170; 37384; 37885; 38542	65.15		63.48	66.72	ms2_search_3_col_2_byonic_140322_cov_yun_a	C:\Users\UNISOUTHHAMPTON\Documents\Joel\Sarbecoronavirus site analysis March 2022\byos_tmp\200322 YUN TCA.bKCNt\ms2_search_3_col_2_byonic_140322_cov_yun_a.byrslt	C:/Users/UNISOUTHHAMPTON/Documents/Joel/Sarbecoronavirus site analysis March 2022/140322_CoV_YUN_A.raw	3									hcd
189	688	692	688	T.nFSIS.V	HexNAc(3)Hex(3)	283.62 - 344.99	True-positive	75000000	N1(NGlycan/1095.3966)	75000000	24545; 24539		69.08	140322_CoV_YUN_A	N	2			10A-Yun11-His-Avi spike	1	831.8411 - 831.8416	831.841	0.65; 1.17	1661.6677 - 1661.6686	1661.67		69.0900; 69.0300	3	1	2560000	40593; 40555	69.08		68.5	69.8	ms2_search_3_col_2_byonic_140322_cov_yun_a	C:\Users\UNISOUTHHAMPTON\Documents\Joel\Sarbecoronavirus site analysis March 2022\byos_tmp\200322 YUN TCA.bKCNt\ms2_search_3_col_2_byonic_140322_cov_yun_a.byrslt	C:/Users/UNISOUTHHAMPTON/Documents/Joel/Sarbecoronavirus site analysis March 2022/140322_CoV_YUN_A.raw	3									hcd
190	688	692	688	T.nFSIS.V	HexNAc(3)Hex(3)Fuc(1)	299.72 - 367.20	True-positive	91500000	N1(NGlycan/1241.4545)	91500000	24577; 24557		69.49	140322_CoV_YUN_A	N	2			10A-Yun11-His-Avi spike	1	904.8693 - 904.8706	904.87	-0.24; 1.18	1807.7241 - 1807.7267	1807.72		69.5800; 69.2000	3	1	5280000	40929; 40678	69.49		68.6	69.93	ms2_search_3_col_2_byonic_140322_cov_yun_a	C:\Users\UNISOUTHHAMPTON\Documents\Joel\Sarbecoronavirus site analysis March 2022\byos_tmp\200322 YUN TCA.bKCNt\ms2_search_3_col_2_byonic_140322_cov_yun_a.byrslt	C:/Users/UNISOUTHHAMPTON/Documents/Joel/Sarbecoronavirus site analysis March 2022/140322_CoV_YUN_A.raw	3									hcd
191	688	692	688	T.nFSIS.V	HexNAc(3)Hex(4)Fuc(1)	261.15 - 299.62	True-positive	56700000	N1(NGlycan/1403.5073)	56700000	24463; 24462; 24491		68.27	140322_CoV_YUN_A	N	2			10A-Yun11-His-Avi spike	1	985.8963 - 985.8976	985.896	0.56; 1.64; 0.40	1969.7781 - 1969.7806	1969.78		68.0800; 68.0600; 68.5800	3	1	6750000	39952; 39940; 40226	68.27		67.94	68.93	ms2_search_3_col_2_byonic_140322_cov_yun_a	C:\Users\UNISOUTHHAMPTON\Documents\Joel\Sarbecoronavirus site analysis March 2022\byos_tmp\200322 YUN TCA.bKCNt\ms2_search_3_col_2_byonic_140322_cov_yun_a.byrslt	C:/Users/UNISOUTHHAMPTON/Documents/Joel/Sarbecoronavirus site analysis March 2022/140322_CoV_YUN_A.raw	3									hcd
192	688	692	688	T.nFSIS.V	HexNAc(3)Hex(4)Fuc(1)NeuAc(1)	263.70 - 284.03	True-positive	28000000	N1(NGlycan/1694.6027)	28000000	26313; 26275		101.82	140322_CoV_YUN_A	N	3			10A-Yun11-His-Avi spike	1	754.6316 - 754.6325	754.631	1.25; 0.04	2260.8728 - 2260.8756	2260.87		101.4200; 100.9500	3	1	1890000	62439; 62103	101.82		100.74	101.83	ms2_search_3_col_2_byonic_140322_cov_yun_a	C:\Users\UNISOUTHHAMPTON\Documents\Joel\Sarbecoronavirus site analysis March 2022\byos_tmp\200322 YUN TCA.bKCNt\ms2_search_3_col_2_byonic_140322_cov_yun_a.byrslt	C:/Users/UNISOUTHHAMPTON/Documents/Joel/Sarbecoronavirus site analysis March 2022/140322_CoV_YUN_A.raw	3									hcd
193	688	692	688	T.nFSIS.V	HexNAc(3)Hex(5)	250.95 - 386.57	True-positive	251000000	N1(NGlycan/1419.5022)	1.062e+8 - 1.450e+8	24242; 24241; 24342; 24346; 24251		65.79 - 65.82	140322_CoV_YUN_A	N	2; 3			10A-Yun11-His-Avi spike	1	662.9314 - 993.8961	662.9314 - 993.8934	2.71; 2.51; 0.19; 1.29; 0.09	1985.7724 - 1985.7776	1985.77		65.7000; 65.6700; 66.7200; 66.7800; 65.7800	3	1	4.087e+6 - 5.475e+6	38282; 38267; 39017; 39063; 38335	65.79 - 65.82		65.22 - 65.52	67.16 - 67.21	ms2_search_3_col_2_byonic_140322_cov_yun_a	C:\Users\UNISOUTHHAMPTON\Documents\Joel\Sarbecoronavirus site analysis March 2022\byos_tmp\200322 YUN TCA.bKCNt\ms2_search_3_col_2_byonic_140322_cov_yun_a.byrslt	C:/Users/UNISOUTHHAMPTON/Documents/Joel/Sarbecoronavirus site analysis March 2022/140322_CoV_YUN_A.raw	3									hcd
194	688	692	688	T.nFSIS.V	HexNAc(3)Hex(5)Fuc(1)	201.23 - 252.33	True-positive	62600000	N1(NGlycan/1565.5601)	1.201e+7 - 5.054e+7	24365; 24357; 24319		66.52 - 67.16	140322_CoV_YUN_A	N	2; 3			10A-Yun11-His-Avi spike	1	711.6170 - 1066.9245	711.6173 - 1066.9224	1.99; 0.61; -0.51	2131.8291 - 2131.8344	2131.83		67.0300; 66.9600; 66.4400	3	1	6.059e+5 - 1.832e+6	39245; 39192; 38809	66.52 - 67.16		66.18 - 66.23	66.82 - 67.57	ms2_search_3_col_2_byonic_140322_cov_yun_a	C:\Users\UNISOUTHHAMPTON\Documents\Joel\Sarbecoronavirus site analysis March 2022\byos_tmp\200322 YUN TCA.bKCNt\ms2_search_3_col_2_byonic_140322_cov_yun_a.byrslt	C:/Users/UNISOUTHHAMPTON/Documents/Joel/Sarbecoronavirus site analysis March 2022/140322_CoV_YUN_A.raw	3									hcd
195	688	692	688	T.nFSIS.V	HexNAc(3)Hex(6)NeuAc(1)	167.91	True-positive	12300000	N1(NGlycan/1872.6505)	12300000	26026		97.09	140322_CoV_YUN_A	N	2			10A-Yun11-His-Avi spike	1	1220.47	1220.47	-0.1	2438.92	2438.92		97.39	3	1	787000	59569	97.09		96.89	97.6	ms2_search_3_col_2_byonic_140322_cov_yun_a	C:\Users\UNISOUTHHAMPTON\Documents\Joel\Sarbecoronavirus site analysis March 2022\byos_tmp\200322 YUN TCA.bKCNt\ms2_search_3_col_2_byonic_140322_cov_yun_a.byrslt	C:/Users/UNISOUTHHAMPTON/Documents/Joel/Sarbecoronavirus site analysis March 2022/140322_CoV_YUN_A.raw	1									hcd
196	767	785		K.DFGGFNFSQILPDPSKPTK.R		419.68	True-positive	6290000		6290000	19710		170.66	140322_CoV_YUN_T		3			10A-Yun11-His-Avi spike		699.023	699.021	1.99	2094.05	2094.04		170.89	2	1	250000	105366	170.66		169.79	172.08	ms2_search_2_col_0_byonic_140322_cov_yun_t	C:\Users\UNISOUTHHAMPTON\Documents\Joel\Sarbecoronavirus site analysis March 2022\byos_tmp\200322 YUN TCA.bKCNt\ms2_search_2_col_0_byonic_140322_cov_yun_t.byrslt	C:/Users/UNISOUTHHAMPTON/Documents/Joel/Sarbecoronavirus site analysis March 2022/140322_CoV_YUN_T.raw	1									hcd
197	767	785	772	K.DFGGFnFSQILPDPSKPTK.R	HexNAc(1)	113.78 - 370.54	True-positive	19500000	N6(NGlycan/203.0794)	19500000	19595; 19592; 19598	75.598	168.64	140322_CoV_YUN_T	N	3			10A-Yun11-His-Avi spike	6	766.7143 - 766.7162	766.715	2.20; -0.19	2297.1211 - 2297.1266	2297.12	-2.02	168.1800; 168.1100; 168.2000	2	1	478000	103447; 103396; 103462	168.64	170.66	167.81	169.42	ms2_search_2_col_0_byonic_140322_cov_yun_t	C:\Users\UNISOUTHHAMPTON\Documents\Joel\Sarbecoronavirus site analysis March 2022\byos_tmp\200322 YUN TCA.bKCNt\ms2_search_2_col_0_byonic_140322_cov_yun_t.byrslt	C:/Users/UNISOUTHHAMPTON/Documents/Joel/Sarbecoronavirus site analysis March 2022/140322_CoV_YUN_T.raw	3									hcd
198	767	785	772	K.DFGGFnFSQILPDPSKPTK.R	HexNAc(2)Hex(3)	189.35 - 1125.26	True-positive	66900000	N6(NGlycan/892.3172)	3.066e+7 - 3.622e+7	19368; 19327; 19356; 19401; 19472; 19347; 19236; 19258; 19297; 19360; 19364	82.980 - 82.980	162.60 - 164.28	140322_CoV_YUN_T	N	3; 4			10A-Yun11-His-Avi spike	6	747.5974 - 996.4635	747.5971 - 996.4604	-1.47; 1.96; 0.31; 3.10; 1.59; 0.32; 1.38; 1.22; 3.02; 2.61; 1.88	2986.3550 - 2986.3687	2986.36	0	163.3400; 162.9800; 163.2100; 163.7400; 164.8000; 163.1700; 162.0800; 162.2900; 162.7200; 163.2400; 163.2800	2	1	4.468e+5 - 1.099e+6	100104; 99850; 100016; 100381; 101132; 99983; 99210; 99358; 99669; 100034; 100065	162.60 - 164.28	170.66 - 170.66	161.65	163.65 - 165.34	ms2_search_2_col_0_byonic_140322_cov_yun_t	C:\Users\UNISOUTHHAMPTON\Documents\Joel\Sarbecoronavirus site analysis March 2022\byos_tmp\200322 YUN TCA.bKCNt\ms2_search_2_col_0_byonic_140322_cov_yun_t.byrslt	C:/Users/UNISOUTHHAMPTON/Documents/Joel/Sarbecoronavirus site analysis March 2022/140322_CoV_YUN_T.raw	3									hcd
199	767	785	772	K.DFGGFnFSQILPDPSKPTK.R	HexNAc(2)Hex(4)	158.90 - 1067.35	True-positive	219000000	N6(NGlycan/1054.3700)	6.883e+7 - 1.500e+8	19342; 19106; 19161; 19223; 19314; 19421; 19442; 19460; 20467; 19336; 19235; 19280; 19300; 19346; 19408	91.628 - 91.628	162.6	140322_CoV_YUN_T	N	3; 4			10A-Yun11-His-Avi spike	6	788.1102 - 1050.4817	788.1103 - 1050.4780	1.08; -0.21; 0.96; 2.82; 0.84; 2.64; 3.52; -1.93; -0.19; 2.37; 0.43; 2.84; 1.60; 0.82	3148.4062 - 3148.4233	3148.41	0	163.1200; 160.8700; 161.4200; 161.9500; 162.8700; 163.9400; 164.2300; 164.5100; 188.4000; 163.0700; 162.0800; 162.5200; 162.7500; 163.1500; 163.8000	2	1	1.428e+6 - 4.178e+6	99949; 98353; 98740; 99119; 99772; 100517; 100727; 100925; 117281; 99913; 99208; 99520; 99691; 99973; 100420	162.6	170.66 - 170.66	160.69 - 161.65	164.62 - 164.96	ms2_search_2_col_0_byonic_140322_cov_yun_t	C:\Users\UNISOUTHHAMPTON\Documents\Joel\Sarbecoronavirus site analysis March 2022\byos_tmp\200322 YUN TCA.bKCNt\ms2_search_2_col_0_byonic_140322_cov_yun_t.byrslt	C:/Users/UNISOUTHHAMPTON/Documents/Joel/Sarbecoronavirus site analysis March 2022/140322_CoV_YUN_T.raw	3									hcd
200	767	785	772	K.DFGGFnFSQILPDPSKPTK.R	HexNAc(2)Hex(5)	1.53 - 942.45	True-positive	1340000000	N6(NGlycan/1216.4229)	3.398e+8 - 9.984e+8	19397; 19123; 19139; 19196; 19214; 19324; 19418; 19428; 19461; 19518; 19690; 20408; 19354; 19216; 19239; 19241; 19262; 19269; 19371; 19372; 19377; 19403	99.374 - 99.374	162.60 - 162.72	140322_CoV_YUN_T	N	3; 4			10A-Yun11-His-Avi spike	6	828.6224 - 1104.4997	828.6235 - 1104.4956	2.55; -0.22; 1.11; 1.33; 0.33; 1.77; 0.78; 2.21; 1.44; 0.55; 3.65; 2.99; 1.56; 0.38; 1.42; 1.71; 2.45; -1.39	3310.4605 - 3310.4772	3310.47	0	163.7100; 161.0400; 161.1600; 161.7600; 161.8900; 162.9700; 163.9300; 164.0400; 164.5100; 166.2700; 170.5900; 187.2800; 163.2000; 161.9100; 162.1500; 162.1600; 162.3100; 162.4000; 163.3700; 163.3800; 163.4400; 163.7600	2	1	9.928e+6 - 2.585e+7	100367; 98474; 98553; 98979; 99070; 99843; 100511; 100590; 100931; 102088; 105153; 116495; 100005; 99087; 99260; 99266; 99376; 99440; 100124; 100136; 100175; 100392	162.60 - 162.72	170.66 - 170.66	161.15 - 161.59	163.70 - 164.23	ms2_search_2_col_0_byonic_140322_cov_yun_t	C:\Users\UNISOUTHHAMPTON\Documents\Joel\Sarbecoronavirus site analysis March 2022\byos_tmp\200322 YUN TCA.bKCNt\ms2_search_2_col_0_byonic_140322_cov_yun_t.byrslt	C:/Users/UNISOUTHHAMPTON/Documents/Joel/Sarbecoronavirus site analysis March 2022/140322_CoV_YUN_T.raw	3									hcd
201	767	785	772775	K.DFGGFnFSqILPDPSKPTK.R	HexNAc(2)Hex(5)	223.66 - 270.40	True-positive	5890000	N6(NGlycan/1216.4229); Q9(Deamidated/0.9840)	5890000	19526; 19517	53.629	165.71	140322_CoV_YUN_T	N,Q	3			10A-Yun11-His-Avi spike	6,9	1104.8257 - 1104.8258	1104.82	1.88; 1.99	3311.4553 - 3311.4557	3311.45	-5	166.3800; 166.2200	2	1	443000	102165; 102056	165.71	170.71	165.43	167.49	ms2_search_2_col_0_byonic_140322_cov_yun_t	C:\Users\UNISOUTHHAMPTON\Documents\Joel\Sarbecoronavirus site analysis March 2022\byos_tmp\200322 YUN TCA.bKCNt\ms2_search_2_col_0_byonic_140322_cov_yun_t.byrslt	C:/Users/UNISOUTHHAMPTON/Documents/Joel/Sarbecoronavirus site analysis March 2022/140322_CoV_YUN_T.raw	3									hcd
202	767	785	772	K.DFGGFnFSQILPDPSKPTK.R	HexNAc(2)Hex(7)	131.29 - 404.37	True-positive	56700000	N6(NGlycan/1540.5285)	2.367e+7 - 3.298e+7	19135; 19085; 19187; 19166; 19093; 19126; 19171; 19176	83.985 - 83.985	161.04	140322_CoV_YUN_T	N	3; 4			10A-Yun11-His-Avi spike	6	909.6492 - 1212.5337	909.6500 - 1212.5308	1.29; 1.59; 2.39; 1.94; 0.53; -0.35; 1.60; -0.82	3634.5677 - 3634.5794	3634.57	0	161.1400; 160.7000; 161.7000; 161.4800; 160.7700; 161.0600; 161.5300; 161.5800	2	1	5.525e+5 - 1.228e+6	98543; 98231; 98938; 98781; 98284; 98485; 98818; 98854	161.04	170.66 - 170.66	160.25 - 160.45	162.31 - 162.60	ms2_search_2_col_0_byonic_140322_cov_yun_t	C:\Users\UNISOUTHHAMPTON\Documents\Joel\Sarbecoronavirus site analysis March 2022\byos_tmp\200322 YUN TCA.bKCNt\ms2_search_2_col_0_byonic_140322_cov_yun_t.byrslt	C:/Users/UNISOUTHHAMPTON/Documents/Joel/Sarbecoronavirus site analysis March 2022/140322_CoV_YUN_T.raw	3									hcd
203	767	785	772	K.DFGGFnFSQILPDPSKPTK.R	HexNAc(2)Hex(8)	219.46	True-positive	2410000	N6(NGlycan/1702.5813)	2410000	19132	27.668	160.55	140322_CoV_YUN_T	N	3			10A-Yun11-His-Avi spike	6	1266.55	1266.55	0.98	3796.63	3796.62	-10.11	161.12	2	1	231000	98525	160.55	170.66	160.45	161.1	ms2_search_2_col_0_byonic_140322_cov_yun_t	C:\Users\UNISOUTHHAMPTON\Documents\Joel\Sarbecoronavirus site analysis March 2022\byos_tmp\200322 YUN TCA.bKCNt\ms2_search_2_col_0_byonic_140322_cov_yun_t.byrslt	C:/Users/UNISOUTHHAMPTON/Documents/Joel/Sarbecoronavirus site analysis March 2022/140322_CoV_YUN_T.raw	1									hcd
204	767	785	772	K.DFGGFnFSQILPDPSKPTK.R	HexNAc(3)Hex(3)	34.97 - 558.68	True-positive	223000000	N6(NGlycan/1095.3966)	5.279e+7 - 1.697e+8	19494; 19278; 19386; 20453; 20463; 19440; 19398; 19407; 19417; 19433; 19457; 19473; 19480; 19485	96.426 - 96.426	164.14	140322_CoV_YUN_T	N	3; 4			10A-Yun11-His-Avi spike	6	798.3673 - 1064.1553	798.3670 - 1064.1535	1.54; 0.81; 0.51; 1.66; 2.82; 2.74; 0.75; 0.68; 0.60; 1.98; 0.52; 0.37	3189.4400 - 3189.4478	3189.44	0	165.3000; 162.4900; 163.5600; 188.1700; 188.2800; 164.1900; 163.7300; 163.7900; 163.9200; 164.1000; 164.4400; 164.8000; 164.9700; 165.0600	2	1	1.812e+6 - 5.358e+6	101480; 99503; 100256; 117120; 117198; 100700; 100374; 100418; 100510; 100634; 100875; 101134; 101252; 101314	164.14	170.66 - 170.66	162.92 - 163.12	165.74 - 165.78	ms2_search_2_col_0_byonic_140322_cov_yun_t	C:\Users\UNISOUTHHAMPTON\Documents\Joel\Sarbecoronavirus site analysis March 2022\byos_tmp\200322 YUN TCA.bKCNt\ms2_search_2_col_0_byonic_140322_cov_yun_t.byrslt	C:/Users/UNISOUTHHAMPTON/Documents/Joel/Sarbecoronavirus site analysis March 2022/140322_CoV_YUN_T.raw	3									hcd
205	767	785	772	K.DFGGFnFSQILPDPSKPTK.R	HexNAc(3)Hex(4)	63.27 - 491.50	True-positive	40900000	N6(NGlycan/1257.4494)	1.668e+7 - 2.424e+7	20346; 19299; 19399; 20454; 20461; 19384; 19362; 19388	79.396 - 79.396	163.12 - 163.36	140322_CoV_YUN_T	N	3; 4			10A-Yun11-His-Avi spike	6	838.8810 - 1118.1753	838.8802 - 1118.1711	-1.07; 3.41; 2.31; 1.77; 3.72; 1.13; 1.27; 0.98	3351.4880 - 3351.5041	3351.49	0	186.1700; 162.7400; 163.7300; 188.1900; 188.2600; 163.5300; 163.2500; 163.5800	2	1	5.101e+5 - 8.457e+5	115721; 99676; 100376; 117133; 117187; 100236; 100045; 100275	163.12 - 163.36	170.66 - 170.66	162.36 - 162.51	163.92 - 164.52	ms2_search_2_col_0_byonic_140322_cov_yun_t	C:\Users\UNISOUTHHAMPTON\Documents\Joel\Sarbecoronavirus site analysis March 2022\byos_tmp\200322 YUN TCA.bKCNt\ms2_search_2_col_0_byonic_140322_cov_yun_t.byrslt	C:/Users/UNISOUTHHAMPTON/Documents/Joel/Sarbecoronavirus site analysis March 2022/140322_CoV_YUN_T.raw	3									hcd
206	767	785	772	K.DFGGFnFSQILPDPSKPTK.R	HexNAc(3)Hex(4)Fuc(1)NeuAc(1)	48.92 - 336.15	True-positive	28800000	N6(NGlycan/1694.6027)	1.251e+7 - 1.630e+7	20286; 20236; 20244; 20295; 20305; 20343; 20323	66.542 - 66.542	185.18	140322_CoV_YUN_T	N	3; 4			10A-Yun11-His-Avi spike	6	948.1700 - 1263.8925	948.1685 - 1263.8889	2.84; 2.26; 2.65; 0.81; 2.36; 1.60; 3.85	3788.6480 - 3788.6595	3788.64	14.52 - 14.52	185.0300; 184.2600; 184.3400; 185.1300; 185.3200; 186.1600; 185.6800	2	1	3.470e+5 - 4.423e+5	114909; 114366; 114428; 114984; 115117; 115710; 115370	185.18	170.66 - 170.66	183.49 - 184.63	186.29 - 186.31	ms2_search_2_col_0_byonic_140322_cov_yun_t	C:\Users\UNISOUTHHAMPTON\Documents\Joel\Sarbecoronavirus site analysis March 2022\byos_tmp\200322 YUN TCA.bKCNt\ms2_search_2_col_0_byonic_140322_cov_yun_t.byrslt	C:/Users/UNISOUTHHAMPTON/Documents/Joel/Sarbecoronavirus site analysis March 2022/140322_CoV_YUN_T.raw	3									hcd
207	767	785	772	K.DFGGFnFSQILPDPSKPTK.R	HexNAc(3)Hex(4)NeuAc(1)	202.62 - 259.24	True-positive	18900000	N6(NGlycan/1548.5448)	7.319e+6 - 1.162e+7	20519; 20515; 20503	53.785 - 53.785	189.59	140322_CoV_YUN_T	N	3; 4			10A-Yun11-His-Avi spike	6	911.6552 - 1215.2051	911.6540 - 1215.2030	1.80; 1.27; 2.21	3642.5917 - 3642.5951	3642.59	18.93 - 18.93	189.7900; 189.7000; 189.3300	2	1	3.902e+5 - 3.962e+5	118244; 118185; 117923	189.59	170.66 - 170.66	188.49 - 189.03	190.24 - 190.42	ms2_search_2_col_0_byonic_140322_cov_yun_t	C:\Users\UNISOUTHHAMPTON\Documents\Joel\Sarbecoronavirus site analysis March 2022\byos_tmp\200322 YUN TCA.bKCNt\ms2_search_2_col_0_byonic_140322_cov_yun_t.byrslt	C:/Users/UNISOUTHHAMPTON/Documents/Joel/Sarbecoronavirus site analysis March 2022/140322_CoV_YUN_T.raw	3									hcd
208	767	785	772	K.DFGGFnFSQILPDPSKPTK.R	HexNAc(3)Hex(5)	56.93 - 524.95	True-positive	100000000	N6(NGlycan/1419.5022)	4.713e+7 - 5.293e+7	19303; 19183; 19190; 19313; 19344; 19231; 19179; 19194; 19224; 19229; 19308; 19323; 19328	88.226 - 88.226	162.36	140322_CoV_YUN_T	N	3; 4			10A-Yun11-His-Avi spike	6	879.3935 - 1172.1920	879.3934 - 1172.1888	1.58; 1.06; 2.73; 1.79; 1.89; 2.81; 0.10; 0.87; 1.35; 0.66; 0.80; 2.46	3513.5448 - 3513.5543	3513.54	0	162.7800; 161.6400; 161.7100; 162.8600; 163.1300; 162.0500; 161.6300; 161.7500; 161.9800; 162.0300; 162.8300; 162.9500; 162.9900	2	1	1.364e+6 - 1.599e+6	99707; 98900; 98944; 99766; 99956; 99186; 98886; 98971; 99138; 99174; 99743; 99831; 99861	162.36	170.66 - 170.66	161.44 - 161.54	163.4	ms2_search_2_col_0_byonic_140322_cov_yun_t	C:\Users\UNISOUTHHAMPTON\Documents\Joel\Sarbecoronavirus site analysis March 2022\byos_tmp\200322 YUN TCA.bKCNt\ms2_search_2_col_0_byonic_140322_cov_yun_t.byrslt	C:/Users/UNISOUTHHAMPTON/Documents/Joel/Sarbecoronavirus site analysis March 2022/140322_CoV_YUN_T.raw	3									hcd
209	767	785	772	K.DFGGFnFSQILPDPSKPTK.R	HexNAc(3)Hex(5)NeuAc(1)	31.33 - 389.51	True-positive	103000000	N6(NGlycan/1710.5977)	2.612e+7 - 7.681e+7	20446; 20431; 20443; 20479; 20493; 20455; 20380; 20393; 20435; 20492; 20494	80.592 - 80.592	188.61	140322_CoV_YUN_T	N	3; 4			10A-Yun11-His-Avi spike	6	952.1686 - 1269.2248	952.1672 - 1269.2206	2.95; 3.33; 1.41; 3.24; 1.71; 2.03; 3.31; 1.52; 1.45; 1.39	3804.6451 - 3804.6525	3804.64	17.95 - 17.95	188.0400; 187.7700; 187.9600; 188.6900; 189.0600; 188.2000; 186.7800; 187.0400; 187.8400; 189.0000; 189.0800	2	1	7.575e+5 - 1.785e+6	117032; 116842; 116973; 117485; 117736; 117140; 116144; 116328; 116892; 117695; 117751	188.61	170.66 - 170.66	186.19 - 187.14	189.25 - 189.46	ms2_search_2_col_0_byonic_140322_cov_yun_t	C:\Users\UNISOUTHHAMPTON\Documents\Joel\Sarbecoronavirus site analysis March 2022\byos_tmp\200322 YUN TCA.bKCNt\ms2_search_2_col_0_byonic_140322_cov_yun_t.byrslt	C:/Users/UNISOUTHHAMPTON/Documents/Joel/Sarbecoronavirus site analysis March 2022/140322_CoV_YUN_T.raw	3									hcd
210	767	785	772	K.DFGGFnFSQILPDPSKPTK.R	HexNAc(3)Hex(6)	165.13 - 431.15	True-positive	73000000	N6(NGlycan/1581.5551)	2.396e+7 - 4.900e+7	19118; 19114; 20388; 19219; 19185	79.209 - 79.209	161.29	140322_CoV_YUN_T	N	3; 4			10A-Yun11-His-Avi spike	6	919.9075 - 1226.2108	919.9066 - 1226.2064	1.79; 3.58; 0.79; 3.06; 1.00	3675.6002 - 3675.6104	3675.6	0	160.9600; 160.9400; 186.9700; 161.9300; 161.6600	2	1	6.530e+5 - 1.361e+6	98417; 98399; 116278; 99104; 98908	161.29	170.66 - 170.66	160.55 - 160.68	162.31 - 162.60	ms2_search_2_col_0_byonic_140322_cov_yun_t	C:\Users\UNISOUTHHAMPTON\Documents\Joel\Sarbecoronavirus site analysis March 2022\byos_tmp\200322 YUN TCA.bKCNt\ms2_search_2_col_0_byonic_140322_cov_yun_t.byrslt	C:/Users/UNISOUTHHAMPTON/Documents/Joel/Sarbecoronavirus site analysis March 2022/140322_CoV_YUN_T.raw	3									hcd
211	767	785	772	K.DFGGFnFSQILPDPSKPTK.R	HexNAc(3)Hex(6)NeuAc(1)	56.86 - 265.29	True-positive	70400000	N6(NGlycan/1872.6505)	1.277e+7 - 5.760e+7	20398; 20386; 20423; 20392; 20357; 20381; 20400; 20416	67.002 - 67.002	187.14 - 187.26	140322_CoV_YUN_T	N	3; 4			10A-Yun11-His-Avi spike	6	992.6805 - 1323.2429	992.6804 - 1323.2382	1.88; 3.08; 3.54; 3.15; 0.02; 1.25; 2.66; 2.91	3966.6927 - 3966.7067	3966.69	16.60 - 16.60	187.1000; 186.9400; 187.6400; 187.0300; 186.4600; 186.8700; 187.2000; 187.5400	2	1	4.159e+5 - 1.500e+6	116372; 116257; 116748; 116327; 115923; 116212; 116439; 116682	187.14 - 187.26	170.66 - 170.66	185.74 - 186.29	188.05 - 188.64	ms2_search_2_col_0_byonic_140322_cov_yun_t	C:\Users\UNISOUTHHAMPTON\Documents\Joel\Sarbecoronavirus site analysis March 2022\byos_tmp\200322 YUN TCA.bKCNt\ms2_search_2_col_0_byonic_140322_cov_yun_t.byrslt	C:/Users/UNISOUTHHAMPTON/Documents/Joel/Sarbecoronavirus site analysis March 2022/140322_CoV_YUN_T.raw	3									hcd
212	767	785	772	K.DFGGFnFSQILPDPSKPTK.R	HexNAc(4)Hex(3)	199.90 - 517.52	True-positive	71300000	N6(NGlycan/1298.4760)	3.170e+7 - 3.963e+7	19334; 19272; 19382; 19352; 19319; 19400	86.303 - 86.303	163.21 - 163.36	140322_CoV_YUN_T	N	3; 4			10A-Yun11-His-Avi spike	6	849.1367 - 1131.8493	849.1368 - 1131.8467	0.69; 2.30; 1.33; 1.85; 1.56; -0.09	3392.5179 - 3392.5260	3392.52	0	163.0500; 162.4300; 163.5100; 163.1800; 162.9000; 163.7400	2	1	8.993e+5 - 1.136e+6	99903; 99459; 100223; 99994; 99794; 100378	163.21 - 163.36	170.66 - 170.66	162.17 - 162.31	164.04 - 164.23	ms2_search_2_col_0_byonic_140322_cov_yun_t	C:\Users\UNISOUTHHAMPTON\Documents\Joel\Sarbecoronavirus site analysis March 2022\byos_tmp\200322 YUN TCA.bKCNt\ms2_search_2_col_0_byonic_140322_cov_yun_t.byrslt	C:/Users/UNISOUTHHAMPTON/Documents/Joel/Sarbecoronavirus site analysis March 2022/140322_CoV_YUN_T.raw	3									hcd
213	767	785	772	K.DFGGFnFSQILPDPSKPTK.R	HexNAc(4)Hex(3)Fuc(1)	66.54 - 555.72	True-positive	1370000000	N6(NGlycan/1444.5339)	8.087e+6 - 6.852e+8	19056; 19025; 19043; 19182; 18960; 18955; 19036; 19030	99.074 - 99.074	159.73 - 159.91	140322_CoV_YUN_T	N	3; 4; 5			10A-Yun11-His-Avi spike	6	708.7236 - 1180.5346	708.7225 - 1180.5326	1.25; 1.56; 1.67; 1.46; 3.10; 1.99; 1.37; 1.57	3538.5805 - 3538.5870	3538.58	0	160.3400; 159.9200; 160.1900; 161.6400; 159.0400; 158.9900; 160.0500; 159.9700	2	1	1.052e+6 - 3.935e+7	97993; 97732; 97894; 98897; 97139; 97104; 97814; 97764	159.73 - 159.91	170.66 - 170.66	158.32 - 158.95	160.48 - 161.36	ms2_search_2_col_0_byonic_140322_cov_yun_t	C:\Users\UNISOUTHHAMPTON\Documents\Joel\Sarbecoronavirus site analysis March 2022\byos_tmp\200322 YUN TCA.bKCNt\ms2_search_2_col_0_byonic_140322_cov_yun_t.byrslt	C:/Users/UNISOUTHHAMPTON/Documents/Joel/Sarbecoronavirus site analysis March 2022/140322_CoV_YUN_T.raw	3									hcd
214	767	785	772	K.DFGGFnFSQILPDPSKPTK.R	HexNAc(4)Hex(4)Fuc(1)	118.51 - 674.18	True-positive	654000000	N6(NGlycan/1606.5867)	2.363e+8 - 4.172e+8	20200; 18868; 18894; 18970; 19011; 20248; 20260; 20280; 18998; 18860; 18952; 18974; 19051; 20237	97.408 - 97.408	158.63	140322_CoV_YUN_T	N	3; 4			10A-Yun11-His-Avi spike	6	926.1652 - 1234.5551	926.1645 - 1234.5502	2.66; 0.78; 2.64; 1.97; 3.06; 0.58; 2.76; 3.95; 1.35; 0.76; 2.21; 2.08	3700.6311 - 3700.6435	3700.63	0	183.8600; 157.7000; 158.0800; 159.1200; 159.7200; 184.4800; 184.6200; 184.9300; 159.5500; 157.6100; 158.9800; 159.1600; 160.2800; 184.2600	2	1	6.213e+6 - 1.016e+7	114089; 96340; 96582; 97204; 97605; 114526; 114622; 114839; 97499; 96282; 97097; 97229; 97950; 114371	158.63	170.66 - 170.66	157.07 - 157.44	159.94 - 160.96	ms2_search_2_col_0_byonic_140322_cov_yun_t	C:\Users\UNISOUTHHAMPTON\Documents\Joel\Sarbecoronavirus site analysis March 2022\byos_tmp\200322 YUN TCA.bKCNt\ms2_search_2_col_0_byonic_140322_cov_yun_t.byrslt	C:/Users/UNISOUTHHAMPTON/Documents/Joel/Sarbecoronavirus site analysis March 2022/140322_CoV_YUN_T.raw	3									hcd
215	767	785	772	K.DFGGFnFSQILPDPSKPTK.R	HexNAc(4)Hex(4)Fuc(1)NeuAc(1)	25.43 - 583.63	True-positive	807000000	N6(NGlycan/1897.6821)	5.816e+6 - 6.558e+8	20297; 20159; 20316; 20296; 20190; 20221; 20269; 20273; 20277; 20299; 20303; 20326; 20327; 20370; 20267	95.845 - 95.845	183.95 - 184.49	140322_CoV_YUN_T	N	3; 4; 5			10A-Yun11-His-Avi spike	6	799.3532 - 1331.5867	799.3521 - 1331.5820	2.05; 3.50; 2.51; 1.39; 3.10; 1.51; 2.98; 2.79; 2.61; 2.49; 1.29	3991.7295 - 3991.7383	3991.72	13.29 - 13.29	185.1500; 183.0700; 185.5800; 183.6700; 184.1100; 184.7000; 184.7300; 184.8300; 185.2400; 185.3000; 185.7600; 185.7700; 186.6800; 184.6800	2	1	3.578e+5 - 1.684e+7	114997; 113562; 115297; 114996; 113967; 114266; 114675; 114697; 114768; 115062; 115101; 115430; 115434; 116074; 114662	183.95 - 184.49	170.66 - 170.66	183.02 - 184.43	185.27 - 186.19	ms2_search_2_col_0_byonic_140322_cov_yun_t	C:\Users\UNISOUTHHAMPTON\Documents\Joel\Sarbecoronavirus site analysis March 2022\byos_tmp\200322 YUN TCA.bKCNt\ms2_search_2_col_0_byonic_140322_cov_yun_t.byrslt	C:/Users/UNISOUTHHAMPTON/Documents/Joel/Sarbecoronavirus site analysis March 2022/140322_CoV_YUN_T.raw	3									hcd
216	767	785	772	K.DFGGFnFSQILPDPSKPTK.R	HexNAc(4)Hex(4)Fuc(2)	44.67 - 321.37	True-positive	64700000	N6(NGlycan/1752.6446)	1.237e+7 - 5.230e+7	18905; 18946; 18914; 18941; 18963	66.303 - 66.303	158.24 - 158.36	140322_CoV_YUN_T	N	3; 4			10A-Yun11-His-Avi spike	6	962.6808 - 1283.2385	962.6790 - 1283.2362	1.75; 1.86; 2.00; 1.99; 2.94	3846.6936 - 3846.6981	3846.69	0	158.3400; 158.9200; 158.4900; 158.8900; 159.0600	2	1	2.640e+6 - 6.008e+6	96711; 97058; 96791; 97037; 97156	158.24 - 158.36	170.66 - 170.66	157.52 - 157.89	159.12 - 160.25	ms2_search_2_col_0_byonic_140322_cov_yun_t	C:\Users\UNISOUTHHAMPTON\Documents\Joel\Sarbecoronavirus site analysis March 2022\byos_tmp\200322 YUN TCA.bKCNt\ms2_search_2_col_0_byonic_140322_cov_yun_t.byrslt	C:/Users/UNISOUTHHAMPTON/Documents/Joel/Sarbecoronavirus site analysis March 2022/140322_CoV_YUN_T.raw	3									hcd
217	767	785	772	K.DFGGFnFSQILPDPSKPTK.R	HexNAc(4)Hex(4)NeuAc(1)	12.88 - 308.48	True-positive	50100000	N6(NGlycan/1751.6242)	1.080e+7 - 3.927e+7	20426; 20451; 20418; 20420; 20478; 20486	63.198 - 63.198	188.12 - 188.61	140322_CoV_YUN_T	N	3; 4			10A-Yun11-His-Avi spike	6	962.4231 - 1282.8980	962.4239 - 1282.8961	1.50; 2.66; 2.02; -0.83; 2.21; 1.64	3845.6632 - 3845.6766	3845.67	17.95 - 17.95	187.7000; 188.1200; 187.5500; 187.6000; 188.6900; 188.8800	2	1	3.860e+5 - 1.093e+6	116793; 117084; 116688; 116723; 117482; 117613	188.12 - 188.61	170.66 - 170.66	186.92 - 187.45	189.01 - 189.03	ms2_search_2_col_0_byonic_140322_cov_yun_t	C:\Users\UNISOUTHHAMPTON\Documents\Joel\Sarbecoronavirus site analysis March 2022\byos_tmp\200322 YUN TCA.bKCNt\ms2_search_2_col_0_byonic_140322_cov_yun_t.byrslt	C:/Users/UNISOUTHHAMPTON/Documents/Joel/Sarbecoronavirus site analysis March 2022/140322_CoV_YUN_T.raw	3									hcd
218	767	785	772	K.DFGGFnFSQILPDPSKPTK.R	HexNAc(4)Hex(5)	132.79 - 379.83	True-positive	33100000	N6(NGlycan/1622.5816)	9.290e+6 - 2.378e+7	19074; 19091; 19049	59.632 - 59.632	160.23 - 160.48	140322_CoV_YUN_T	N	3; 4			10A-Yun11-His-Avi spike	6	930.1639 - 1239.8841	930.1632 - 1239.8819	1.78; 0.74; 1.80	3716.6266 - 3716.6305	3716.62	0	160.5600; 160.7700; 160.2500	2	1	6.521e+5 - 8.451e+5	98134; 98282; 97930	160.23 - 160.48	170.66 - 170.66	160.18	161.36 - 161.74	ms2_search_2_col_0_byonic_140322_cov_yun_t	C:\Users\UNISOUTHHAMPTON\Documents\Joel\Sarbecoronavirus site analysis March 2022\byos_tmp\200322 YUN TCA.bKCNt\ms2_search_2_col_0_byonic_140322_cov_yun_t.byrslt	C:/Users/UNISOUTHHAMPTON/Documents/Joel/Sarbecoronavirus site analysis March 2022/140322_CoV_YUN_T.raw	3									hcd
219	767	785	772	K.DFGGFnFSQILPDPSKPTK.R	HexNAc(4)Hex(5)Fuc(1)	62.99 - 512.80	True-positive	349000000	N6(NGlycan/1768.6395)	5.974e+6 - 2.690e+8	18893; 18821; 18824; 20146; 18890; 18817; 18822; 18891; 18833	92.183 - 92.183	157.76	140322_CoV_YUN_T	N	3; 4; 5			10A-Yun11-His-Avi spike	6	773.5424 - 1288.5702	773.5436 - 1288.5679	1.59; 1.86; 0.34; 0.12; 1.02; 2.54; 0.83; 0.92; -1.53	3862.6758 - 3862.6915	3862.68	0	158.0700; 157.0000; 157.0500; 182.7100; 158.0200; 156.8100; 157.0200; 158.0300; 157.2000	2	1	1.381e+6 - 1.165e+7	96581; 95846; 95881; 113399; 96554; 95728; 95864; 96558; 95985	157.76	170.66 - 170.66	155.24 - 157.07	157.89 - 158.45	ms2_search_2_col_0_byonic_140322_cov_yun_t	C:\Users\UNISOUTHHAMPTON\Documents\Joel\Sarbecoronavirus site analysis March 2022\byos_tmp\200322 YUN TCA.bKCNt\ms2_search_2_col_0_byonic_140322_cov_yun_t.byrslt	C:/Users/UNISOUTHHAMPTON/Documents/Joel/Sarbecoronavirus site analysis March 2022/140322_CoV_YUN_T.raw	3									hcd
220	767	785	772	K.DFGGFnFSQILPDPSKPTK.R	HexNAc(4)Hex(5)Fuc(1)NeuAc(1)	85.92 - 613.14	True-positive	1240000000	N6(NGlycan/2059.7349)	4.397e+8 - 8.025e+8	20166; 20132; 20135; 20168; 20182; 20065; 20070; 20080; 20107; 20123; 20188; 20189; 20207; 20242	98.590 - 98.590	182.33 - 182.55	140322_CoV_YUN_T	N	3; 4			10A-Yun11-His-Avi spike	6	1039.4529 - 1385.6047	1039.4516 - 1385.5997	0.73; 3.62; 1.55; 1.59; 2.37; 1.65; 3.31; 2.25; 1.80; 3.66; 2.84; 1.31; 1.43	4153.7802 - 4153.7924	4153.78	11.89 - 11.89	183.2300; 182.1600; 182.2100; 183.2500; 183.4800; 180.5500; 180.6200; 180.8200; 181.6600; 182.0300; 183.6100; 183.6600; 183.9200; 184.3300	2	1	4.514e+7 - 5.419e+7	113669; 113192; 113220; 113675; 113830; 112074; 112124; 112261; 112859; 113113; 113922; 113956; 114130; 114421	182.33 - 182.55	170.66 - 170.66	180.08 - 181.26	183.98 - 184.43	ms2_search_2_col_0_byonic_140322_cov_yun_t	C:\Users\UNISOUTHHAMPTON\Documents\Joel\Sarbecoronavirus site analysis March 2022\byos_tmp\200322 YUN TCA.bKCNt\ms2_search_2_col_0_byonic_140322_cov_yun_t.byrslt	C:/Users/UNISOUTHHAMPTON/Documents/Joel/Sarbecoronavirus site analysis March 2022/140322_CoV_YUN_T.raw	3									hcd
221	767	785	772	K.DFGGFnFSQILPDPSKPTK.R	HexNAc(4)Hex(5)NeuAc(1)	1.86 - 341.56	True-positive	58400000	N6(NGlycan/1913.6770)	1.065e+7 - 4.779e+7	20329; 20353; 20321; 20338; 20378	62.869 - 62.869	186.31	140322_CoV_YUN_T	N	3; 4			10A-Yun11-His-Avi spike	6	1002.9374 - 1336.9167	1002.9371 - 1336.9137	2.23; 3.08; 1.13; 0.34; 2.71	4007.7206 - 4007.7316	4007.72	15.65 - 15.65	185.8000; 186.3400; 185.6000; 186.0100; 186.7500	2	1	4.182e+5 - 1.498e+6	115457; 115835; 115318; 115609; 116122	186.31	170.66 - 170.66	184.97 - 185.46	187.16 - 187.20	ms2_search_2_col_0_byonic_140322_cov_yun_t	C:\Users\UNISOUTHHAMPTON\Documents\Joel\Sarbecoronavirus site analysis March 2022\byos_tmp\200322 YUN TCA.bKCNt\ms2_search_2_col_0_byonic_140322_cov_yun_t.byrslt	C:/Users/UNISOUTHHAMPTON/Documents/Joel/Sarbecoronavirus site analysis March 2022/140322_CoV_YUN_T.raw	3									hcd
222	767	785	772	K.DFGGFnFSQILPDPSKPTK.R	HexNAc(5)Hex(3)Fuc(1)	23.39 - 609.53	True-positive	1070000000	N6(NGlycan/1647.6132)	1.039e+7 - 7.251e+8	19058; 18953; 19032; 19070; 18971; 18937; 18943; 19021; 19117; 19012; 18996	98.149 - 98.149	159.73 - 159.89	140322_CoV_YUN_T	N	3; 4; 5			10A-Yun11-His-Avi spike	6	749.3394 - 1248.2298	749.3384 - 1248.2258	2.26; 3.23; 1.67; 2.16; 1.29; 2.27; 1.62; 0.18; 1.68; 1.38	3741.6561 - 3741.6676	3741.66	0	160.3600; 158.9800; 160.0100; 160.5100; 159.1400; 158.8400; 158.9000; 159.8700; 160.9600; 159.7200; 159.5100	2	1	1.318e+6 - 3.239e+7	97999; 97099; 97791; 98099; 97212; 97007; 97046; 97705; 98416; 97608; 97474	159.73 - 159.89	170.66 - 170.66	158.29 - 159.03	160.20 - 161.31	ms2_search_2_col_0_byonic_140322_cov_yun_t	C:\Users\UNISOUTHHAMPTON\Documents\Joel\Sarbecoronavirus site analysis March 2022\byos_tmp\200322 YUN TCA.bKCNt\ms2_search_2_col_0_byonic_140322_cov_yun_t.byrslt	C:/Users/UNISOUTHHAMPTON/Documents/Joel/Sarbecoronavirus site analysis March 2022/140322_CoV_YUN_T.raw	3									hcd
223	767	785	772	K.DFGGFnFSQILPDPSKPTK.R	HexNAc(5)Hex(4)Fuc(1)	95.96 - 440.30	True-positive	416000000	N6(NGlycan/1809.6661)	8.182e+7 - 3.340e+8	18862; 18849; 18856; 18920; 18932; 18926; 18885; 18886; 18911; 18978; 18986	92.862 - 92.862	158.15	140322_CoV_YUN_T	N	3; 4			10A-Yun11-His-Avi spike	6	976.9339 - 1302.2476	976.9343 - 1302.2434	1.95; 3.26; 2.14; 1.58; 2.42; -0.48; -0.16; 1.03; 0.15; 0.96; 1.09	3903.7064 - 3903.7210	3903.71	0	157.6500; 157.5000; 157.5700; 158.5700; 158.7200; 158.6300; 157.9400; 157.9600; 158.4400; 159.2100; 159.3200	2	1	7.588e+6 - 1.307e+7	96306; 96199; 96254; 96832; 96928; 96867; 96509; 96519; 96769; 97265; 97341	158.15	170.66 - 170.66	156.46 - 157.04	159.45	ms2_search_2_col_0_byonic_140322_cov_yun_t	C:\Users\UNISOUTHHAMPTON\Documents\Joel\Sarbecoronavirus site analysis March 2022\byos_tmp\200322 YUN TCA.bKCNt\ms2_search_2_col_0_byonic_140322_cov_yun_t.byrslt	C:/Users/UNISOUTHHAMPTON/Documents/Joel/Sarbecoronavirus site analysis March 2022/140322_CoV_YUN_T.raw	3									hcd
224	767	785	772	K.DFGGFnFSQILPDPSKPTK.R	HexNAc(5)Hex(4)Fuc(1)NeuAc(1)	48.52 - 194.01	True-positive	33200000	N6(NGlycan/2100.7615)	2.225e+6 - 3.101e+7	20177; 20184; 20176; 20253	26.133 - 26.133	182.37 - 183.42	140322_CoV_YUN_T	N	3; 4			10A-Yun11-His-Avi spike	6	1049.7093 - 1399.2741	1049.7082 - 1399.2752	-0.73; 1.95; 3.47; 1.02	4194.8006 - 4194.8182	4194.8	12.76 - 12.76	183.3900; 183.5200; 183.3800; 184.5100	2	1	2.319e+5 - 1.693e+6	113771; 113862; 113767; 114541	182.37 - 183.42	170.66 - 170.66	182.24 - 183.05	184.43 - 184.82	ms2_search_2_col_0_byonic_140322_cov_yun_t	C:\Users\UNISOUTHHAMPTON\Documents\Joel\Sarbecoronavirus site analysis March 2022\byos_tmp\200322 YUN TCA.bKCNt\ms2_search_2_col_0_byonic_140322_cov_yun_t.byrslt	C:/Users/UNISOUTHHAMPTON/Documents/Joel/Sarbecoronavirus site analysis March 2022/140322_CoV_YUN_T.raw	3									hcd
225	767	785	772	K.DFGGFnFSQILPDPSKPTK.R	HexNAc(5)Hex(5)Fuc(1)	18.52 - 243.53	True-positive	36700000	N6(NGlycan/1971.7189)	36700000	18863; 18820; 18826; 18869; 18877		157.76	140322_CoV_YUN_T	N	4			10A-Yun11-His-Avi spike	6	1017.4471 - 1017.4495	1017.45	1.44; 1.55; 0.11; -0.40; 1.88	4065.7595 - 4065.7687	4065.76		157.6600; 156.9300; 157.0700; 157.7100; 157.8700	2	1	3590000	96312; 95803; 95897; 96353; 96455	157.76		156.28	158.49	ms2_search_2_col_0_byonic_140322_cov_yun_t	C:\Users\UNISOUTHHAMPTON\Documents\Joel\Sarbecoronavirus site analysis March 2022\byos_tmp\200322 YUN TCA.bKCNt\ms2_search_2_col_0_byonic_140322_cov_yun_t.byrslt	C:/Users/UNISOUTHHAMPTON/Documents/Joel/Sarbecoronavirus site analysis March 2022/140322_CoV_YUN_T.raw	3									hcd
226	767	785	772	K.DFGGFnFSQILPDPSKPTK.R	HexNAc(5)Hex(5)Fuc(1)NeuAc(1)	117.2	True-positive	8020000	N6(NGlycan/2262.8143)	8020000	20105		182.22	140322_CoV_YUN_T	N	4			10A-Yun11-His-Avi spike	6	1090.22	1090.22	2.41	4356.87	4356.86		181.57	2	1	2300000	112794	182.22		180.91	182.25	ms2_search_2_col_0_byonic_140322_cov_yun_t	C:\Users\UNISOUTHHAMPTON\Documents\Joel\Sarbecoronavirus site analysis March 2022\byos_tmp\200322 YUN TCA.bKCNt\ms2_search_2_col_0_byonic_140322_cov_yun_t.byrslt	C:/Users/UNISOUTHHAMPTON/Documents/Joel/Sarbecoronavirus site analysis March 2022/140322_CoV_YUN_T.raw	1									hcd
227	1039	1046		Y.VPSQERNF.T		293.61 - 397.69	True-positive	48800000		48800000	757; 725; 750; 751; 754; 762		40.28	140322_CoV_YUN_C		2			10A-Yun11-His-Avi spike		488.7459 - 488.7464	488.746	-0.13; 0.93; 0.25; 0.31; 0.75; 0.37	975.4773 - 975.4783	975.477		40.4000; 39.9600; 40.2800; 40.2900; 40.3700; 40.5300	1	1	2360000	20420; 20109; 20339; 20347; 20395; 20508	40.28		39.14	40.84	ms2_search_1_col_1_byonic_140322_cov_yun_c	C:\Users\UNISOUTHHAMPTON\Documents\Joel\Sarbecoronavirus site analysis March 2022\byos_tmp\200322 YUN TCA.bKCNt\ms2_search_1_col_1_byonic_140322_cov_yun_c.byrslt	C:/Users/UNISOUTHHAMPTON/Documents/Joel/Sarbecoronavirus site analysis March 2022/140322_CoV_YUN_C.raw	3									hcd
228	1039	1046	1045	Y.VPSQERnF.T	HexNAc(1)	231.95 - 399.11	True-positive	9730000	N7(NGlycan/203.0794)	9730000	412; 368; 393; 642	16.619	38.11	140322_CoV_YUN_C	N	2			10A-Yun11-His-Avi spike	7	590.2856 - 590.2866	590.286	0.60; 1.53; 0.91; -0.03	1178.5567 - 1178.5586	1178.56	-2.17	36.4500; 36.0100; 36.2100; 39.0200	1	1	921000	17650; 17333; 17482; 19427	38.11	40.28	35.65	39.52	ms2_search_1_col_1_byonic_140322_cov_yun_c	C:\Users\UNISOUTHHAMPTON\Documents\Joel\Sarbecoronavirus site analysis March 2022\byos_tmp\200322 YUN TCA.bKCNt\ms2_search_1_col_1_byonic_140322_cov_yun_c.byrslt	C:/Users/UNISOUTHHAMPTON/Documents/Joel/Sarbecoronavirus site analysis March 2022/140322_CoV_YUN_C.raw	3									hcd
229	1039	1046	1045	Y.VPSQERnF.T	HexNAc(1)Fuc(1)	218.9	True-positive	9760000	N7(NGlycan/349.1373)	9760000	734	16.668	40.28	140322_CoV_YUN_C	N	2			10A-Yun11-His-Avi spike	7	663.315	663.315	0.68	1324.62	1324.61	0	40.07	1	1	723000	20188	40.28	40.28	39.88	40.6	ms2_search_1_col_1_byonic_140322_cov_yun_c	C:\Users\UNISOUTHHAMPTON\Documents\Joel\Sarbecoronavirus site analysis March 2022\byos_tmp\200322 YUN TCA.bKCNt\ms2_search_1_col_1_byonic_140322_cov_yun_c.byrslt	C:/Users/UNISOUTHHAMPTON/Documents/Joel/Sarbecoronavirus site analysis March 2022/140322_CoV_YUN_C.raw	1									hcd
230	1039	1046	1045	Y.VPSQERnF.T	HexNAc(2)Hex(2)	173.57 - 299.47	True-positive	6020000	N7(NGlycan/730.2644)	1.389e+6 - 4.626e+6	486; 398; 385	8.655 - 8.655	36.08 - 37.42	140322_CoV_YUN_C	N	2; 3			10A-Yun11-His-Avi spike	7	569.5883 - 853.8786	569.5879 - 853.8782	0.51; -0.78; 0.68	1705.7405 - 1705.7429	1705.74	0	37.3900; 36.2600; 36.1200	1	1	9.562e+4 - 1.461e+5	18330; 17515; 17415	36.08 - 37.42	40.28 - 40.28	35.84 - 35.93	36.62 - 37.92	ms2_search_1_col_1_byonic_140322_cov_yun_c	C:\Users\UNISOUTHHAMPTON\Documents\Joel\Sarbecoronavirus site analysis March 2022\byos_tmp\200322 YUN TCA.bKCNt\ms2_search_1_col_1_byonic_140322_cov_yun_c.byrslt	C:/Users/UNISOUTHHAMPTON/Documents/Joel/Sarbecoronavirus site analysis March 2022/140322_CoV_YUN_C.raw	3									hcd
231	1039	1046	1045	Y.VPSQERnF.T	HexNAc(2)Hex(3)	121.76 - 291.26	True-positive	20300000	N7(NGlycan/892.3172)	9.666e+6 - 1.060e+7	478; 372; 391; 499; 364; 359; 404	16.527 - 16.527	36.08 - 37.42	140322_CoV_YUN_C	N	2; 3			10A-Yun11-His-Avi spike	7	623.6062 - 934.9063	623.6055 - 934.9046	-0.45; 0.85; 1.77; 1.83; 1.20; 1.30; 1.11	1867.7938 - 1867.7980	1867.79	0	37.2900; 36.0600; 36.2100; 37.6400; 35.9600; 35.9200; 36.3300	1	1	3.637e+5 - 4.323e+5	18256; 17368; 17476; 18506; 17296; 17269; 17567	36.08 - 37.42	40.28 - 40.28	35.75 - 35.93	36.95 - 37.82	ms2_search_1_col_1_byonic_140322_cov_yun_c	C:\Users\UNISOUTHHAMPTON\Documents\Joel\Sarbecoronavirus site analysis March 2022\byos_tmp\200322 YUN TCA.bKCNt\ms2_search_1_col_1_byonic_140322_cov_yun_c.byrslt	C:/Users/UNISOUTHHAMPTON/Documents/Joel/Sarbecoronavirus site analysis March 2022/140322_CoV_YUN_C.raw	3									hcd
232	1039	1046	1045	Y.VPSQERnF.T	HexNAc(2)Hex(4)	185.81 - 261.65	True-positive	39000000	N7(NGlycan/1054.3700)	4.139e+6 - 3.485e+7	379; 375; 355	7.816 - 7.816	36.13 - 36.18	140322_CoV_YUN_C	N	2; 3			10A-Yun11-His-Avi spike	7	677.6241 - 1015.9328	677.6231 - 1015.9310	1.40; 1.82; 1.52	2029.8503 - 2029.8511	2029.85	0	36.1000; 36.0700; 35.8900	1	1	1.741e+5 - 1.526e+6	17397; 17381; 17247	36.13 - 36.18	40.28 - 40.28	35.70 - 35.84	36.83 - 37.17	ms2_search_1_col_1_byonic_140322_cov_yun_c	C:\Users\UNISOUTHHAMPTON\Documents\Joel\Sarbecoronavirus site analysis March 2022\byos_tmp\200322 YUN TCA.bKCNt\ms2_search_1_col_1_byonic_140322_cov_yun_c.byrslt	C:/Users/UNISOUTHHAMPTON/Documents/Joel/Sarbecoronavirus site analysis March 2022/140322_CoV_YUN_C.raw	3									hcd
233	1039	1046	1045	Y.VPSQERnF.T	HexNAc(2)Hex(4)Fuc(1)	201.86	True-positive	2120000	N7(NGlycan/1200.4279)	2120000	535	4.161	38.19	140322_CoV_YUN_C	N	2			10A-Yun11-His-Avi spike	7	1088.96	1088.96	1.73	2175.91	2175.91	-2.09	37.93	1	1	854000	18719	38.19	40.28	37.82	38.52	ms2_search_1_col_1_byonic_140322_cov_yun_c	C:\Users\UNISOUTHHAMPTON\Documents\Joel\Sarbecoronavirus site analysis March 2022\byos_tmp\200322 YUN TCA.bKCNt\ms2_search_1_col_1_byonic_140322_cov_yun_c.byrslt	C:/Users/UNISOUTHHAMPTON/Documents/Joel/Sarbecoronavirus site analysis March 2022/140322_CoV_YUN_C.raw	1									hcd
234	1039	1046	1045	Y.VPSQERnF.T	HexNAc(2)Hex(5)	204.43 - 449.12	True-positive	81300000	N7(NGlycan/1216.4229)	2.030e+7 - 6.104e+7	362; 400; 348	29.368 - 29.368	36.18 - 36.23	140322_CoV_YUN_C	N	2; 3			10A-Yun11-His-Avi spike	7	731.6418 - 1096.9578	731.6407 - 1096.9574	0.37; 1.45; 1.53	2191.9011 - 2191.9036	2191.9	0	35.9400; 36.2900; 35.8600	1	1	8.583e+5 - 2.158e+6	17282; 17537; 17225	36.18 - 36.23	40.28 - 40.28	35.75 - 35.84	36.77 - 37.03	ms2_search_1_col_1_byonic_140322_cov_yun_c	C:\Users\UNISOUTHHAMPTON\Documents\Joel\Sarbecoronavirus site analysis March 2022\byos_tmp\200322 YUN TCA.bKCNt\ms2_search_1_col_1_byonic_140322_cov_yun_c.byrslt	C:/Users/UNISOUTHHAMPTON/Documents/Joel/Sarbecoronavirus site analysis March 2022/140322_CoV_YUN_C.raw	3									hcd
235	1039	1046	1045	Y.VPSQERnF.T	HexNAc(3)Hex(3)	299.50 - 334.04	True-positive	29400000	N7(NGlycan/1095.3966)	29400000	477; 474		37.46	140322_CoV_YUN_C	N	3			10A-Yun11-His-Avi spike	7	691.2994 - 691.3001	691.299	1.16; 2.22	2070.8764 - 2070.8786	2070.87		37.2800; 37.2400	1	1	1380000	18249; 18222	37.46		37.12	37.97	ms2_search_1_col_1_byonic_140322_cov_yun_c	C:\Users\UNISOUTHHAMPTON\Documents\Joel\Sarbecoronavirus site analysis March 2022\byos_tmp\200322 YUN TCA.bKCNt\ms2_search_1_col_1_byonic_140322_cov_yun_c.byrslt	C:/Users/UNISOUTHHAMPTON/Documents/Joel/Sarbecoronavirus site analysis March 2022/140322_CoV_YUN_C.raw	3									hcd
236	1039	1046	1045	Y.VPSQERnF.T	HexNAc(3)Hex(3)Fuc(1)	219.63 - 411.84	True-positive	279000000	N7(NGlycan/1241.4545)	7.082e+7 - 2.082e+8	585; 508; 509; 627; 618; 616	59.196 - 59.196	38.82 - 38.99	140322_CoV_YUN_C	N	2; 3			10A-Yun11-His-Avi spike	7	739.9856 - 1109.4768	739.9846 - 1109.4732	0.63; 3.27; 1.40; 1.34	2216.9333 - 2216.9391	2216.93	0	38.4800; 37.7400; 37.7500; 38.8200; 38.7300; 38.7200	1	1	2.588e+6 - 7.952e+6	19047; 18577; 18590; 19284; 19218; 19212	38.82 - 38.99	40.28 - 40.28	37.62 - 38.52	39.76 - 40.11	ms2_search_1_col_1_byonic_140322_cov_yun_c	C:\Users\UNISOUTHHAMPTON\Documents\Joel\Sarbecoronavirus site analysis March 2022\byos_tmp\200322 YUN TCA.bKCNt\ms2_search_1_col_1_byonic_140322_cov_yun_c.byrslt	C:/Users/UNISOUTHHAMPTON/Documents/Joel/Sarbecoronavirus site analysis March 2022/140322_CoV_YUN_C.raw	3									hcd
237	1039	1046	1045	Y.VPSQERnF.T	HexNAc(3)Hex(4)	154.08	True-positive	5460000	N7(NGlycan/1257.4494)	5460000	437		36.72	140322_CoV_YUN_C	N	3			10A-Yun11-His-Avi spike	7	745.317	745.316	1.73	2232.93	2232.93		36.7	1	1	192000	17831	36.72		36.57	37.53	ms2_search_1_col_1_byonic_140322_cov_yun_c	C:\Users\UNISOUTHHAMPTON\Documents\Joel\Sarbecoronavirus site analysis March 2022\byos_tmp\200322 YUN TCA.bKCNt\ms2_search_1_col_1_byonic_140322_cov_yun_c.byrslt	C:/Users/UNISOUTHHAMPTON/Documents/Joel/Sarbecoronavirus site analysis March 2022/140322_CoV_YUN_C.raw	1									hcd
238	1039	1046	1045	Y.VPSQERnF.T	HexNAc(3)Hex(4)Fuc(1)	174.14 - 281.42	True-positive	82800000	N7(NGlycan/1403.5073)	1.138e+7 - 7.144e+7	604; 501; 617; 645; 545	18.898 - 18.898	38.15 - 38.72	140322_CoV_YUN_C	N	2; 3			10A-Yun11-His-Avi spike	7	794.0031 - 1190.5019	794.0022 - 1190.4996	1.27; 1.37; 1.88; 1.29; 1.16	2378.9875 - 2378.9892	2378.98	0	38.6300; 37.6700; 38.7200; 39.0500; 37.9900	1	1	1.123e+6 - 2.341e+6	19152; 18531; 19213; 19448; 18759	38.15 - 38.72	40.28 - 40.28	37.57 - 37.82	39.09 - 39.47	ms2_search_1_col_1_byonic_140322_cov_yun_c	C:\Users\UNISOUTHHAMPTON\Documents\Joel\Sarbecoronavirus site analysis March 2022\byos_tmp\200322 YUN TCA.bKCNt\ms2_search_1_col_1_byonic_140322_cov_yun_c.byrslt	C:/Users/UNISOUTHHAMPTON/Documents/Joel/Sarbecoronavirus site analysis March 2022/140322_CoV_YUN_C.raw	3									hcd
239	1039	1046	1045	Y.VPSQERnF.T	HexNAc(3)Hex(4)Fuc(1)NeuAc(1)	248.93 - 334.71	True-positive	37000000	N7(NGlycan/1694.6027)	37000000	1439; 1436		51.47	140322_CoV_YUN_C	N	3			10A-Yun11-His-Avi spike	7	891.0356 - 891.0357	891.034	1.89; 1.76	2670.0848 - 2670.0852	2670.08		51.4100; 51.3300	1	1	1390000	28093; 28041	51.47		50.55	52.38	ms2_search_1_col_1_byonic_140322_cov_yun_c	C:\Users\UNISOUTHHAMPTON\Documents\Joel\Sarbecoronavirus site analysis March 2022\byos_tmp\200322 YUN TCA.bKCNt\ms2_search_1_col_1_byonic_140322_cov_yun_c.byrslt	C:/Users/UNISOUTHHAMPTON/Documents/Joel/Sarbecoronavirus site analysis March 2022/140322_CoV_YUN_C.raw	3									hcd
240	1039	1046	1045	Y.VPSQERnF.T	HexNAc(3)Hex(5)	124.59 - 152.39	True-positive	11100000	N7(NGlycan/1419.5022)	11100000	357; 345; 456		36.47	140322_CoV_YUN_C	N	3			10A-Yun11-His-Avi spike	7	799.3343 - 799.3354	799.334	0.55; 1.85; 2.00	2394.9809 - 2394.9844	2394.98		35.9000; 35.8100; 36.9300	1	1	365000	17253; 17193; 17999	36.47		35.52	37.17	ms2_search_1_col_1_byonic_140322_cov_yun_c	C:\Users\UNISOUTHHAMPTON\Documents\Joel\Sarbecoronavirus site analysis March 2022\byos_tmp\200322 YUN TCA.bKCNt\ms2_search_1_col_1_byonic_140322_cov_yun_c.byrslt	C:/Users/UNISOUTHHAMPTON/Documents/Joel/Sarbecoronavirus site analysis March 2022/140322_CoV_YUN_C.raw	3									hcd
241	1039	1046	1045	Y.VPSQERnF.T	HexNAc(3)Hex(5)Fuc(1)	107.13 - 406.79	True-positive	123000000	N7(NGlycan/1565.5601)	123000000	551; 467; 563		38.13	140322_CoV_YUN_C	N	3			10A-Yun11-His-Avi spike	7	848.0200 - 848.0228	848.02	1.53; 3.55; 0.31	2541.0383 - 2541.0466	2541.04		38.0600; 37.1000; 38.1700	1	1	6510000	18809; 18118; 18860	38.13		36.95	39.09	ms2_search_1_col_1_byonic_140322_cov_yun_c	C:\Users\UNISOUTHHAMPTON\Documents\Joel\Sarbecoronavirus site analysis March 2022\byos_tmp\200322 YUN TCA.bKCNt\ms2_search_1_col_1_byonic_140322_cov_yun_c.byrslt	C:/Users/UNISOUTHHAMPTON/Documents/Joel/Sarbecoronavirus site analysis March 2022/140322_CoV_YUN_C.raw	3									hcd
242	1039	1046	1045	Y.VPSQERnF.T	HexNAc(4)Hex(3)Fuc(1)	124.60 - 384.02	True-positive	575000000	N7(NGlycan/1444.5339)	4.684e+7 - 5.285e+8	664; 470; 591; 727; 689; 584; 587; 746; 767	48.968 - 48.968	38.13 - 38.86	140322_CoV_YUN_C	N	2; 3			10A-Yun11-His-Avi spike	7	807.6782 - 1211.0174	807.6777 - 1211.0129	3.69; 2.28; 1.40; 1.37; 1.67; 0.61; 1.22; 1.14; 2.23	2420.0127 - 2420.0202	2420.01	0	39.3100; 37.1500; 38.5400; 39.9800; 39.5700; 38.4800; 38.5200; 40.2000; 40.6400	1	1	2.592e+6 - 2.298e+7	19643; 18156; 19088; 20125; 19828; 19046; 19076; 20282; 20589	38.13 - 38.86	40.28 - 40.28	37.03 - 37.62	40.32 - 40.60	ms2_search_1_col_1_byonic_140322_cov_yun_c	C:\Users\UNISOUTHHAMPTON\Documents\Joel\Sarbecoronavirus site analysis March 2022\byos_tmp\200322 YUN TCA.bKCNt\ms2_search_1_col_1_byonic_140322_cov_yun_c.byrslt	C:/Users/UNISOUTHHAMPTON/Documents/Joel/Sarbecoronavirus site analysis March 2022/140322_CoV_YUN_C.raw	3									hcd
243	1039	1046	1045	Y.VPSQERnF.T	HexNAc(4)Hex(4)Fuc(1)	17.49 - 324.34	True-positive	479000000	N7(NGlycan/1606.5867)	9.956e+5 - 4.602e+8	694; 445; 531; 698; 538; 383; 481; 495; 571; 671; 693; 613	26.474 - 26.474	38.15 - 38.48	140322_CoV_YUN_C	N	2; 3; 4			10A-Yun11-His-Avi spike	7	646.5232 - 1292.0440	646.5233 - 1292.0393	3.62; 1.35; 1.72; 2.08; 1.03; 1.74; 1.18; 2.17; 0.54; 0.96; 1.46; -0.22	2582.0635 - 2582.0734	2582.06	0	39.7000; 36.7800; 37.9000; 39.7400; 37.9600; 36.1100; 37.3400; 37.5900; 38.3500; 39.4100; 39.6900; 38.7100	1	1	4.924e+5 - 1.516e+7	19920; 17892; 18698; 19947; 18738; 17411; 18292; 18469; 18960; 19707; 19914; 19203	38.15 - 38.48	40.28 - 40.28	36.23 - 37.72	38.72 - 39.91	ms2_search_1_col_1_byonic_140322_cov_yun_c	C:\Users\UNISOUTHHAMPTON\Documents\Joel\Sarbecoronavirus site analysis March 2022\byos_tmp\200322 YUN TCA.bKCNt\ms2_search_1_col_1_byonic_140322_cov_yun_c.byrslt	C:/Users/UNISOUTHHAMPTON/Documents/Joel/Sarbecoronavirus site analysis March 2022/140322_CoV_YUN_C.raw	3									hcd
244	1039	1046	1045	Y.VPSQERnF.T	HexNAc(4)Hex(4)Fuc(1)NeuAc(1)	110.11 - 166.43	True-positive	279000000	N7(NGlycan/1897.6821)	279000000	1388; 1362; 1454		51.11	140322_CoV_YUN_C	N	3			10A-Yun11-His-Avi spike	7	958.7271 - 958.7287	958.727	0.16; 0.03; 1.62	2873.1596 - 2873.1642	2873.16		50.5800; 50.2400; 51.6500	1	1	11300000	27508; 27272; 28272	51.11		49.91	52.18	ms2_search_1_col_1_byonic_140322_cov_yun_c	C:\Users\UNISOUTHHAMPTON\Documents\Joel\Sarbecoronavirus site analysis March 2022\byos_tmp\200322 YUN TCA.bKCNt\ms2_search_1_col_1_byonic_140322_cov_yun_c.byrslt	C:/Users/UNISOUTHHAMPTON/Documents/Joel/Sarbecoronavirus site analysis March 2022/140322_CoV_YUN_C.raw	3									hcd
245	1039	1046	1045	Y.VPSQERnF.T	HexNAc(4)Hex(4)Fuc(2)	122.54 - 136.99	True-positive	11600000	N7(NGlycan/1752.6446)	11600000	638; 489		37.53	140322_CoV_YUN_C	N	3			10A-Yun11-His-Avi spike	7	910.3824 - 910.3834	910.381	1.25; 2.33	2728.1254 - 2728.1283	2728.12		38.9500; 37.4400	1	1	402000	19380; 18366	37.53		36.9	39.19	ms2_search_1_col_1_byonic_140322_cov_yun_c	C:\Users\UNISOUTHHAMPTON\Documents\Joel\Sarbecoronavirus site analysis March 2022\byos_tmp\200322 YUN TCA.bKCNt\ms2_search_1_col_1_byonic_140322_cov_yun_c.byrslt	C:/Users/UNISOUTHHAMPTON/Documents/Joel/Sarbecoronavirus site analysis March 2022/140322_CoV_YUN_C.raw	3									hcd
246	1039	1046	1045	Y.VPSQERnF.T	HexNAc(4)Hex(5)Fuc(1)	19.30 - 443.37	True-positive	342000000	N7(NGlycan/1768.6395)	4.596e+6 - 3.323e+8	515; 381; 564; 360; 409; 479; 518; 560; 569; 650; 658; 686; 514; 505	8.908 - 8.908	37.82 - 37.97	140322_CoV_YUN_C	N	2; 3; 4			10A-Yun11-His-Avi spike	7	687.0379 - 1373.0712	687.0365 - 1373.0657	3.99; 1.23; 1.81; 0.47; 0.27; 1.27; 2.21; 0.01; -1.60; 1.07; 0.54; 1.84; 2.07; 2.69	2744.1125 - 2744.1279	2744.12	0	37.7800; 36.1000; 38.2200; 35.9200; 36.3800; 37.3000; 37.8100; 38.1300; 38.3100; 39.1100; 39.2700; 39.5400; 37.7300	1	1	2.573e+5 - 1.242e+7	18610; 17400; 18884; 17270; 17602; 18262; 18630; 18841; 18936; 19497; 19611; 19804; 18608; 18570	37.82 - 37.97	40.28 - 40.28	35.98 - 37.03	37.97 - 39.29	ms2_search_1_col_1_byonic_140322_cov_yun_c	C:\Users\UNISOUTHHAMPTON\Documents\Joel\Sarbecoronavirus site analysis March 2022\byos_tmp\200322 YUN TCA.bKCNt\ms2_search_1_col_1_byonic_140322_cov_yun_c.byrslt	C:/Users/UNISOUTHHAMPTON/Documents/Joel/Sarbecoronavirus site analysis March 2022/140322_CoV_YUN_C.raw	3									hcd
247	1039	1046	1045	Y.VPSQERnF.T	HexNAc(4)Hex(5)Fuc(1)NeuAc(1)	121.55 - 419.56	True-positive	273000000	N7(NGlycan/2059.7349)	273000000	1367; 1292		50.25	140322_CoV_YUN_C	N	3			10A-Yun11-His-Avi spike	7	1012.7451 - 1012.7458	1012.74	1.09; 0.36	3035.2134 - 3035.2156	3035.21		50.3400; 49.3000	1	1	11800000	27338; 26597	50.25		48.84	51.42	ms2_search_1_col_1_byonic_140322_cov_yun_c	C:\Users\UNISOUTHHAMPTON\Documents\Joel\Sarbecoronavirus site analysis March 2022\byos_tmp\200322 YUN TCA.bKCNt\ms2_search_1_col_1_byonic_140322_cov_yun_c.byrslt	C:/Users/UNISOUTHHAMPTON/Documents/Joel/Sarbecoronavirus site analysis March 2022/140322_CoV_YUN_C.raw	3									hcd
248	1039	1046	1045	Y.VPSQERnF.T	HexNAc(5)Hex(3)Fuc(1)	33.93 - 372.46	True-positive	651000000	N7(NGlycan/1647.6132)	3.640e+6 - 6.367e+8	731; 516; 607; 496; 573; 590; 716; 736; 745; 521; 747	17.778 - 17.778	38.08 - 38.16	140322_CoV_YUN_C	N	2; 3; 4			10A-Yun11-His-Avi spike	7	656.7808 - 1312.5573	656.7799 - 1312.5526	3.58; 3.21; 0.69; 1.67; 0.90; 1.11; 1.39; 1.18; 1.76; 1.32	2623.0925 - 2623.1000	2623.09	0	40.0400; 37.7900; 38.6600; 37.6200; 38.3700; 38.5400; 39.8900; 40.1000; 40.1900; 37.8500; 40.2300	1	1	7.696e+5 - 1.588e+7	20165; 18619; 19171; 18496; 18973; 19085; 20058; 20212; 20278; 18658; 20305	38.08 - 38.16	40.28 - 40.28	37.46 - 37.67	40.36 - 41.50	ms2_search_1_col_1_byonic_140322_cov_yun_c	C:\Users\UNISOUTHHAMPTON\Documents\Joel\Sarbecoronavirus site analysis March 2022\byos_tmp\200322 YUN TCA.bKCNt\ms2_search_1_col_1_byonic_140322_cov_yun_c.byrslt	C:/Users/UNISOUTHHAMPTON/Documents/Joel/Sarbecoronavirus site analysis March 2022/140322_CoV_YUN_C.raw	3									hcd
249	1039	1046	1045	Y.VPSQERnF.T	HexNAc(5)Hex(4)Fuc(1)	33.70 - 308.82	True-positive	354000000	N7(NGlycan/1809.6661)	1.160e+7 - 3.427e+8	553; 427; 440; 510; 628; 680; 713; 701; 465; 696; 719		39.84	140322_CoV_YUN_C	N	3; 4			10A-Yun11-His-Avi spike	7	697.2934 - 929.3920	697.2931 - 929.3884	-0.50; 3.25; 2.00; 2.20; 1.94; 3.84; 1.41; 0.31; 2.24; 0.83; 0.92	2785.1421 - 2785.1542	2785.14		38.0700; 36.5900; 36.7200; 37.7700; 38.8200; 39.4600; 39.8800; 39.8100; 37.0900; 39.7000; 39.9000	1	1	3.209e+5 - 7.415e+6	18814; 17751; 17851; 18602; 19286; 19745; 20052; 19997; 18114; 19923; 20067	39.84		36.47 - 36.62	40.16 - 40.94	ms2_search_1_col_1_byonic_140322_cov_yun_c	C:\Users\UNISOUTHHAMPTON\Documents\Joel\Sarbecoronavirus site analysis March 2022\byos_tmp\200322 YUN TCA.bKCNt\ms2_search_1_col_1_byonic_140322_cov_yun_c.byrslt	C:/Users/UNISOUTHHAMPTON/Documents/Joel/Sarbecoronavirus site analysis March 2022/140322_CoV_YUN_C.raw	3									hcd
250	1039	1046	1045	Y.VPSQERnF.T	HexNAc(5)Hex(4)Fuc(1)NeuAc(1)	91.32 - 144.84	True-positive	64100000	N7(NGlycan/2100.7615)	64100000	1365; 1359		50.52	140322_CoV_YUN_C	N	3			10A-Yun11-His-Avi spike	7	1026.4213 - 1026.4218	1026.42	1.03; 1.51	3076.2421 - 3076.2435	3076.24		50.2800; 50.2000	1	1	1980000	27297; 27249	50.52		49.87	51.75	ms2_search_1_col_1_byonic_140322_cov_yun_c	C:\Users\UNISOUTHHAMPTON\Documents\Joel\Sarbecoronavirus site analysis March 2022\byos_tmp\200322 YUN TCA.bKCNt\ms2_search_1_col_1_byonic_140322_cov_yun_c.byrslt	C:/Users/UNISOUTHHAMPTON/Documents/Joel/Sarbecoronavirus site analysis March 2022/140322_CoV_YUN_C.raw	3									hcd
251	1039	1046	1045	Y.VPSQERnF.T	HexNAc(5)Hex(5)Fuc(1)	53.20 - 222.01	True-positive	210000000	N7(NGlycan/1971.7189)	2.051e+7 - 1.897e+8	543; 354; 453; 669; 1323; 463; 365; 667		36.83 - 37.17	140322_CoV_YUN_C	N	3; 4			10A-Yun11-His-Avi spike	7	737.8063 - 983.4082	737.8063 - 983.4060	-1.16; 2.17; 2.05; 1.61; 0.88; 0.76; 1.84; -0.06	2947.1929 - 2947.2027	2947.2		37.9800; 35.8900; 36.9000; 39.4000; 49.8600; 37.0400; 35.9900; 39.3800	1	1	3.646e+5 - 2.270e+6	18752; 17246; 17975; 19703; 27000; 18073; 17318; 19688	36.83 - 37.17		35.79	39.66 - 40.21	ms2_search_1_col_1_byonic_140322_cov_yun_c	C:\Users\UNISOUTHHAMPTON\Documents\Joel\Sarbecoronavirus site analysis March 2022\byos_tmp\200322 YUN TCA.bKCNt\ms2_search_1_col_1_byonic_140322_cov_yun_c.byrslt	C:/Users/UNISOUTHHAMPTON/Documents/Joel/Sarbecoronavirus site analysis March 2022/140322_CoV_YUN_C.raw	3									hcd
252	1039	1046	1045	Y.VPSQERnF.T	HexNAc(5)Hex(6)Fuc(1)	84.10 - 188.14	True-positive	112000000	N7(NGlycan/2133.7717)	1.907e+7 - 9.289e+7	455; 340; 517; 353		36.08 - 36.13	140322_CoV_YUN_C	N	3; 4			10A-Yun11-His-Avi spike	7	778.3205 - 1037.4259	778.3196 - 1037.4236	1.73; 1.85; 2.21; 1.24	3109.2530 - 3109.2560	3109.25		36.9300; 35.7600; 37.8000; 35.8800	1	1	8.167e+5 - 2.682e+6	17997; 17156; 18621; 17245	36.08 - 36.13		35.17 - 35.70	36.83 - 38.07	ms2_search_1_col_1_byonic_140322_cov_yun_c	C:\Users\UNISOUTHHAMPTON\Documents\Joel\Sarbecoronavirus site analysis March 2022\byos_tmp\200322 YUN TCA.bKCNt\ms2_search_1_col_1_byonic_140322_cov_yun_c.byrslt	C:/Users/UNISOUTHHAMPTON/Documents/Joel/Sarbecoronavirus site analysis March 2022/140322_CoV_YUN_C.raw	3									hcd
253	1039	1046	1045	Y.VPSQERnF.T	HexNAc(5)Hex(6)Fuc(1)NeuAc(1)	55.15 - 286.00	True-positive	133000000	N7(NGlycan/2424.8671)	6.278e+7 - 7.059e+7	1242; 1232; 1314; 1311; 1237; 1243; 1315; 1321		48.74	140322_CoV_YUN_C	N	3; 4			10A-Yun11-His-Avi spike	7	851.0936 - 1134.4584	851.0934 - 1134.4555	2.60; 0.88; 1.42; 0.86; 1.36; 2.22; 1.00; 0.28	3400.3455 - 3400.3534	3400.34		48.6000; 48.4900; 49.6800; 49.6400; 48.5300; 48.6100; 49.6900; 49.7800	1	1	1.598e+6 - 1.669e+6	26087; 26004; 26872; 26840; 26034; 26088; 26879; 26945	48.74		48.39 - 48.41	50.06 - 50.19	ms2_search_1_col_1_byonic_140322_cov_yun_c	C:\Users\UNISOUTHHAMPTON\Documents\Joel\Sarbecoronavirus site analysis March 2022\byos_tmp\200322 YUN TCA.bKCNt\ms2_search_1_col_1_byonic_140322_cov_yun_c.byrslt	C:/Users/UNISOUTHHAMPTON/Documents/Joel/Sarbecoronavirus site analysis March 2022/140322_CoV_YUN_C.raw	3									hcd
254	1039	1046	1045	Y.VPSQERnF.T	HexNAc(5)Hex(6)Fuc(1)NeuAc(2)	50.73 - 107.30	True-positive	38000000	N7(NGlycan/2715.9625)	8.348e+6 - 2.969e+7	2278; 2249; 2291; 2267; 2248		64.55 - 64.66	140322_CoV_YUN_C	N	3; 4			10A-Yun11-His-Avi spike	7	923.8685 - 1231.4907	923.8673 - 1231.4873	1.47; 1.28; 2.76; 1.75; 1.29	3691.4447 - 3691.4501	3691.44		64.1800; 63.9800; 64.2700; 64.1200	1	1	9.278e+5 - 1.405e+6	36543; 36401; 36610; 36496; 36394	64.55 - 64.66		63.62 - 63.67	64.56 - 64.81	ms2_search_1_col_1_byonic_140322_cov_yun_c	C:\Users\UNISOUTHHAMPTON\Documents\Joel\Sarbecoronavirus site analysis March 2022\byos_tmp\200322 YUN TCA.bKCNt\ms2_search_1_col_1_byonic_140322_cov_yun_c.byrslt	C:/Users/UNISOUTHHAMPTON/Documents/Joel/Sarbecoronavirus site analysis March 2022/140322_CoV_YUN_C.raw	3									hcd
255	1039	1046	1045	Y.VPSQERnF.T	HexNAc(6)Hex(4)Fuc(1)	6.84 - 115.84	True-positive	58700000	N7(NGlycan/2012.7454)	5.768e+6 - 5.297e+7	541; 449; 464; 760; 490		37.46 - 37.50	140322_CoV_YUN_C	N	3; 4			10A-Yun11-His-Avi spike	7	748.0649 - 997.0849	748.0630 - 997.0816	0.95; 1.75; 3.39; 1.49; 2.57	2988.2257 - 2988.2330	2988.22		37.9700; 36.8400; 37.0900; 40.5100; 37.4400	1	1	3.035e+5 - 1.032e+6	18747; 17936; 18110; 20496; 18368	37.46 - 37.50		36.52 - 37.00	37.97 - 41.16	ms2_search_1_col_1_byonic_140322_cov_yun_c	C:\Users\UNISOUTHHAMPTON\Documents\Joel\Sarbecoronavirus site analysis March 2022\byos_tmp\200322 YUN TCA.bKCNt\ms2_search_1_col_1_byonic_140322_cov_yun_c.byrslt	C:/Users/UNISOUTHHAMPTON/Documents/Joel/Sarbecoronavirus site analysis March 2022/140322_CoV_YUN_C.raw	3									hcd
256	1039	1046	1045	Y.VPSQERnF.T	HexNAc(6)Hex(6)Fuc(1)NeuAc(1)	14.54 - 155.09	True-positive	16400000	N7(NGlycan/2627.9465)	4.016e+6 - 1.241e+7	1249; 1246; 1294; 1255		48.44 - 48.55	140322_CoV_YUN_C	N	3; 4			10A-Yun11-His-Avi spike	7	901.8634 - 1202.1513	901.8633 - 1202.1486	2.27; -1.19; 0.15; 2.39	3603.4196 - 3603.4325	3603.42		48.7400; 48.6600; 49.3300; 48.8000	1	1	2.539e+5 - 4.401e+5	26187; 26130; 26615; 26232	48.44 - 48.55		48.29 - 48.41	49.04 - 49.33	ms2_search_1_col_1_byonic_140322_cov_yun_c	C:\Users\UNISOUTHHAMPTON\Documents\Joel\Sarbecoronavirus site analysis March 2022\byos_tmp\200322 YUN TCA.bKCNt\ms2_search_1_col_1_byonic_140322_cov_yun_c.byrslt	C:/Users/UNISOUTHHAMPTON/Documents/Joel/Sarbecoronavirus site analysis March 2022/140322_CoV_YUN_C.raw	3									hcd
257	1063	1078	1069	R.EGVFVSnGTSWFITQR.N		37.25 - 602.67	True-positive	23700000	N7(Deamidated/0.9840)	1.160e+7 - 1.213e+7	19758; 19367; 19405; 19769; 19759; 19363; 19380; 19762		163.70 - 163.82	140322_CoV_YUN_T	N	2; 3			10A-Yun11-His-Avi spike	7	610.2990 - 914.9483	610.3003 - 914.9469	-0.02; -0.76; 1.58; 0.24; -2.27; -2.17; 1.54	1827.8750 - 1827.8821	1827.88		171.8000; 163.3300; 163.7700; 172.0200; 171.8200; 163.2600; 163.4900; 171.8700	2	1	5.255e+5 - 5.439e+5	106012; 100098; 100407; 106167; 106022; 100048; 100208; 106059	163.70 - 163.82		162.87 - 163.02	164.67 - 164.79	ms2_search_2_col_0_byonic_140322_cov_yun_t	C:\Users\UNISOUTHHAMPTON\Documents\Joel\Sarbecoronavirus site analysis March 2022\byos_tmp\200322 YUN TCA.bKCNt\ms2_search_2_col_0_byonic_140322_cov_yun_t.byrslt	C:/Users/UNISOUTHHAMPTON/Documents/Joel/Sarbecoronavirus site analysis March 2022/140322_CoV_YUN_T.raw	3									hcd
258	1063	1078	1069	R.EGVFVSnGTSWFITQR.N	HexNAc(2)Hex(5)	558.86 - 696.24	True-positive	37400000	N7(NGlycan/1216.4229)	37400000	18150; 18105		138.62	140322_CoV_YUN_T	N	3			10A-Yun11-His-Avi spike	7	1015.4485 - 1015.4492	1015.45	1.87; 2.60	3043.3237 - 3043.3259	3043.32		138.9800; 138.1000	2	1	4410000	84125; 83637	138.62		137.84	139.13	ms2_search_2_col_0_byonic_140322_cov_yun_t	C:\Users\UNISOUTHHAMPTON\Documents\Joel\Sarbecoronavirus site analysis March 2022\byos_tmp\200322 YUN TCA.bKCNt\ms2_search_2_col_0_byonic_140322_cov_yun_t.byrslt	C:/Users/UNISOUTHHAMPTON/Documents/Joel/Sarbecoronavirus site analysis March 2022/140322_CoV_YUN_T.raw	3									hcd
259	1063	1078	1069	R.EGVFVSnGTSWFITQR.N	HexNAc(3)Hex(3)	34.60 - 374.72	True-positive	33000000	N7(NGlycan/1095.3966)	33000000	18179; 18171; 18174; 18208		139.9	140322_CoV_YUN_T	N	3			10A-Yun11-His-Avi spike	7	975.1055 - 975.1070	975.105	1.00; 2.51; 2.07; 2.38	2922.2947 - 2922.2991	2922.29		139.5400; 139.3500; 139.4400; 140.1500	2	1	956000	84515; 84382; 84444; 84955	139.9		139.08	140.62	ms2_search_2_col_0_byonic_140322_cov_yun_t	C:\Users\UNISOUTHHAMPTON\Documents\Joel\Sarbecoronavirus site analysis March 2022\byos_tmp\200322 YUN TCA.bKCNt\ms2_search_2_col_0_byonic_140322_cov_yun_t.byrslt	C:/Users/UNISOUTHHAMPTON/Documents/Joel/Sarbecoronavirus site analysis March 2022/140322_CoV_YUN_T.raw	3									hcd
260	1063	1078	1069	R.EGVFVSnGTSWFITQR.N	HexNAc(3)Hex(3)Fuc(1)	152.53 - 234.18	True-positive	44600000	N7(NGlycan/1241.4545)	44600000	18183; 18118		138.75	140322_CoV_YUN_T	N	3			10A-Yun11-His-Avi spike	7	1023.7903 - 1023.7925	1023.79	-0.18; 1.96	3068.3491 - 3068.3557	3068.35		139.6200; 138.4800	2	1	2030000	84576; 83818	138.75		138.31	139.74	ms2_search_2_col_0_byonic_140322_cov_yun_t	C:\Users\UNISOUTHHAMPTON\Documents\Joel\Sarbecoronavirus site analysis March 2022\byos_tmp\200322 YUN TCA.bKCNt\ms2_search_2_col_0_byonic_140322_cov_yun_t.byrslt	C:/Users/UNISOUTHHAMPTON/Documents/Joel/Sarbecoronavirus site analysis March 2022/140322_CoV_YUN_T.raw	3									hcd
261	1063	1078	1069	R.EGVFVSnGTSWFITQR.N	HexNAc(3)Hex(6)	177.62	True-positive	4850000	N7(NGlycan/1581.5551)	4850000	18023		136.56	140322_CoV_YUN_T	N	3			10A-Yun11-His-Avi spike	7	1137.16	1137.16	3.68	3408.46	3408.45		136.72	2	1	198000	82699	136.56		136.19	137.12	ms2_search_2_col_0_byonic_140322_cov_yun_t	C:\Users\UNISOUTHHAMPTON\Documents\Joel\Sarbecoronavirus site analysis March 2022\byos_tmp\200322 YUN TCA.bKCNt\ms2_search_2_col_0_byonic_140322_cov_yun_t.byrslt	C:/Users/UNISOUTHHAMPTON/Documents/Joel/Sarbecoronavirus site analysis March 2022/140322_CoV_YUN_T.raw	1									hcd
262	1063	1078	1069	R.EGVFVSnGTSWFITQR.N	HexNAc(4)Hex(3)	289.96 - 298.71	True-positive	21800000	N7(NGlycan/1298.4760)	21800000	18133; 18123		138.52	140322_CoV_YUN_T	N	3			10A-Yun11-His-Avi spike	7	1042.7978 - 1042.7995	1042.8	1.75; 0.11	3125.3714 - 3125.3766	3125.37		138.6500; 138.5400	2	1	1520000	83916; 83850	138.52		138.21	139.9	ms2_search_2_col_0_byonic_140322_cov_yun_t	C:\Users\UNISOUTHHAMPTON\Documents\Joel\Sarbecoronavirus site analysis March 2022\byos_tmp\200322 YUN TCA.bKCNt\ms2_search_2_col_0_byonic_140322_cov_yun_t.byrslt	C:/Users/UNISOUTHHAMPTON/Documents/Joel/Sarbecoronavirus site analysis March 2022/140322_CoV_YUN_T.raw	3									hcd
263	1063	1078	1069	R.EGVFVSnGTSWFITQR.N	HexNAc(4)Hex(4)	217.51 - 317.03	True-positive	16300000	N7(NGlycan/1460.5288)	16300000	18076; 18069		137.84	140322_CoV_YUN_T	N	3			10A-Yun11-His-Avi spike	7	1096.8159 - 1096.8168	1096.82	1.41; 0.63	3287.4260 - 3287.4286	3287.42		137.6400; 137.5500	2	1	2190000	83361; 83296	137.84		136.76	138.15	ms2_search_2_col_0_byonic_140322_cov_yun_t	C:\Users\UNISOUTHHAMPTON\Documents\Joel\Sarbecoronavirus site analysis March 2022\byos_tmp\200322 YUN TCA.bKCNt\ms2_search_2_col_0_byonic_140322_cov_yun_t.byrslt	C:/Users/UNISOUTHHAMPTON/Documents/Joel/Sarbecoronavirus site analysis March 2022/140322_CoV_YUN_T.raw	3									hcd
264	1063	1078	1069	R.EGVFVSnGTSWFITQR.N	HexNAc(4)Hex(4)Fuc(1)	6.97 - 380.39	True-positive	97800000	N7(NGlycan/1606.5867)	1.598e+7 - 8.180e+7	18042; 18033; 18008; 18066		136.85 - 136.98	140322_CoV_YUN_T	N	3; 4			10A-Yun11-His-Avi spike	7	859.3775 - 1145.5021	859.3777 - 1145.5012	0.77; 1.81; 0.61; -0.32	3433.4807 - 3433.4881	3433.48		137.1200; 136.9700; 136.5100; 137.5100	2	1	5.083e+5 - 2.187e+6	82991; 82883; 82550; 83268	136.85 - 136.98		135.91 - 136.14	137.50 - 137.93	ms2_search_2_col_0_byonic_140322_cov_yun_t	C:\Users\UNISOUTHHAMPTON\Documents\Joel\Sarbecoronavirus site analysis March 2022\byos_tmp\200322 YUN TCA.bKCNt\ms2_search_2_col_0_byonic_140322_cov_yun_t.byrslt	C:/Users/UNISOUTHHAMPTON/Documents/Joel/Sarbecoronavirus site analysis March 2022/140322_CoV_YUN_T.raw	3									hcd
265	1063	1078	1069	R.EGVFVSnGTSWFITQR.N	HexNAc(4)Hex(4)Fuc(1)NeuAc(1)	73.55 - 497.40	True-positive	461000000	N7(NGlycan/1897.6821)	2.197e+8 - 2.415e+8	19321; 19188; 19195; 19424; 19390; 19189; 19211; 19320; 19394; 19406; 19422		162.21 - 163.82	140322_CoV_YUN_T	N	3; 4			10A-Yun11-His-Avi spike	7	932.1523 - 1242.5370	932.1516 - 1242.5330	2.05; 3.23; 0.87; 2.74; 1.71; 1.31; 1.25; 0.92; 0.72; 2.10; 1.12	3724.5800 - 3724.5893	3724.58		162.9200; 161.7000; 161.7500; 164.0000; 163.6000; 161.7100; 161.8600; 163.6600; 163.7900; 163.9600	2	1	3.637e+6 - 3.912e+6	99809; 98939; 98975; 100561; 100288; 98942; 99053; 99808; 100330; 100417; 100538	162.21 - 163.82		161.54 - 161.59	164.67 - 165.43	ms2_search_2_col_0_byonic_140322_cov_yun_t	C:\Users\UNISOUTHHAMPTON\Documents\Joel\Sarbecoronavirus site analysis March 2022\byos_tmp\200322 YUN TCA.bKCNt\ms2_search_2_col_0_byonic_140322_cov_yun_t.byrslt	C:/Users/UNISOUTHHAMPTON/Documents/Joel/Sarbecoronavirus site analysis March 2022/140322_CoV_YUN_T.raw	3									hcd
266	1063	1078	1069	R.EGVFVSnGTSWFITQR.N	HexNAc(4)Hex(4)NeuAc(1)	59.31 - 377.59	True-positive	75800000	N7(NGlycan/1751.6242)	2.579e+7 - 4.998e+7	19435; 19333; 19493; 19373; 19355; 19361; 19470		163.70 - 165.12	140322_CoV_YUN_T	N	3; 4			10A-Yun11-His-Avi spike	7	895.6371 - 1193.8498	895.6371 - 1193.8471	1.88; 1.26; 2.29; 1.58; 1.11; 1.24; -0.05	3578.5192 - 3578.5275	3578.52		164.1500; 163.0500; 165.2900; 163.4100; 163.2000; 163.2500; 164.7100	2	1	6.729e+5 - 1.030e+6	100671; 99902; 101475; 100151; 100006; 100038; 101074	163.70 - 165.12		162.51 - 162.92	165.39 - 165.47	ms2_search_2_col_0_byonic_140322_cov_yun_t	C:\Users\UNISOUTHHAMPTON\Documents\Joel\Sarbecoronavirus site analysis March 2022\byos_tmp\200322 YUN TCA.bKCNt\ms2_search_2_col_0_byonic_140322_cov_yun_t.byrslt	C:/Users/UNISOUTHHAMPTON/Documents/Joel/Sarbecoronavirus site analysis March 2022/140322_CoV_YUN_T.raw	3									hcd
267	1063	1078	1069	R.EGVFVSnGTSWFITQR.N	HexNAc(4)Hex(5)Fuc(1)NeuAc(1)	4.89 - 460.47	True-positive	508000000	N7(NGlycan/2059.7349)	1.876e+8 - 3.201e+8	19147; 19042; 19047; 19260; 19270; 19136; 19035; 19037; 19250		160.64	140322_CoV_YUN_T	N	3; 4			10A-Yun11-His-Avi spike	7	972.6652 - 1296.5555	972.6648 - 1296.5506	1.85; 2.04; 0.63; 2.23; 3.74; 1.61; 0.42; 0.98	3886.6317 - 3886.6446	3886.63		161.3100; 160.1900; 160.2400; 162.3000; 162.4100; 161.1500; 160.0300; 160.0700; 162.2100	2	1	3.973e+6 - 7.202e+6	98663; 97893; 97924; 99365; 99446; 98549; 97801; 97825; 99307	160.64		159.73 - 159.96	162.97 - 163.07	ms2_search_2_col_0_byonic_140322_cov_yun_t	C:\Users\UNISOUTHHAMPTON\Documents\Joel\Sarbecoronavirus site analysis March 2022\byos_tmp\200322 YUN TCA.bKCNt\ms2_search_2_col_0_byonic_140322_cov_yun_t.byrslt	C:/Users/UNISOUTHHAMPTON/Documents/Joel/Sarbecoronavirus site analysis March 2022/140322_CoV_YUN_T.raw	3									hcd
268	1063	1078	1069	R.EGVFVSnGTSWFITQR.N	HexNAc(4)Hex(5)NeuAc(1)	76.67 - 403.85	True-positive	54400000	N7(NGlycan/1913.6770)	2.544e+7 - 2.893e+7	19316; 19168; 19343; 19248; 19177; 19240; 19243; 19310; 19381		161.59 - 163.21	140322_CoV_YUN_T	N	3; 4			10A-Yun11-His-Avi spike	7	936.1507 - 1247.8680	936.1503 - 1247.8647	2.56; 1.38; 2.65; 0.64; 0.51; 0.38; 3.25	3740.5736 - 3740.5843	3740.57		162.8800; 161.4900; 163.1200; 162.2000; 161.5900; 162.1600; 162.1700; 162.8300; 163.4900	2	1	4.090e+5 - 5.130e+5	99778; 98792; 99950; 99299; 98862; 99264; 99273; 99747; 100209	161.59 - 163.21		161.15 - 161.24	163.73 - 164.09	ms2_search_2_col_0_byonic_140322_cov_yun_t	C:\Users\UNISOUTHHAMPTON\Documents\Joel\Sarbecoronavirus site analysis March 2022\byos_tmp\200322 YUN TCA.bKCNt\ms2_search_2_col_0_byonic_140322_cov_yun_t.byrslt	C:/Users/UNISOUTHHAMPTON/Documents/Joel/Sarbecoronavirus site analysis March 2022/140322_CoV_YUN_T.raw	3									hcd
269	1063	1078	1069	R.EGVFVSnGTSWFITQR.N	HexNAc(5)Hex(3)Fuc(1)	92.54 - 289.37	True-positive	70300000	N7(NGlycan/1647.6132)	1.877e+7 - 5.148e+7	18072; 18028; 18031; 18022; 18045		136.85 - 136.98	140322_CoV_YUN_T	N	3; 4			10A-Yun11-His-Avi spike	7	869.6348 - 1159.1786	869.6344 - 1159.1767	1.65; 0.59; 0.50; 3.10; 0.78	3474.5101 - 3474.5192	3474.51		137.5800; 136.8900; 136.9300; 136.7200; 137.1700	2	1	4.697e+5 - 1.273e+6	83323; 82827; 82854; 82698; 83024	136.85 - 136.98		135.96 - 136.41	137.80 - 138.10	ms2_search_2_col_0_byonic_140322_cov_yun_t	C:\Users\UNISOUTHHAMPTON\Documents\Joel\Sarbecoronavirus site analysis March 2022\byos_tmp\200322 YUN TCA.bKCNt\ms2_search_2_col_0_byonic_140322_cov_yun_t.byrslt	C:/Users/UNISOUTHHAMPTON/Documents/Joel/Sarbecoronavirus site analysis March 2022/140322_CoV_YUN_T.raw	3									hcd
270	1063	1078	1069	R.EGVFVSnGTSWFITQR.N	HexNAc(5)Hex(4)Fuc(1)	60.58 - 220.24	True-positive	21800000	N7(NGlycan/1809.6661)	21800000	18012; 17994; 18000; 18021; 18035		136.03	140322_CoV_YUN_T	N	4			10A-Yun11-His-Avi spike	7	910.1485 - 910.1507	910.148	1.06; 0.99; 3.41; 2.74; 1.26	3636.5648 - 3636.5736	3636.56		136.5800; 136.2900; 136.4100; 136.7200; 137.0000	2	1	608000	82596; 82393; 82477; 82696; 82897	136.03		135.59	137.36	ms2_search_2_col_0_byonic_140322_cov_yun_t	C:\Users\UNISOUTHHAMPTON\Documents\Joel\Sarbecoronavirus site analysis March 2022\byos_tmp\200322 YUN TCA.bKCNt\ms2_search_2_col_0_byonic_140322_cov_yun_t.byrslt	C:/Users/UNISOUTHHAMPTON/Documents/Joel/Sarbecoronavirus site analysis March 2022/140322_CoV_YUN_T.raw	3									hcd
271	1063	1078	1069	R.EGVFVSnGTSWFITQR.N	HexNAc(5)Hex(4)Fuc(1)NeuAc(1)	23.38 - 423.42	True-positive	128000000	N7(NGlycan/2100.7615)	2.760e+7 - 1.008e+8	19291; 19137; 19128; 19129; 19218; 19302		161.44 - 162.92	140322_CoV_YUN_T	N	3; 4			10A-Yun11-His-Avi spike	7	982.9217 - 1310.2285	982.9214 - 1310.2262	1.75; 1.36; 1.49; 0.24	3927.6576 - 3927.6635	3927.66		162.6600; 161.1500; 161.0700; 161.0800; 161.9200; 162.7700	2	1	6.979e+5 - 1.528e+6	99624; 98550; 98488; 98496; 99094; 99706	161.44 - 162.92		160.68 - 162.21	163.65 - 164.09	ms2_search_2_col_0_byonic_140322_cov_yun_t	C:\Users\UNISOUTHHAMPTON\Documents\Joel\Sarbecoronavirus site analysis March 2022\byos_tmp\200322 YUN TCA.bKCNt\ms2_search_2_col_0_byonic_140322_cov_yun_t.byrslt	C:/Users/UNISOUTHHAMPTON/Documents/Joel/Sarbecoronavirus site analysis March 2022/140322_CoV_YUN_T.raw	3									hcd
272	1063	1078	1069	R.EGVFVSnGTSWFITQR.N	HexNAc(5)Hex(5)Fuc(1)NeuAc(1)	73.35 - 394.74	True-positive	140000000	N7(NGlycan/2262.8143)	1.326e+7 - 1.264e+8	19031; 19082; 19000; 19010; 19057; 19060; 19069; 19108; 19191; 19227; 19247		159.73 - 159.96	140322_CoV_YUN_T	N	3; 4			10A-Yun11-His-Avi spike	7	1023.4350 - 1364.2407	1023.4346 - 1364.2438	-2.21; 1.53; 2.90; 1.17; 1.35; 0.87; 0.33; 0.45; 2.36; 1.23	4089.7004 - 4089.7213	4089.71		159.9700; 160.6800; 159.5700; 159.7100; 160.3500; 160.4200; 160.5100; 160.8900; 161.7100; 162.0000; 162.2000	2	1	1.756e+6 - 3.196e+6	97766; 98219; 97514; 97603; 97994; 98038; 98097; 98369; 98948; 99153; 99292	159.73 - 159.96		159.12 - 159.33	160.23 - 162.77	ms2_search_2_col_0_byonic_140322_cov_yun_t	C:\Users\UNISOUTHHAMPTON\Documents\Joel\Sarbecoronavirus site analysis March 2022\byos_tmp\200322 YUN TCA.bKCNt\ms2_search_2_col_0_byonic_140322_cov_yun_t.byrslt	C:/Users/UNISOUTHHAMPTON/Documents/Joel/Sarbecoronavirus site analysis March 2022/140322_CoV_YUN_T.raw	3									hcd
273	1063	1078	1069	R.EGVFVSnGTSWFITQR.N	HexNAc(5)Hex(6)Fuc(1)NeuAc(1)	11.92 - 273.57	True-positive	145000000	N7(NGlycan/2424.8671)	7.602e+6 - 1.376e+8	19017; 18949; 18904; 19048		158.62 - 159.85	140322_CoV_YUN_T	N	3; 4			10A-Yun11-His-Avi spike	7	1063.9472 - 1418.2672	1063.9478 - 1418.2614	4.15; 2.48; -0.62; 0.64	4251.7596 - 4251.7799	4251.76		159.8100; 158.9600; 158.3100; 160.2500	2	1	1.218e+6 - 3.967e+6	97671; 97087; 96700; 97929	158.62 - 159.85		157.72 - 159.63	160.22 - 161.19	ms2_search_2_col_0_byonic_140322_cov_yun_t	C:\Users\UNISOUTHHAMPTON\Documents\Joel\Sarbecoronavirus site analysis March 2022\byos_tmp\200322 YUN TCA.bKCNt\ms2_search_2_col_0_byonic_140322_cov_yun_t.byrslt	C:/Users/UNISOUTHHAMPTON/Documents/Joel/Sarbecoronavirus site analysis March 2022/140322_CoV_YUN_T.raw	3									hcd
274	1063	1078	1069	R.EGVFVSnGTSWFITQR.N	HexNAc(6)Hex(5)Fuc(1)NeuAc(1)	4.45 - 206.67	True-positive	54900000	N7(NGlycan/2465.8937)	54900000	18993; 18936; 18976; 19090		160.64	140322_CoV_YUN_T	N	4			10A-Yun11-His-Avi spike	7	1074.2033 - 1074.2071	1074.2	0.58; 2.41; -1.11; 1.26	4292.7841 - 4292.7992	4292.79		159.4800; 158.8200; 159.1800; 160.7700	2	1	1020000	97456; 96991; 97242; 98281	160.64		158.58	162.12	ms2_search_2_col_0_byonic_140322_cov_yun_t	C:\Users\UNISOUTHHAMPTON\Documents\Joel\Sarbecoronavirus site analysis March 2022\byos_tmp\200322 YUN TCA.bKCNt\ms2_search_2_col_0_byonic_140322_cov_yun_t.byrslt	C:/Users/UNISOUTHHAMPTON/Documents/Joel/Sarbecoronavirus site analysis March 2022/140322_CoV_YUN_T.raw	3									hcd
275	1063	1078	1069	R.EGVFVSnGTSWFITQR.N	HexNac(3)Hex(6)NeuAc(1)Sulfo(1)	156.86 - 217.22	True-positive	4500000	N7(NGlycan/1952.6073)	4500000	19274; 19221		162.17	140322_CoV_YUN_T	N	4			10A-Yun11-His-Avi spike	7	945.8840 - 945.8863	945.883	1.19; 3.65	3779.5070 - 3779.5162	3779.5		162.4400; 161.9400	2	1	226000	99467; 99109	162.17		161.79	162.6	ms2_search_2_col_0_byonic_140322_cov_yun_t	C:\Users\UNISOUTHHAMPTON\Documents\Joel\Sarbecoronavirus site analysis March 2022\byos_tmp\200322 YUN TCA.bKCNt\ms2_search_2_col_0_byonic_140322_cov_yun_t.byrslt	C:/Users/UNISOUTHHAMPTON/Documents/Joel/Sarbecoronavirus site analysis March 2022/140322_CoV_YUN_T.raw	3									hcd
276	1101	1107		V.IGIINNT.V		420.53	True-positive	455000000		455000000	25532		87.96	140322_CoV_YUN_A		1			10A-Yun11-His-Avi spike		744.425	744.425	0.44	743.418	743.418		88.25	3	1	23500000	53534	87.96		87.58	89.35	ms2_search_3_col_2_byonic_140322_cov_yun_a	C:\Users\UNISOUTHHAMPTON\Documents\Joel\Sarbecoronavirus site analysis March 2022\byos_tmp\200322 YUN TCA.bKCNt\ms2_search_3_col_2_byonic_140322_cov_yun_a.byrslt	C:/Users/UNISOUTHHAMPTON/Documents/Joel/Sarbecoronavirus site analysis March 2022/140322_CoV_YUN_A.raw	1									hcd
277	1101	1107	1105	V.IGIInNT.V	HexNAc(2)Hex(5)	242.67	True-positive	4690000	N5(NGlycan/1216.4229)	4690000	24768		73.26	140322_CoV_YUN_A	N	2			10A-Yun11-His-Avi spike	5	980.928	980.928	0.63	1959.84	1959.84		73.16	3	1	683000	43194	73.26		73.09	73.5	ms2_search_3_col_2_byonic_140322_cov_yun_a	C:\Users\UNISOUTHHAMPTON\Documents\Joel\Sarbecoronavirus site analysis March 2022\byos_tmp\200322 YUN TCA.bKCNt\ms2_search_3_col_2_byonic_140322_cov_yun_a.byrslt	C:/Users/UNISOUTHHAMPTON/Documents/Joel/Sarbecoronavirus site analysis March 2022/140322_CoV_YUN_A.raw	1									hcd
278	1101	1107	1105	V.IGIInNT.V	HexNAc(3)Hex(3)Fuc(1)	194.3	True-positive	12700000	N5(NGlycan/1241.4545)	12700000	24805		73.87	140322_CoV_YUN_A	N	2			10A-Yun11-His-Avi spike	5	993.444	993.443	0.4	1984.87	1984.87		73.74	3	1	693000	43613	73.87		73.64	74.2	ms2_search_3_col_2_byonic_140322_cov_yun_a	C:\Users\UNISOUTHHAMPTON\Documents\Joel\Sarbecoronavirus site analysis March 2022\byos_tmp\200322 YUN TCA.bKCNt\ms2_search_3_col_2_byonic_140322_cov_yun_a.byrslt	C:/Users/UNISOUTHHAMPTON/Documents/Joel/Sarbecoronavirus site analysis March 2022/140322_CoV_YUN_A.raw	1									hcd
279	1101	1107	1105	V.IGIInNT.V	HexNAc(4)Hex(3)Fuc(1)	229.58 - 316.86	True-positive	125000000	N5(NGlycan/1444.5339)	3.147e+7 - 9.313e+7	24800; 24798; 24794		73.73 - 73.92	140322_CoV_YUN_A	N	2; 3			10A-Yun11-His-Avi spike	5	730.3247 - 1094.9841	730.3245 - 1094.9831	0.88; 0.60; 0.34	2187.9524 - 2187.9536	2187.95		73.6500; 73.6400; 73.5900	3	1	1.446e+6 - 3.590e+6	43553; 43543; 43511	73.73 - 73.92		73.12 - 73.45	74.35 - 74.50	ms2_search_3_col_2_byonic_140322_cov_yun_a	C:\Users\UNISOUTHHAMPTON\Documents\Joel\Sarbecoronavirus site analysis March 2022\byos_tmp\200322 YUN TCA.bKCNt\ms2_search_3_col_2_byonic_140322_cov_yun_a.byrslt	C:/Users/UNISOUTHHAMPTON/Documents/Joel/Sarbecoronavirus site analysis March 2022/140322_CoV_YUN_A.raw	3									hcd
280	1101	1107	1105	V.IGIInNT.V	HexNAc(4)Hex(4)Fuc(1)	212.1	True-positive	45400000	N5(NGlycan/1606.5867)	45400000	24751		72.69	140322_CoV_YUN_A	N	3			10A-Yun11-His-Avi spike	5	784.341	784.342	-1.01	2350	2350		72.69	3	1	7400000	42912	72.69		72.13	73.19	ms2_search_3_col_2_byonic_140322_cov_yun_a	C:\Users\UNISOUTHHAMPTON\Documents\Joel\Sarbecoronavirus site analysis March 2022\byos_tmp\200322 YUN TCA.bKCNt\ms2_search_3_col_2_byonic_140322_cov_yun_a.byrslt	C:/Users/UNISOUTHHAMPTON/Documents/Joel/Sarbecoronavirus site analysis March 2022/140322_CoV_YUN_A.raw	1									hcd
281	1101	1107	1105	V.IGIInNT.V	HexNAc(4)Hex(5)Fuc(1)NeuAc(1)	147.37 - 179.30	True-positive	14500000	N5(NGlycan/2059.7349)	14500000	26302; 26284		101.03	140322_CoV_YUN_A	N	3			10A-Yun11-His-Avi spike	5	935.3924 - 935.3945	935.391	0.92; 3.20	2803.1553 - 2803.1617	2803.15		101.2700; 101.0600	3	1	880000	62329; 62179	101.03		100.96	101.61	ms2_search_3_col_2_byonic_140322_cov_yun_a	C:\Users\UNISOUTHHAMPTON\Documents\Joel\Sarbecoronavirus site analysis March 2022\byos_tmp\200322 YUN TCA.bKCNt\ms2_search_3_col_2_byonic_140322_cov_yun_a.byrslt	C:/Users/UNISOUTHHAMPTON/Documents/Joel/Sarbecoronavirus site analysis March 2022/140322_CoV_YUN_A.raw	3									hcd
282	1101	1107	1105	V.IGIInNT.V	HexNAc(5)Hex(3)Fuc(1)	175.30 - 196.33	True-positive	84000000	N5(NGlycan/1647.6132)	84000000	24767; 24758; 24854		72.54	140322_CoV_YUN_A	N	3			10A-Yun11-His-Avi spike	5	798.0177 - 798.0183	798.018	0.92; 0.15; 0.76	2391.0314 - 2391.0332	2391.03		73.1300; 72.9400; 74.5100	3	1	5740000	43170; 43052; 44177	72.54		72.26	74.99	ms2_search_3_col_2_byonic_140322_cov_yun_a	C:\Users\UNISOUTHHAMPTON\Documents\Joel\Sarbecoronavirus site analysis March 2022\byos_tmp\200322 YUN TCA.bKCNt\ms2_search_3_col_2_byonic_140322_cov_yun_a.byrslt	C:/Users/UNISOUTHHAMPTON/Documents/Joel/Sarbecoronavirus site analysis March 2022/140322_CoV_YUN_A.raw	3									hcd
283	1101	1107	1105	V.IGIInNT.V	HexNAc(5)Hex(5)Fuc(1)NeuAc(1)	145.35	True-positive	6770000	N5(NGlycan/2262.8143)	6770000	26260		100.88	140322_CoV_YUN_A	N	3			10A-Yun11-His-Avi spike	5	1003.09	1003.08	1.88	3006.24	3006.23		100.72	3	1	341000	61944	100.88		100.16	100.91	ms2_search_3_col_2_byonic_140322_cov_yun_a	C:\Users\UNISOUTHHAMPTON\Documents\Joel\Sarbecoronavirus site analysis March 2022\byos_tmp\200322 YUN TCA.bKCNt\ms2_search_3_col_2_byonic_140322_cov_yun_a.byrslt	C:/Users/UNISOUTHHAMPTON/Documents/Joel/Sarbecoronavirus site analysis March 2022/140322_CoV_YUN_A.raw	1									hcd
284	1143	1152		G.INASVVNIQK.E		103.54 - 163.22	True-positive	37900000		37900000	17907; 17921		133.27	140322_CoV_YUN_T		2			10A-Yun11-His-Avi spike		543.3192 - 543.3195	543.319	-0.17; 0.28	1084.6239 - 1084.6244	1084.62		133.6100; 133.9600	2	1	1720000	80921; 81175	133.27		132.73	134.23	ms2_search_2_col_0_byonic_140322_cov_yun_t	C:\Users\UNISOUTHHAMPTON\Documents\Joel\Sarbecoronavirus site analysis March 2022\byos_tmp\200322 YUN TCA.bKCNt\ms2_search_2_col_0_byonic_140322_cov_yun_t.byrslt	C:/Users/UNISOUTHHAMPTON/Documents/Joel/Sarbecoronavirus site analysis March 2022/140322_CoV_YUN_T.raw	3									hcd
285	1143	1152	1144	G.InASVVNIQK.E		149.28 - 486.81	True-positive	156000000	N2(Deamidated/0.9840)	156000000	16973; 16845; 16873; 16897; 16978; 16987	80.415	119.46	140322_CoV_YUN_T	N	2			10A-Yun11-His-Avi spike	2	543.8109 - 543.8121	543.811	1.51; 1.06; -0.29; -0.85; 0.27; -0.06	1085.6072 - 1085.6097	1085.61	-13.81	119.9600; 118.8800; 119.1300; 119.2900; 120.0400; 120.0900	2	1	6240000	72034; 71263; 71443; 71554; 72097; 72134	119.46	133.27	118.77	121.42	ms2_search_2_col_0_byonic_140322_cov_yun_t	C:\Users\UNISOUTHHAMPTON\Documents\Joel\Sarbecoronavirus site analysis March 2022\byos_tmp\200322 YUN TCA.bKCNt\ms2_search_2_col_0_byonic_140322_cov_yun_t.byrslt	C:/Users/UNISOUTHHAMPTON/Documents/Joel/Sarbecoronavirus site analysis March 2022/140322_CoV_YUN_T.raw	3									hcd
286	1149	1177	1165	V.NIQKEIDRLNEVAKNLnESLIDLQELGKY.E	HexNAc(6)Hex(3)Fuc(1)	126.75 - 200.93	True-positive	36200000	N17(NGlycan/1850.6926)	36200000	8864; 8839		177.85	140322_CoV_YUN_C	N	5			10A-Yun11-His-Avi spike	17	1050.9088 - 1050.9093	1050.91	2.47; 2.01	5249.5077 - 5249.5101	5249.5		177.8300; 177.1600	1	1	1510000	110741; 110274	177.85		176.75	179.91	ms2_search_1_col_1_byonic_140322_cov_yun_c	C:\Users\UNISOUTHHAMPTON\Documents\Joel\Sarbecoronavirus site analysis March 2022\byos_tmp\200322 YUN TCA.bKCNt\ms2_search_1_col_1_byonic_140322_cov_yun_c.byrslt	C:/Users/UNISOUTHHAMPTON/Documents/Joel/Sarbecoronavirus site analysis March 2022/140322_CoV_YUN_C.raw	3									hcd
287	1149	1177	1165	V.NIQKEIDRLNEVAKNLnESLIDLQELGKY.E	HexNAc(6)Hex(5)Fuc(1)NeuAc(1)	521.73	True-positive	65500000	N17(NGlycan/2465.8937)	65500000	9185		187.76	140322_CoV_YUN_C	N	5			10A-Yun11-His-Avi spike	17	1173.95	1173.95	3.09	5864.72	5864.7		187.6	1	1	3550000	117369	187.76		186.6	189.23	ms2_search_1_col_1_byonic_140322_cov_yun_c	C:\Users\UNISOUTHHAMPTON\Documents\Joel\Sarbecoronavirus site analysis March 2022\byos_tmp\200322 YUN TCA.bKCNt\ms2_search_1_col_1_byonic_140322_cov_yun_c.byrslt	C:/Users/UNISOUTHHAMPTON/Documents/Joel/Sarbecoronavirus site analysis March 2022/140322_CoV_YUN_C.raw	1									hcd
288	1150	1160		N.IQKEIDRLNEV.A		250.23 - 406.22	True-positive	165000000		2.655e+7 - 1.382e+8	23723; 23727; 23732		57.52	140322_CoV_YUN_A		2; 3			10A-Yun11-His-Avi spike		452.9209 - 678.8782	452.9209 - 678.8777	0.68; -0.01; 0.13	1355.7409 - 1355.7418	1355.74		57.4600; 57.4900; 57.5700	3	1	1.548e+6 - 8.610e+6	32754; 32781; 32839	57.52		56.92 - 57.32	57.85 - 57.91	ms2_search_3_col_2_byonic_140322_cov_yun_a	C:\Users\UNISOUTHHAMPTON\Documents\Joel\Sarbecoronavirus site analysis March 2022\byos_tmp\200322 YUN TCA.bKCNt\ms2_search_3_col_2_byonic_140322_cov_yun_a.byrslt	C:/Users/UNISOUTHHAMPTON/Documents/Joel/Sarbecoronavirus site analysis March 2022/140322_CoV_YUN_A.raw	3									hcd
[truncated: 18 more columns]

## Sheet: BM4
Row#	Start_x000D_ AA	End_x000D_ AA	Var. Pos._x000D_ Protein	Sequence	Glycans	Score	Validate	XIC area_x000D_ summed	Mod._x000D_ Summary	XIC_x000D_ AUC	PID	XIC_x000D_ Ratio%	Apex Time_x000D_ (Posit)	MS_x000D_ Alias name	Mod._x000D_ AAs	z	Comment	Labels	Protein_x000D_ name	Var. Pos._x000D_ Peptide	Obs._x000D_ m/z	Calc._x000D_ m/z	ppm	Obs.M	Calc.M	Delta R.T. Obs-_x000D_ Delta R.T. Prd.	Scan Time(s)_x000D_ (Posit)	MS_x000D_ Id	_prot_id	Apex Int._x000D_ (Posit)	Scan Number(s)_x000D_ (Posit)	Obs. time_x000D_ Var (min)	Obs. time_x000D_ Wild (min)	XIC_x000D_ Start	XIC_x000D_ End	MS2 Search_x000D_ Alias name	MS2 Search_x000D_ Filename	MS_x000D_ Filename	Quant_x000D_ level	Digest_x000D_ name	Digest_x000D_ Start Peptide	Digest_x000D_ End Peptide	Digest_x000D_ N-term ragged	Digest_x000D_ C-term ragged	Digest_x000D_ Missed Cleavages	Protein_x000D_ alias name	In silico	Fragment_x000D_ type(s)	Mobility_x000D_ value(s)
1	54	74	66	R.VLTTGHFLPFNTnLTWYLTLK.S		98.69 - 946.74	True-positive	230000000	N13(Deamidated/0.9840)	6.756e+6 - 2.233e+8	18393; 18308; 18341; 18343; 18360; 18367; 18368; 18402; 18423; 18428; 18513; 18521; 18363; 18354		199.94	140322_CoV_BM4_T	N	3; 4			10B-BM4831-His-Avi spike	13	620.8372 - 827.4486	620.8361 - 827.4457	1.54; 1.17; 3.53; 1.39; 1.76; 1.84; 0.88; 0.95; 1.98; 2.13; 2.50; 2.00; 1.81	2479.3173 - 2479.3239	2479.32		200.7300; 199.1700; 199.7400; 199.8400; 200.0600; 200.2100; 200.2200; 200.8700; 201.1600; 201.2500; 203.0300; 203.2000; 200.1100; 200.0100	2	1	3.664e+5 - 8.957e+6	126615; 125511; 125910; 125983; 126136; 126245; 126252; 126711; 126916; 126978; 128225; 128347; 126174; 126099	199.94		198.56 - 199.32	201.05 - 201.19	ms2_search_2_col_0_byonic_140322_cov_bm4_t	C:\Users\UNISOUTHHAMPTON\Documents\Joel\Sarbecoronavirus site analysis March 2022\byos_tmp\210322 BM4 TCA.SjK5x\ms2_search_2_col_0_byonic_140322_cov_bm4_t.byrslt	C:/Users/UNISOUTHHAMPTON/Documents/Joel/Sarbecoronavirus site analysis March 2022/140322_CoV_BM4_T.raw	3									hcd
2	54	74	66	R.VLTTGHFLPFNTnLTWYLTLK.S	HexNAc(1)	172.11	True-positive	1220000	N13(NGlycan/203.0794)	1220000	17667		188.54	140322_CoV_BM4_T	N	3			10B-BM4831-His-Avi spike	13	894.812	894.811	1.15	2681.41	2681.41		188.39	2	1	210000	117960	188.54		188.12	188.79	ms2_search_2_col_0_byonic_140322_cov_bm4_t	C:\Users\UNISOUTHHAMPTON\Documents\Joel\Sarbecoronavirus site analysis March 2022\byos_tmp\210322 BM4 TCA.SjK5x\ms2_search_2_col_0_byonic_140322_cov_bm4_t.byrslt	C:/Users/UNISOUTHHAMPTON/Documents/Joel/Sarbecoronavirus site analysis March 2022/140322_CoV_BM4_T.raw	1									hcd
3	54	74	66	R.VLTTGHFLPFNTnLTWYLTLK.S	HexNAc(2)Hex(4)	847.3	True-positive	4650000	N13(NGlycan/1054.3700)	4650000	17295		183.83	140322_CoV_BM4_T	N	4			10B-BM4831-His-Avi spike	13	884.184	884.183	1.63	3532.71	3532.7		183.7	2	1	401000	114700	183.83		183.18	184.06	ms2_search_2_col_0_byonic_140322_cov_bm4_t	C:\Users\UNISOUTHHAMPTON\Documents\Joel\Sarbecoronavirus site analysis March 2022\byos_tmp\210322 BM4 TCA.SjK5x\ms2_search_2_col_0_byonic_140322_cov_bm4_t.byrslt	C:/Users/UNISOUTHHAMPTON/Documents/Joel/Sarbecoronavirus site analysis March 2022/140322_CoV_BM4_T.raw	1									hcd
4	54	74	66	R.VLTTGHFLPFNTnLTWYLTLK.S	HexNAc(2)Hex(5)	164.12 - 982.32	True-positive	1360000000	N13(NGlycan/1216.4229)	6.515e+8 - 7.060e+8	17341; 17162; 17273; 17340; 17351; 17382; 17298; 17161; 17223; 17274; 17278; 17307; 17337; 17497		183.18	140322_CoV_BM4_T	N	3; 4			10B-BM4831-His-Avi spike	13	924.6960 - 1232.5962	924.6958 - 1232.5919	2.31; 3.50; 1.42; 0.13; 1.72; 0.61; 1.33; 1.66; 0.28; 0.41; 1.00; 2.92	3694.7545 - 3694.7669	3694.75		184.2400; 182.4900; 183.5400; 184.2100; 184.3000; 184.6200; 183.7800; 183.0600; 183.5700; 183.8600; 184.1700; 186.0900	2	1	1.702e+7 - 2.253e+7	115068; 113839; 114582; 115047; 115110; 115319; 114750; 113838; 114248; 114583; 114605; 114814; 115018; 116339	183.18		181.84 - 181.94	184.40 - 184.45	ms2_search_2_col_0_byonic_140322_cov_bm4_t	C:\Users\UNISOUTHHAMPTON\Documents\Joel\Sarbecoronavirus site analysis March 2022\byos_tmp\210322 BM4 TCA.SjK5x\ms2_search_2_col_0_byonic_140322_cov_bm4_t.byrslt	C:/Users/UNISOUTHHAMPTON/Documents/Joel/Sarbecoronavirus site analysis March 2022/140322_CoV_BM4_T.raw	3									hcd
5	54	74	66	R.VLTTGHFLPFNTnLTWYLTLK.S	HexNAc(2)Hex(6)	77.76 - 890.18	True-positive	1170000000	N13(NGlycan/1378.4757)	4.970e+8 - 6.715e+8	17312; 17127; 17232; 17339; 17214; 17125; 17129; 17131; 17144; 17150; 17172; 17203; 17217; 17231; 17249; 17254; 17271; 17277; 17308; 17705; 17776		182.61 - 182.82	140322_CoV_BM4_T	N	3; 4			10B-BM4831-His-Avi spike	13	965.2090 - 1286.6143	965.2090 - 1286.6095	1.34; 3.71; 2.19; 3.05; 3.34; 1.13; 2.84; 0.94; 1.19; 2.33; 1.06; 0.05; 1.76; 1.16	3856.8070 - 3856.8211	3856.81		183.9100; 182.0700; 183.1400; 184.1800; 182.9600; 182.0300; 182.0800; 182.3100; 182.3800; 182.5400; 182.8900; 183.0100; 183.3100; 183.3500; 183.5100; 183.5600; 183.8800; 188.9900; 190.0000	2	1	1.474e+7 - 2.037e+7	114847; 113546; 114303; 115026; 114176; 113517; 113552; 113556; 113716; 113760; 113876; 114126; 114211; 114300; 114421; 114445; 114558; 114595; 114825; 118371; 119093	182.61 - 182.82		181.51 - 181.84	183.95 - 184.06	ms2_search_2_col_0_byonic_140322_cov_bm4_t	C:\Users\UNISOUTHHAMPTON\Documents\Joel\Sarbecoronavirus site analysis March 2022\byos_tmp\210322 BM4 TCA.SjK5x\ms2_search_2_col_0_byonic_140322_cov_bm4_t.byrslt	C:/Users/UNISOUTHHAMPTON/Documents/Joel/Sarbecoronavirus site analysis March 2022/140322_CoV_BM4_T.raw	3									hcd
6	54	74	66,69	R.VLTTGHFLPFNTnLTwYLTLK.S	HexNAc(2)Hex(6)	103.73	True-positive	1580000	N13(NGlycan/1378.4757); W16(Oxidation/15.9949)	1580000	16710		175.12	140322_CoV_BM4_T	N,W	4			10B-BM4831-His-Avi spike	13,16	969.211	969.208	2.94	3872.81	3872.8		174.9	2	1	761000	108799	175.12		174.39	175.13	ms2_search_2_col_0_byonic_140322_cov_bm4_t	C:\Users\UNISOUTHHAMPTON\Documents\Joel\Sarbecoronavirus site analysis March 2022\byos_tmp\210322 BM4 TCA.SjK5x\ms2_search_2_col_0_byonic_140322_cov_bm4_t.byrslt	C:/Users/UNISOUTHHAMPTON/Documents/Joel/Sarbecoronavirus site analysis March 2022/140322_CoV_BM4_T.raw	1									hcd
7	54	74	66,69	R.VLTTGHFLPFNTnLTwYLTLK.S	HexNAc(2)Hex(6)	12.30 - 262.12	True-positive	16700000	N13(NGlycan/1378.4757); W16(Dioxidation/31.9898)	4.857e+5 - 1.621e+7	16877; 16893		178.03 - 178.13	140322_CoV_BM4_T	N,W	3; 4			10B-BM4831-His-Avi spike	13,16	973.2074 - 1297.2747	973.2064 - 1297.2728	1.46; 1.03	3888.8007 - 3888.8023	3888.8		178.0200; 178.2000	2	1	6.811e+4 - 4.397e+5	110856; 110985	178.03 - 178.13		176.62 - 177.51	178.08 - 178.99	ms2_search_2_col_0_byonic_140322_cov_bm4_t	C:\Users\UNISOUTHHAMPTON\Documents\Joel\Sarbecoronavirus site analysis March 2022\byos_tmp\210322 BM4 TCA.SjK5x\ms2_search_2_col_0_byonic_140322_cov_bm4_t.byrslt	C:/Users/UNISOUTHHAMPTON/Documents/Joel/Sarbecoronavirus site analysis March 2022/140322_CoV_BM4_T.raw	3									hcd
8	54	74	66	R.VLTTGHFLPFNTnLTWYLTLK.S	HexNAc(2)Hex(7)	23.56 - 821.44	True-positive	427000000	N13(NGlycan/1540.5285)	1.501e+8 - 2.771e+8	17206; 17109; 17113; 17265; 17138; 17105; 17122; 17126; 17137; 17178; 17192; 17252		182.37	140322_CoV_BM4_T	N	3; 4			10B-BM4831-His-Avi spike	13	1005.7229 - 1340.6320	1005.7222 - 1340.6272	1.63; 1.72; 2.26; 3.61; 1.91; 1.83; 1.06; 1.18; 3.98; 0.70	4018.8624 - 4018.8756	4018.86		182.9100; 181.7400; 181.8400; 183.4600; 182.2300; 181.6700; 181.9900; 182.0600; 182.2200; 182.5800; 182.7800; 183.3400	2	1	6.713e+6 - 9.150e+6	114140; 113319; 113389; 114525; 113656; 113271; 113496; 113541; 113651; 113907; 114042; 114437	182.37		181.23 - 181.34	183.9	ms2_search_2_col_0_byonic_140322_cov_bm4_t	C:\Users\UNISOUTHHAMPTON\Documents\Joel\Sarbecoronavirus site analysis March 2022\byos_tmp\210322 BM4 TCA.SjK5x\ms2_search_2_col_0_byonic_140322_cov_bm4_t.byrslt	C:/Users/UNISOUTHHAMPTON/Documents/Joel/Sarbecoronavirus site analysis March 2022/140322_CoV_BM4_T.raw	3									hcd
9	54	74	66	R.VLTTGHFLPFNTnLTWYLTLK.S	HexNAc(2)Hex(8)	366.26 - 654.02	True-positive	196000000	N13(NGlycan/1702.5813)	7.040e+7 - 1.256e+8	17159; 17100; 17170; 17148; 17089; 17093; 17158		181.37	140322_CoV_BM4_T	N	3; 4			10B-BM4831-His-Avi spike	13	1046.2355 - 1394.6484	1046.2354 - 1394.6448	2.07; 2.33; 2.59; 0.14; 1.99; 2.57	4180.9130 - 4180.9233	4180.91		182.4800; 181.5700; 182.5300; 182.3600; 181.3800; 181.4500	2	1	4.414e+6 - 7.498e+6	113834; 113208; 113867; 113749; 113104; 113148; 113831	181.37		180.35 - 181.02	182.82 - 183.23	ms2_search_2_col_0_byonic_140322_cov_bm4_t	C:\Users\UNISOUTHHAMPTON\Documents\Joel\Sarbecoronavirus site analysis March 2022\byos_tmp\210322 BM4 TCA.SjK5x\ms2_search_2_col_0_byonic_140322_cov_bm4_t.byrslt	C:/Users/UNISOUTHHAMPTON/Documents/Joel/Sarbecoronavirus site analysis March 2022/140322_CoV_BM4_T.raw	3									hcd
10	54	74	66	R.VLTTGHFLPFNTnLTWYLTLK.S	HexNAc(3)Hex(3)Fuc(1)	571.04	True-positive	1310000	N13(NGlycan/1241.4545)	1310000	17173		182.47	140322_CoV_BM4_T	N	3			10B-BM4831-His-Avi spike	13	1240.94	1240.94	3.52	3719.8	3719.79		182.55	2	1	155000	113881	182.47		182.31	183.01	ms2_search_2_col_0_byonic_140322_cov_bm4_t	C:\Users\UNISOUTHHAMPTON\Documents\Joel\Sarbecoronavirus site analysis March 2022\byos_tmp\210322 BM4 TCA.SjK5x\ms2_search_2_col_0_byonic_140322_cov_bm4_t.byrslt	C:/Users/UNISOUTHHAMPTON/Documents/Joel/Sarbecoronavirus site analysis March 2022/140322_CoV_BM4_T.raw	1									hcd
11	54	74	64,66	R.VLTTGHFLPFnTnLTWYLTLK.S	HexNAc(3)Hex(3)Fuc(1)	344.48	True-positive	942000	N11(Deamidated/0.9840); N13(NGlycan/1241.4545)	942000	17168		182.52	140322_CoV_BM4_T	N,N	3			10B-BM4831-His-Avi spike	11,13	1241.26	1241.26	0.22	3720.77	3720.77		182.51	2	1	103000	113856	182.52		182.42	184.82	ms2_search_2_col_0_byonic_140322_cov_bm4_t	C:\Users\UNISOUTHHAMPTON\Documents\Joel\Sarbecoronavirus site analysis March 2022\byos_tmp\210322 BM4 TCA.SjK5x\ms2_search_2_col_0_byonic_140322_cov_bm4_t.byrslt	C:/Users/UNISOUTHHAMPTON/Documents/Joel/Sarbecoronavirus site analysis March 2022/140322_CoV_BM4_T.raw	1									hcd
12	109	123	116	W.IFGSTLDnTTQSAVL.F		305.21 - 691.52	True-positive	168000000	N8(Deamidated/0.9840)	168000000	5336; 5324; 5330; 5333; 5339; 5340; 5344		165.41	140322_CoV_BM4_C	N	2			10B-BM4831-His-Avi spike	8	784.3965 - 784.3985	784.396	1.54; 3.02; 1.07; 0.91; 0.52; 2.08; 1.15	1566.7785 - 1566.7824	1566.78		165.6600; 165.0500; 165.4200; 165.5600; 165.7300; 165.8100; 165.8900	1	1	5880000	104007; 103591; 103853; 103942; 104046; 104096; 104146	165.41		164.17	166.54	ms2_search_1_col_1_byonic_140322_cov_bm4_c	C:\Users\UNISOUTHHAMPTON\Documents\Joel\Sarbecoronavirus site analysis March 2022\byos_tmp\210322 BM4 TCA.SjK5x\ms2_search_1_col_1_byonic_140322_cov_bm4_c.byrslt	C:/Users/UNISOUTHHAMPTON/Documents/Joel/Sarbecoronavirus site analysis March 2022/140322_CoV_BM4_C.raw	3									hcd
13	109	123	116	W.IFGSTLDnTTQSAVL.F	HexNAc(2)Hex(5)	83.40 - 239.36	True-positive	28400000	N8(NGlycan/1216.4229)	28400000	4288; 4275		136.55	140322_CoV_BM4_C	N	3			10B-BM4831-His-Avi spike	8	928.4142 - 928.4153	928.413	2.71; 1.53	2782.2208 - 2782.2241	2782.22		136.3400; 136.1700	1	1	1010000	84203; 84081	136.55		136.11	137.29	ms2_search_1_col_1_byonic_140322_cov_bm4_c	C:\Users\UNISOUTHHAMPTON\Documents\Joel\Sarbecoronavirus site analysis March 2022\byos_tmp\210322 BM4 TCA.SjK5x\ms2_search_1_col_1_byonic_140322_cov_bm4_c.byrslt	C:/Users/UNISOUTHHAMPTON/Documents/Joel/Sarbecoronavirus site analysis March 2022/140322_CoV_BM4_C.raw	3									hcd
14	109	123	116	W.IFGSTLDnTTQSAVL.F	HexNAc(3)Hex(3)Fuc(1)	101.61 - 181.07	True-positive	39500000	N8(NGlycan/1241.4545)	1.887e+7 - 2.058e+7	4274; 4324		136.00 - 137.49	140322_CoV_BM4_C	N	2; 3			10B-BM4831-His-Avi spike	8	936.7592 - 1404.6368	936.7567 - 1404.6314	3.84; 2.68	2807.2557 - 2807.2590	2807.25		136.1600; 137.2100	1	1	1.232e+6 - 1.300e+6	84073; 84823	136.00 - 137.49		135.89 - 137.07	136.79 - 138.17	ms2_search_1_col_1_byonic_140322_cov_bm4_c	C:\Users\UNISOUTHHAMPTON\Documents\Joel\Sarbecoronavirus site analysis March 2022\byos_tmp\210322 BM4 TCA.SjK5x\ms2_search_1_col_1_byonic_140322_cov_bm4_c.byrslt	C:/Users/UNISOUTHHAMPTON/Documents/Joel/Sarbecoronavirus site analysis March 2022/140322_CoV_BM4_C.raw	3									hcd
15	109	123	116	W.IFGSTLDnTTQSAVL.F	HexNAc(4)Hex(3)Fuc(1)	123.38 - 163.79	True-positive	416000000	N8(NGlycan/1444.5339)	416000000	4314; 4259; 4316		136.33	140322_CoV_BM4_C	N	3			10B-BM4831-His-Avi spike	8	1004.4516 - 1004.4536	1004.45	1.88; 1.76; 3.77	3010.3329 - 3010.3389	3010.33		137.0100; 135.8300; 137.0500	1	1	12300000	84681; 83855; 84704	136.33		135.69	137.07	ms2_search_1_col_1_byonic_140322_cov_bm4_c	C:\Users\UNISOUTHHAMPTON\Documents\Joel\Sarbecoronavirus site analysis March 2022\byos_tmp\210322 BM4 TCA.SjK5x\ms2_search_1_col_1_byonic_140322_cov_bm4_c.byrslt	C:/Users/UNISOUTHHAMPTON/Documents/Joel/Sarbecoronavirus site analysis March 2022/140322_CoV_BM4_C.raw	3									hcd
16	109	123	116	W.IFGSTLDnTTQSAVL.F	HexNAc(4)Hex(4)Fuc(1)	112.85	True-positive	94600000	N8(NGlycan/1606.5867)	94600000	4208		134.71	140322_CoV_BM4_C	N	3			10B-BM4831-His-Avi spike	8	1058.47	1058.47	2.45	3172.39	3172.38		134.19	1	1	7570000	82997	134.71		133.95	135.13	ms2_search_1_col_1_byonic_140322_cov_bm4_c	C:\Users\UNISOUTHHAMPTON\Documents\Joel\Sarbecoronavirus site analysis March 2022\byos_tmp\210322 BM4 TCA.SjK5x\ms2_search_1_col_1_byonic_140322_cov_bm4_c.byrslt	C:/Users/UNISOUTHHAMPTON/Documents/Joel/Sarbecoronavirus site analysis March 2022/140322_CoV_BM4_C.raw	1									hcd
17	109	123	116	W.IFGSTLDnTTQSAVL.F	HexNAc(4)Hex(4)Fuc(1)NeuAc(1)	70.32 - 101.13	True-positive	81800000	N8(NGlycan/1897.6821)	81700000	5510; 5469		170.31	140322_CoV_BM4_C	N	3			10B-BM4831-His-Avi spike	8	1155.5012 - 1155.5032	1155.5	3.48; 1.68	3463.4816 - 3463.4879	3463.48		170.9400; 169.8600	1	1	1900000	107396; 106620	170.31		168.54	171.11	ms2_search_1_col_1_byonic_140322_cov_bm4_c	C:\Users\UNISOUTHHAMPTON\Documents\Joel\Sarbecoronavirus site analysis March 2022\byos_tmp\210322 BM4 TCA.SjK5x\ms2_search_1_col_1_byonic_140322_cov_bm4_c.byrslt	C:/Users/UNISOUTHHAMPTON/Documents/Joel/Sarbecoronavirus site analysis March 2022/140322_CoV_BM4_C.raw	3									hcd
18	109	123	116	W.IFGSTLDnTTQSAVL.F	HexNAc(4)Hex(5)Fuc(1)	11.88 - 178.77	True-positive	65900000	N8(NGlycan/1768.6395)	65900000	4145; 4140		133.23	140322_CoV_BM4_C	N	3			10B-BM4831-His-Avi spike	8	1112.4862 - 1112.4866	1112.48	1.10; 1.43	3334.4369 - 3334.4380	3334.43		132.9800; 132.8900	1	1	1810000	82127; 82061	133.23		132.58	134.23	ms2_search_1_col_1_byonic_140322_cov_bm4_c	C:\Users\UNISOUTHHAMPTON\Documents\Joel\Sarbecoronavirus site analysis March 2022\byos_tmp\210322 BM4 TCA.SjK5x\ms2_search_1_col_1_byonic_140322_cov_bm4_c.byrslt	C:/Users/UNISOUTHHAMPTON/Documents/Joel/Sarbecoronavirus site analysis March 2022/140322_CoV_BM4_C.raw	3									hcd
19	109	123	116	W.IFGSTLDnTTQSAVL.F	HexNAc(5)Hex(3)Fuc(1)	225.43	True-positive	251000000	N8(NGlycan/1647.6132)	251000000	4286		136.15	140322_CoV_BM4_C	N	3			10B-BM4831-His-Avi spike	8	1072.14	1072.14	1.41	3213.41	3213.41		136.3	1	1	6520000	84176	136.15		135.39	137.83	ms2_search_1_col_1_byonic_140322_cov_bm4_c	C:\Users\UNISOUTHHAMPTON\Documents\Joel\Sarbecoronavirus site analysis March 2022\byos_tmp\210322 BM4 TCA.SjK5x\ms2_search_1_col_1_byonic_140322_cov_bm4_c.byrslt	C:/Users/UNISOUTHHAMPTON/Documents/Joel/Sarbecoronavirus site analysis March 2022/140322_CoV_BM4_C.raw	1									hcd
20	123	131	126	V.LFNnGTHIV.I		345.46 - 583.27	True-positive	3110000000	N4(Deamidated/0.9840)	3110000000	24813; 24747; 24748; 24766; 24774; 24791; 24795; 24830; 24859; 24868; 24883; 24899; 24904; 25667; 25682; 25689; 25743; 25753; 25788; 25789		92.7	140322_CoV_BM4_A	N	2			10B-BM4831-His-Avi spike	4	508.2639 - 508.2651	508.264	-0.16; 0.44; -0.22; -0.10; 0.14; 0.62; 0.68; 0.92; 0.50; 0.38; 0.80; 0.26; 1.28; 2.12; 0.74	1014.5132 - 1014.5156	1014.51		92.9300; 92.2500; 92.2600; 92.4700; 92.5200; 92.6800; 92.7200; 93.0700; 93.2600; 93.3400; 93.4800; 93.7000; 93.7400; 104.7900; 104.9900; 105.1600; 105.9600; 106.0600; 106.7300; 106.7500	3	1	99000000	55909; 55430; 55435; 55575; 55614; 55727; 55754; 56009; 56153; 56211; 56311; 56472; 56503; 64300; 64445; 64566; 65153; 65222; 65716; 65727	92.7		91.29	93.68	ms2_search_3_col_2_byonic_140322_cov_bm4_a	C:\Users\UNISOUTHHAMPTON\Documents\Joel\Sarbecoronavirus site analysis March 2022\byos_tmp\210322 BM4 TCA.SjK5x\ms2_search_3_col_2_byonic_140322_cov_bm4_a.byrslt	C:/Users/UNISOUTHHAMPTON/Documents/Joel/Sarbecoronavirus site analysis March 2022/140322_CoV_BM4_A.raw	3									hcd
21	123	131	126	V.LFNnGTHIV.I	HexNAc(1)	327.83 - 554.10	True-positive	86100000	N4(NGlycan/203.0794)	86100000	22756; 22716		64.85	140322_CoV_BM4_A	N	2			10B-BM4831-His-Avi spike	4	609.3118 - 609.3126	609.312	1.55; 0.15	1216.6090 - 1216.6107	1216.61		65.1300; 64.7600	3	1	5420000	37248; 36972	64.85		64.25	65.15	ms2_search_3_col_2_byonic_140322_cov_bm4_a	C:\Users\UNISOUTHHAMPTON\Documents\Joel\Sarbecoronavirus site analysis March 2022\byos_tmp\210322 BM4 TCA.SjK5x\ms2_search_3_col_2_byonic_140322_cov_bm4_a.byrslt	C:/Users/UNISOUTHHAMPTON/Documents/Joel/Sarbecoronavirus site analysis March 2022/140322_CoV_BM4_A.raw	3									hcd
22	123	131	126	V.LFNnGTHIV.I	HexNAc(2)	263.5	True-positive	19800000	N4(NGlycan/406.1587)	19800000	22730		64.95	140322_CoV_BM4_A	N	3			10B-BM4831-His-Avi spike	4	474.237	474.237	0.12	1419.69	1419.69		64.87	3	1	1900000	37052	64.95		64.61	65.25	ms2_search_3_col_2_byonic_140322_cov_bm4_a	C:\Users\UNISOUTHHAMPTON\Documents\Joel\Sarbecoronavirus site analysis March 2022\byos_tmp\210322 BM4 TCA.SjK5x\ms2_search_3_col_2_byonic_140322_cov_bm4_a.byrslt	C:/Users/UNISOUTHHAMPTON/Documents/Joel/Sarbecoronavirus site analysis March 2022/140322_CoV_BM4_A.raw	1									hcd
23	123	131	126	V.LFNnGTHIV.I	HexNAc(2)Hex(1)	238.74 - 536.02	True-positive	118000000	N4(NGlycan/568.2116)	2.562e+7 - 9.252e+7	23094; 22706; 22715		64.85	140322_CoV_BM4_A	N	2; 3			10B-BM4831-His-Avi spike	4	528.2546 - 791.8785	528.2543 - 791.8778	0.92; 0.35; 0.69	1581.7416 - 1581.7424	1581.74		69.3800; 64.7100; 64.7500	3	1	1.863e+6 - 4.408e+6	40313; 36937; 36967	64.85		64.38 - 64.51	65.48 - 69.51	ms2_search_3_col_2_byonic_140322_cov_bm4_a	C:\Users\UNISOUTHHAMPTON\Documents\Joel\Sarbecoronavirus site analysis March 2022\byos_tmp\210322 BM4 TCA.SjK5x\ms2_search_3_col_2_byonic_140322_cov_bm4_a.byrslt	C:/Users/UNISOUTHHAMPTON/Documents/Joel/Sarbecoronavirus site analysis March 2022/140322_CoV_BM4_A.raw	3									hcd
24	123	131	126	V.LFNnGTHIV.I	HexNAc(2)Hex(3)	244.21 - 608.65	True-positive	661000000	N4(NGlycan/892.3172)	3.021e+8 - 3.585e+8	22822; 22686; 22902; 22708; 22695; 22825		64.85 - 66.12	140322_CoV_BM4_A	N	2; 3			10B-BM4831-His-Avi spike	4	636.2893 - 953.9317	636.2895 - 953.9306	1.20; -0.91; 1.01; 0.52; -0.15; -0.25	1905.8449 - 1905.8489	1905.85		65.9000; 64.5400; 66.9700; 64.7200; 64.6200; 65.9200	3	1	8.097e+6 - 1.833e+7	37812; 36816; 38596; 36946; 36868; 37826	64.85 - 66.12		64.40 - 64.51	66.42 - 67.45	ms2_search_3_col_2_byonic_140322_cov_bm4_a	C:\Users\UNISOUTHHAMPTON\Documents\Joel\Sarbecoronavirus site analysis March 2022\byos_tmp\210322 BM4 TCA.SjK5x\ms2_search_3_col_2_byonic_140322_cov_bm4_a.byrslt	C:/Users/UNISOUTHHAMPTON/Documents/Joel/Sarbecoronavirus site analysis March 2022/140322_CoV_BM4_A.raw	3									hcd
25	123	131	126	V.LFNnGTHIV.I	HexNAc(2)Hex(4)	220.89 - 564.84	True-positive	832000000	N4(NGlycan/1054.3700)	1.719e+8 - 6.596e+8	22817; 22704; 22772; 22694; 22779		64.80 - 64.85	140322_CoV_BM4_A	N	2; 3			10B-BM4831-His-Avi spike	4	690.3070 - 1034.9579	690.3071 - 1034.9570	0.89; 0.65; 0.70; 0.79; -0.18	2067.8991 - 2067.9013	2067.9		65.8400; 64.7000; 65.2700; 64.6100; 65.3500	3	1	5.292e+6 - 3.102e+7	37764; 36935; 37348; 36866; 37405	64.80 - 64.85		64.44 - 64.51	65.58 - 66.81	ms2_search_3_col_2_byonic_140322_cov_bm4_a	C:\Users\UNISOUTHHAMPTON\Documents\Joel\Sarbecoronavirus site analysis March 2022\byos_tmp\210322 BM4 TCA.SjK5x\ms2_search_3_col_2_byonic_140322_cov_bm4_a.byrslt	C:/Users/UNISOUTHHAMPTON/Documents/Joel/Sarbecoronavirus site analysis March 2022/140322_CoV_BM4_A.raw	3									hcd
26	123	131	125126	V.LFnnGTHIV.I	HexNAc(2)Hex(4)	215.36	True-positive	1190000	N3(Deamidated/0.9840); N4(NGlycan/1054.3700)	1190000	24442		88.37	140322_CoV_BM4_A	N,N	3			10B-BM4831-His-Avi spike	3,4	690.634	690.635	-1.42	2068.88	2068.88		88.39	3	1	265000	52876	88.37		88.11	88.6	ms2_search_3_col_2_byonic_140322_cov_bm4_a	C:\Users\UNISOUTHHAMPTON\Documents\Joel\Sarbecoronavirus site analysis March 2022\byos_tmp\210322 BM4 TCA.SjK5x\ms2_search_3_col_2_byonic_140322_cov_bm4_a.byrslt	C:/Users/UNISOUTHHAMPTON/Documents/Joel/Sarbecoronavirus site analysis March 2022/140322_CoV_BM4_A.raw	1									hcd
27	123	131	126	V.LFNnGTHIV.I	HexNAc(2)Hex(5)	404.35 - 469.57	True-positive	4480000000	N4(NGlycan/1216.4229)	4.962e+8 - 3.987e+9	22800; 22683; 22691		64.75 - 64.90	140322_CoV_BM4_A	N	2; 3			10B-BM4831-His-Avi spike	4	744.3255 - 1115.9847	744.3247 - 1115.9834	0.24; 1.11	2229.9528 - 2229.9548	2229.95		65.5800; 64.5200; 64.5900	3	1	2.288e+7 - 1.945e+8	37574; 36795; 36850	64.75 - 64.90		63.70 - 64.35	65.92 - 66.22	ms2_search_3_col_2_byonic_140322_cov_bm4_a	C:\Users\UNISOUTHHAMPTON\Documents\Joel\Sarbecoronavirus site analysis March 2022\byos_tmp\210322 BM4 TCA.SjK5x\ms2_search_3_col_2_byonic_140322_cov_bm4_a.byrslt	C:/Users/UNISOUTHHAMPTON/Documents/Joel/Sarbecoronavirus site analysis March 2022/140322_CoV_BM4_A.raw	3									hcd
28	123	131	126	V.LFNnGTHIV.I	HexNAc(2)Hex(6)	243.64	True-positive	4480000	N4(NGlycan/1378.4757)	4480000	22647		63.9	140322_CoV_BM4_A	N	2			10B-BM4831-His-Avi spike	4	1197.01	1197.01	1.39	2392.01	2392.01		63.97	3	1	799000	36432	63.9		63.75	63.95	ms2_search_3_col_2_byonic_140322_cov_bm4_a	C:\Users\UNISOUTHHAMPTON\Documents\Joel\Sarbecoronavirus site analysis March 2022\byos_tmp\210322 BM4 TCA.SjK5x\ms2_search_3_col_2_byonic_140322_cov_bm4_a.byrslt	C:/Users/UNISOUTHHAMPTON/Documents/Joel/Sarbecoronavirus site analysis March 2022/140322_CoV_BM4_A.raw	1									hcd
29	123	131	126	V.LFNnGTHIV.I	HexNAc(2)Hex(7)	173.92 - 293.67	True-positive	26000000	N4(NGlycan/1540.5285)	1.047e+7 - 1.551e+7	22577; 22581		63.03 - 63.13	140322_CoV_BM4_A	N	2; 3			10B-BM4831-His-Avi spike	4	852.3609 - 1278.0408	852.3599 - 1278.0362	3.58; 1.18	2554.0610 - 2554.0671	2554.06		63.1000; 63.1600	3	1	7.577e+5 - 7.785e+5	35799; 35846	63.03 - 63.13		62.65 - 62.99	63.53	ms2_search_3_col_2_byonic_140322_cov_bm4_a	C:\Users\UNISOUTHHAMPTON\Documents\Joel\Sarbecoronavirus site analysis March 2022\byos_tmp\210322 BM4 TCA.SjK5x\ms2_search_3_col_2_byonic_140322_cov_bm4_a.byrslt	C:/Users/UNISOUTHHAMPTON/Documents/Joel/Sarbecoronavirus site analysis March 2022/140322_CoV_BM4_A.raw	3									hcd
30	123	131	126	V.LFNnGTHIV.I	HexNAc(3)Hex(3)Fuc(1)	338.53	True-positive	24300000	N4(NGlycan/1241.4545)	24300000	22669		64.27	140322_CoV_BM4_A	N	2			10B-BM4831-His-Avi spike	4	1128.5	1128.5	0.82	2254.99	2254.98		64.35	3	1	2830000	36674	64.27		63.75	64.51	ms2_search_3_col_2_byonic_140322_cov_bm4_a	C:\Users\UNISOUTHHAMPTON\Documents\Joel\Sarbecoronavirus site analysis March 2022\byos_tmp\210322 BM4 TCA.SjK5x\ms2_search_3_col_2_byonic_140322_cov_bm4_a.byrslt	C:/Users/UNISOUTHHAMPTON/Documents/Joel/Sarbecoronavirus site analysis March 2022/140322_CoV_BM4_A.raw	1									hcd
31	123	131	126	V.LFNnGTHIV.I	HexNAc(3)Hex(4)Fuc(1)	304.66 - 409.24	True-positive	85800000	N4(NGlycan/1403.5073)	2.610e+7 - 5.966e+7	22679; 22673; 22666		64.48 - 64.51	140322_CoV_BM4_A	N	2; 3			10B-BM4831-His-Avi spike	4	806.6863 - 1209.5269	806.6862 - 1209.5257	1.03; 0.60; 0.18	2417.0372 - 2417.0392	2417.04		64.4900; 64.4000; 64.3300	3	1	1.512e+6 - 2.984e+6	36774; 36713; 36661	64.48 - 64.51		64.22 - 64.31	64.80 - 64.85	ms2_search_3_col_2_byonic_140322_cov_bm4_a	C:\Users\UNISOUTHHAMPTON\Documents\Joel\Sarbecoronavirus site analysis March 2022\byos_tmp\210322 BM4 TCA.SjK5x\ms2_search_3_col_2_byonic_140322_cov_bm4_a.byrslt	C:/Users/UNISOUTHHAMPTON/Documents/Joel/Sarbecoronavirus site analysis March 2022/140322_CoV_BM4_A.raw	3									hcd
32	123	131	126	V.LFNnGTHIV.I	HexNAc(3)Hex(4)Fuc(1)NeuAc(1)	160.27 - 296.39	True-positive	55500000	N4(NGlycan/1694.6027)	55500000	24052; 24013; 24040; 24131; 24152		83.63	140322_CoV_BM4_A	N	3			10B-BM4831-His-Avi spike	4	903.7182 - 903.7212	903.718	3.50; 0.26; 0.86; 0.67; 1.00	2708.1329 - 2708.1416	2708.13		83.9100; 83.5500; 83.8100; 84.7200; 84.9900	3	1	1380000	49674; 49415; 49600; 50266; 50457	83.63		83.09	85.32	ms2_search_3_col_2_byonic_140322_cov_bm4_a	C:\Users\UNISOUTHHAMPTON\Documents\Joel\Sarbecoronavirus site analysis March 2022\byos_tmp\210322 BM4 TCA.SjK5x\ms2_search_3_col_2_byonic_140322_cov_bm4_a.byrslt	C:/Users/UNISOUTHHAMPTON/Documents/Joel/Sarbecoronavirus site analysis March 2022/140322_CoV_BM4_A.raw	3									hcd
33	123	131	126	V.LFNnGTHIV.I	HexNAc(3)Hex(4)Fuc(2)	280.5	True-positive	12600000	N4(NGlycan/1549.5652)	12600000	22596		63.53	140322_CoV_BM4_A	N	3			10B-BM4831-His-Avi spike	4	855.374	855.372	2.07	2563.1	2563.09		63.44	3	1	1020000	36050	63.53		63.28	63.7	ms2_search_3_col_2_byonic_140322_cov_bm4_a	C:\Users\UNISOUTHHAMPTON\Documents\Joel\Sarbecoronavirus site analysis March 2022\byos_tmp\210322 BM4 TCA.SjK5x\ms2_search_3_col_2_byonic_140322_cov_bm4_a.byrslt	C:/Users/UNISOUTHHAMPTON/Documents/Joel/Sarbecoronavirus site analysis March 2022/140322_CoV_BM4_A.raw	1									hcd
34	123	131	126	V.LFNnGTHIV.I	HexNAc(3)Hex(5)	259.35 - 435.14	True-positive	108000000	N4(NGlycan/1419.5022)	3.123e+7 - 7.690e+7	22707; 22702; 22684		64.75 - 64.95	140322_CoV_BM4_A	N	2; 3			10B-BM4831-His-Avi spike	4	812.0189 - 1217.5264	812.0178 - 1217.5231	1.81; 2.71; 1.32	2433.0349 - 2433.0383	2433.03		64.7100; 64.6800; 64.5300	3	1	1.609e+6 - 4.321e+6	36939; 36914; 36803	64.75 - 64.95		64.38 - 64.56	64.99 - 65.03	ms2_search_3_col_2_byonic_140322_cov_bm4_a	C:\Users\UNISOUTHHAMPTON\Documents\Joel\Sarbecoronavirus site analysis March 2022\byos_tmp\210322 BM4 TCA.SjK5x\ms2_search_3_col_2_byonic_140322_cov_bm4_a.byrslt	C:/Users/UNISOUTHHAMPTON/Documents/Joel/Sarbecoronavirus site analysis March 2022/140322_CoV_BM4_A.raw	3									hcd
35	123	131	126	V.LFNnGTHIV.I	HexNAc(3)Hex(5)Fuc(1)	233.15 - 370.82	True-positive	60200000	N4(NGlycan/1565.5601)	1.245e+7 - 4.773e+7	22642; 22630; 22613		63.75	140322_CoV_BM4_A	N	2; 3			10B-BM4831-His-Avi spike	4	860.7039 - 1290.5540	860.7038 - 1290.5521	1.50; 1.22; 0.17	2579.0900 - 2579.0934	2579.09		63.8900; 63.8200; 63.6600	3	1	1.514e+6 - 3.222e+6	36380; 36321; 36207	63.75		63.48 - 63.63	63.95 - 64.02	ms2_search_3_col_2_byonic_140322_cov_bm4_a	C:\Users\UNISOUTHHAMPTON\Documents\Joel\Sarbecoronavirus site analysis March 2022\byos_tmp\210322 BM4 TCA.SjK5x\ms2_search_3_col_2_byonic_140322_cov_bm4_a.byrslt	C:/Users/UNISOUTHHAMPTON/Documents/Joel/Sarbecoronavirus site analysis March 2022/140322_CoV_BM4_A.raw	3									hcd
36	123	131	126	V.LFNnGTHIV.I	HexNAc(3)Hex(5)NeuAc(1)	168.99 - 362.20	True-positive	190000000	N4(NGlycan/1710.5977)	2.063e+7 - 1.690e+8	24090; 24085; 24210; 24072; 24064; 24193		85.71 - 86.04	140322_CoV_BM4_A	N	2; 3			10B-BM4831-His-Avi spike	4	909.0507 - 1363.0730	909.0496 - 1363.0708	0.79; -0.61; 1.63; 1.16; 1.49; 1.69	2724.1254 - 2724.1317	2724.13		84.3200; 84.2800; 85.7600; 84.1800; 84.0800; 85.5900	3	1	9.496e+5 - 3.893e+6	49975; 49948; 50994; 49870; 49801; 50875	85.71 - 86.04		83.09 - 83.83	85.97 - 86.16	ms2_search_3_col_2_byonic_140322_cov_bm4_a	C:\Users\UNISOUTHHAMPTON\Documents\Joel\Sarbecoronavirus site analysis March 2022\byos_tmp\210322 BM4 TCA.SjK5x\ms2_search_3_col_2_byonic_140322_cov_bm4_a.byrslt	C:/Users/UNISOUTHHAMPTON/Documents/Joel/Sarbecoronavirus site analysis March 2022/140322_CoV_BM4_A.raw	3									hcd
37	123	131	126	V.LFNnGTHIV.I	HexNAc(3)Hex(6)	247.78 - 454.06	True-positive	103000000	N4(NGlycan/1581.5551)	1.689e+7 - 8.634e+7	22638; 22632; 22626; 22622		63.95 - 64.06	140322_CoV_BM4_A	N	2; 3			10B-BM4831-His-Avi spike	4	866.0348 - 1298.5516	866.0354 - 1298.5495	1.57; 1.29; 0.13; -0.79	2595.0824 - 2595.0886	2595.08		63.8700; 63.8300; 63.7600; 63.7300	3	1	1.451e+6 - 5.317e+6	36362; 36332; 36279; 36256	63.95 - 64.06		63.33 - 63.68	64.00 - 64.07	ms2_search_3_col_2_byonic_140322_cov_bm4_a	C:\Users\UNISOUTHHAMPTON\Documents\Joel\Sarbecoronavirus site analysis March 2022\byos_tmp\210322 BM4 TCA.SjK5x\ms2_search_3_col_2_byonic_140322_cov_bm4_a.byrslt	C:/Users/UNISOUTHHAMPTON/Documents/Joel/Sarbecoronavirus site analysis March 2022/140322_CoV_BM4_A.raw	3									hcd
38	123	131	126	V.LFNnGTHIV.I	HexNAc(3)Hex(6)NeuAc(1)	253.15 - 355.67	True-positive	97000000	N4(NGlycan/1872.6505)	97000000	24083; 23960		84.44	140322_CoV_BM4_A	N	3			10B-BM4831-His-Avi spike	4	963.0674 - 963.0681	963.067	0.93; 0.17	2886.1804 - 2886.1826	2886.18		84.2700; 82.9000	3	1	2350000	49939; 48936	84.44		82.65	84.99	ms2_search_3_col_2_byonic_140322_cov_bm4_a	C:\Users\UNISOUTHHAMPTON\Documents\Joel\Sarbecoronavirus site analysis March 2022\byos_tmp\210322 BM4 TCA.SjK5x\ms2_search_3_col_2_byonic_140322_cov_bm4_a.byrslt	C:/Users/UNISOUTHHAMPTON/Documents/Joel/Sarbecoronavirus site analysis March 2022/140322_CoV_BM4_A.raw	3									hcd
39	123	131	126	V.LFNnGTHIV.I	HexNAc(4)Hex(3)Fuc(1)	306.37 - 377.63	True-positive	387000000	N4(NGlycan/1444.5339)	1.185e+8 - 2.687e+8	22667; 22658; 22674; 22656		64.32 - 64.40	140322_CoV_BM4_A	N	2; 3			10B-BM4831-His-Avi spike	4	820.3618 - 1230.0402	820.3617 - 1230.0389	1.04; 0.15; 0.84; 0.09	2458.0635 - 2458.0659	2458.06		64.3400; 64.2000; 64.4300; 64.1800	3	1	6.665e+6 - 1.601e+7	36666; 36581; 36731; 36567	64.32 - 64.40		64.08 - 64.12	65.20 - 65.30	ms2_search_3_col_2_byonic_140322_cov_bm4_a	C:\Users\UNISOUTHHAMPTON\Documents\Joel\Sarbecoronavirus site analysis March 2022\byos_tmp\210322 BM4 TCA.SjK5x\ms2_search_3_col_2_byonic_140322_cov_bm4_a.byrslt	C:/Users/UNISOUTHHAMPTON/Documents/Joel/Sarbecoronavirus site analysis March 2022/140322_CoV_BM4_A.raw	3									hcd
40	123	131	126	V.LFNnGTHIV.I	HexNAc(4)Hex(3)Fuc(2)	258.59	True-positive	13900000	N4(NGlycan/1590.5918)	13900000	22623		63.7	140322_CoV_BM4_A	N	3			10B-BM4831-His-Avi spike	4	869.048	869.048	0.86	2604.12	2604.12		63.74	3	1	1420000	36263	63.7		63.28	63.95	ms2_search_3_col_2_byonic_140322_cov_bm4_a	C:\Users\UNISOUTHHAMPTON\Documents\Joel\Sarbecoronavirus site analysis March 2022\byos_tmp\210322 BM4 TCA.SjK5x\ms2_search_3_col_2_byonic_140322_cov_bm4_a.byrslt	C:/Users/UNISOUTHHAMPTON/Documents/Joel/Sarbecoronavirus site analysis March 2022/140322_CoV_BM4_A.raw	1									hcd
41	123	131	126	V.LFNnGTHIV.I	HexNAc(4)Hex(4)	312.44	True-positive	53600000	N4(NGlycan/1460.5288)	53600000	22718		64.9	140322_CoV_BM4_A	N	2			10B-BM4831-His-Avi spike	4	1238.04	1238.04	1.21	2474.06	2474.06		64.77	3	1	2970000	36978	64.9		64.17	65.58	ms2_search_3_col_2_byonic_140322_cov_bm4_a	C:\Users\UNISOUTHHAMPTON\Documents\Joel\Sarbecoronavirus site analysis March 2022\byos_tmp\210322 BM4 TCA.SjK5x\ms2_search_3_col_2_byonic_140322_cov_bm4_a.byrslt	C:/Users/UNISOUTHHAMPTON/Documents/Joel/Sarbecoronavirus site analysis March 2022/140322_CoV_BM4_A.raw	1									hcd
42	123	131	126	V.LFNnGTHIV.I	HexNAc(4)Hex(4)Fuc(1)NeuAc(1)	197.08 - 342.24	True-positive	179000000	N4(NGlycan/1897.6821)	1.090e+7 - 1.685e+8	23952; 23945; 24067; 24031; 23917		83.88 - 83.93	140322_CoV_BM4_A	N	2; 3			10B-BM4831-His-Avi spike	4	971.4122 - 1456.6187	971.4111 - 1456.6130	3.88; 3.13; -0.82; 1.17; 1.11	2911.2092 - 2911.2228	2911.21		82.7800; 82.7200; 84.1200; 83.7100; 82.4400	3	1	5.288e+5 - 3.141e+6	48855; 48810; 49827; 49532; 48599	83.88 - 83.93		82.30 - 82.45	84.12 - 84.64	ms2_search_3_col_2_byonic_140322_cov_bm4_a	C:\Users\UNISOUTHHAMPTON\Documents\Joel\Sarbecoronavirus site analysis March 2022\byos_tmp\210322 BM4 TCA.SjK5x\ms2_search_3_col_2_byonic_140322_cov_bm4_a.byrslt	C:/Users/UNISOUTHHAMPTON/Documents/Joel/Sarbecoronavirus site analysis March 2022/140322_CoV_BM4_A.raw	3									hcd
43	123	131	126	V.LFNnGTHIV.I	HexNAc(4)Hex(4)Fuc(2)	279.68 - 331.98	True-positive	79600000	N4(NGlycan/1752.6446)	79600000	22555; 22553		62.99	140322_CoV_BM4_A	N	3			10B-BM4831-His-Avi spike	4	923.0655 - 923.0670	923.065	0.25; 1.84	2766.1747 - 2766.1791	2766.17		62.8000; 62.7800	3	1	3890000	35581; 35565	62.99		62.3	63.28	ms2_search_3_col_2_byonic_140322_cov_bm4_a	C:\Users\UNISOUTHHAMPTON\Documents\Joel\Sarbecoronavirus site analysis March 2022\byos_tmp\210322 BM4 TCA.SjK5x\ms2_search_3_col_2_byonic_140322_cov_bm4_a.byrslt	C:/Users/UNISOUTHHAMPTON/Documents/Joel/Sarbecoronavirus site analysis March 2022/140322_CoV_BM4_A.raw	3									hcd
44	123	131	126	V.LFNnGTHIV.I	HexNAc(4)Hex(4)NeuAc(1)	250.81 - 414.43	True-positive	272000000	N4(NGlycan/1751.6242)	1.242e+7 - 2.591e+8	24106; 24197; 24088; 24100; 24105; 24203; 24212; 24245		84.44 - 84.49	140322_CoV_BM4_A	N	2; 3			10B-BM4831-His-Avi spike	4	922.7249 - 1383.5848	922.7252 - 1383.5841	0.48; -0.27; 0.17; 1.82; -0.03; 0.96; 1.36	2765.1529 - 2765.1587	2765.15		84.4800; 85.6400; 84.3000; 84.4400; 85.6900; 85.7900; 86.2000	3	1	6.334e+5 - 4.695e+6	50092; 50908; 49961; 50059; 50091; 50942; 51016; 51306	84.44 - 84.49		83.83 - 84.34	85.08 - 86.66	ms2_search_3_col_2_byonic_140322_cov_bm4_a	C:\Users\UNISOUTHHAMPTON\Documents\Joel\Sarbecoronavirus site analysis March 2022\byos_tmp\210322 BM4 TCA.SjK5x\ms2_search_3_col_2_byonic_140322_cov_bm4_a.byrslt	C:/Users/UNISOUTHHAMPTON/Documents/Joel/Sarbecoronavirus site analysis March 2022/140322_CoV_BM4_A.raw	3									hcd
45	123	131	126	V.LFNnGTHIV.I	HexNAc(4)Hex(5)	255.43 - 290.35	True-positive	41400000	N4(NGlycan/1622.5816)	41300000	22637; 22634		64.13	140322_CoV_BM4_A	N	3			10B-BM4831-His-Avi spike	4	879.7111 - 879.7113	879.711	0.36; 0.15	2636.1114 - 2636.1120	2636.11		63.8700; 63.8500	3	1	4550000	36359; 36346	64.13		63.75	64.38	ms2_search_3_col_2_byonic_140322_cov_bm4_a	C:\Users\UNISOUTHHAMPTON\Documents\Joel\Sarbecoronavirus site analysis March 2022\byos_tmp\210322 BM4 TCA.SjK5x\ms2_search_3_col_2_byonic_140322_cov_bm4_a.byrslt	C:/Users/UNISOUTHHAMPTON/Documents/Joel/Sarbecoronavirus site analysis March 2022/140322_CoV_BM4_A.raw	3									hcd
46	123	131	126	V.LFNnGTHIV.I	HexNAc(4)Hex(5)Fuc(1)	197.83 - 238.75	True-positive	35100000	N4(NGlycan/1768.6395)	35100000	22565; 22559		63.03	140322_CoV_BM4_A	N	3			10B-BM4831-His-Avi spike	4	928.3971 - 928.3982	928.397	1.33; 0.21	2782.1695 - 2782.1727	2782.17		62.9700; 62.9100	3	1	2140000	35705; 35659	63.03		62.74	63.38	ms2_search_3_col_2_byonic_140322_cov_bm4_a	C:\Users\UNISOUTHHAMPTON\Documents\Joel\Sarbecoronavirus site analysis March 2022\byos_tmp\210322 BM4 TCA.SjK5x\ms2_search_3_col_2_byonic_140322_cov_bm4_a.byrslt	C:/Users/UNISOUTHHAMPTON/Documents/Joel/Sarbecoronavirus site analysis March 2022/140322_CoV_BM4_A.raw	3									hcd
47	123	131	126	V.LFNnGTHIV.I	HexNAc(4)Hex(5)Fuc(2)	188.61	True-positive	10600000	N4(NGlycan/1914.6974)	10600000	22523		61.96	140322_CoV_BM4_A	N	3			10B-BM4831-His-Avi spike	4	977.082	977.083	-0.92	2928.22	2928.23		62.04	3	1	672000	35025	61.96		61.81	62.4	ms2_search_3_col_2_byonic_140322_cov_bm4_a	C:\Users\UNISOUTHHAMPTON\Documents\Joel\Sarbecoronavirus site analysis March 2022\byos_tmp\210322 BM4 TCA.SjK5x\ms2_search_3_col_2_byonic_140322_cov_bm4_a.byrslt	C:/Users/UNISOUTHHAMPTON/Documents/Joel/Sarbecoronavirus site analysis March 2022/140322_CoV_BM4_A.raw	1									hcd
48	123	131	126	V.LFNnGTHIV.I	HexNAc(4)Hex(5)NeuAc(1)	260.71 - 260.96	True-positive	56400000	N4(NGlycan/1913.6770)	56400000	23997; 23959		83.14	140322_CoV_BM4_A	N	3			10B-BM4831-His-Avi spike	4	976.7437 - 976.7439	976.743	1.13; 0.94	2927.2092 - 2927.2098	2927.21		83.3400; 82.9000	3	1	1780000	49263; 48935	83.14		82.65	83.73	ms2_search_3_col_2_byonic_140322_cov_bm4_a	C:\Users\UNISOUTHHAMPTON\Documents\Joel\Sarbecoronavirus site analysis March 2022\byos_tmp\210322 BM4 TCA.SjK5x\ms2_search_3_col_2_byonic_140322_cov_bm4_a.byrslt	C:/Users/UNISOUTHHAMPTON/Documents/Joel/Sarbecoronavirus site analysis March 2022/140322_CoV_BM4_A.raw	3									hcd
49	123	131	126	V.LFNnGTHIV.I	HexNAc(5)Hex(3)Fuc(1)	287.37 - 350.78	True-positive	253000000	N4(NGlycan/1647.6132)	3.342e+7 - 2.200e+8	22699; 22696; 22697; 22631		64.7	140322_CoV_BM4_A	N	2; 3			10B-BM4831-His-Avi spike	4	888.0541 - 1331.5817	888.0548 - 1331.5786	2.33; 1.87; 1.86; -0.82	2661.1405 - 2661.1489	2661.14		64.6700; 64.6200; 64.6600; 63.8300	3	1	2.261e+6 - 1.104e+7	36905; 36872; 36900; 36329	64.7		63.23 - 64.19	65.03	ms2_search_3_col_2_byonic_140322_cov_bm4_a	C:\Users\UNISOUTHHAMPTON\Documents\Joel\Sarbecoronavirus site analysis March 2022\byos_tmp\210322 BM4 TCA.SjK5x\ms2_search_3_col_2_byonic_140322_cov_bm4_a.byrslt	C:/Users/UNISOUTHHAMPTON/Documents/Joel/Sarbecoronavirus site analysis March 2022/140322_CoV_BM4_A.raw	3									hcd
50	123	131	126	V.LFNnGTHIV.I	HexNAc(5)Hex(3)Fuc(1)NeuAc(1)	248.21	True-positive	57800000	N4(NGlycan/1938.7087)	57800000	23968		83.14	140322_CoV_BM4_A	N	3			10B-BM4831-His-Avi spike	4	985.088	985.087	1.55	2952.24	2952.24		82.99	3	1	2380000	49006	83.14		82.7	84.22	ms2_search_3_col_2_byonic_140322_cov_bm4_a	C:\Users\UNISOUTHHAMPTON\Documents\Joel\Sarbecoronavirus site analysis March 2022\byos_tmp\210322 BM4 TCA.SjK5x\ms2_search_3_col_2_byonic_140322_cov_bm4_a.byrslt	C:/Users/UNISOUTHHAMPTON/Documents/Joel/Sarbecoronavirus site analysis March 2022/140322_CoV_BM4_A.raw	1									hcd
51	123	131	126	V.LFNnGTHIV.I	HexNAc(5)Hex(4)	206.95 - 300.82	True-positive	64600000	N4(NGlycan/1663.6082)	64600000	22752; 22740		64.99	140322_CoV_BM4_A	N	3			10B-BM4831-His-Avi spike	4	893.3867 - 893.3874	893.386	0.31; 0.99	2677.1384 - 2677.1402	2677.14		65.0900; 64.9600	3	1	3250000	37216; 37121	64.99		64.31	65.34	ms2_search_3_col_2_byonic_140322_cov_bm4_a	C:\Users\UNISOUTHHAMPTON\Documents\Joel\Sarbecoronavirus site analysis March 2022\byos_tmp\210322 BM4 TCA.SjK5x\ms2_search_3_col_2_byonic_140322_cov_bm4_a.byrslt	C:/Users/UNISOUTHHAMPTON/Documents/Joel/Sarbecoronavirus site analysis March 2022/140322_CoV_BM4_A.raw	3									hcd
52	155	168	164	K.TWIYTSAANcTYHR.A		682.38	True-positive	43600000	C10(Carbamidomethyl/57.0215)	43600000	10604		72.93	140322_CoV_BM4_T	C	3			10B-BM4831-His-Avi spike	10	581.935	581.935	-0.4	1742.78	1742.78		72.67	2	1	5290000	41814	72.93		71.95	72.93	ms2_search_2_col_0_byonic_140322_cov_bm4_t	C:\Users\UNISOUTHHAMPTON\Documents\Joel\Sarbecoronavirus site analysis March 2022\byos_tmp\210322 BM4 TCA.SjK5x\ms2_search_2_col_0_byonic_140322_cov_bm4_t.byrslt	C:/Users/UNISOUTHHAMPTON/Documents/Joel/Sarbecoronavirus site analysis March 2022/140322_CoV_BM4_T.raw	1									hcd
53	155	168	163164	K.TWIYTSAAncTYHR.A	HexNAc(1)	604.5	True-positive	619000	N9(NGlycan/203.0794); C10(Carbamidomethyl/57.0215)	619000	10175		65.56	140322_CoV_BM4_T	N,C	2			10B-BM4831-His-Avi spike	9,10	973.938	973.939	-0.21	1945.86	1945.86		65.66	2	1	129000	36986	65.56		65.51	65.86	ms2_search_2_col_0_byonic_140322_cov_bm4_t	C:\Users\UNISOUTHHAMPTON\Documents\Joel\Sarbecoronavirus site analysis March 2022\byos_tmp\210322 BM4 TCA.SjK5x\ms2_search_2_col_0_byonic_140322_cov_bm4_t.byrslt	C:/Users/UNISOUTHHAMPTON/Documents/Joel/Sarbecoronavirus site analysis March 2022/140322_CoV_BM4_T.raw	1									hcd
54	155	168	163164	K.TWIYTSAAncTYHR.A	HexNAc(2)Hex(5)	53.65 - 669.60	True-positive	453000000	N9(NGlycan/1216.4229); C10(Carbamidomethyl/57.0215)	1.246e+7 - 4.405e+8	10248; 10148; 10152; 10342; 10174; 10162		65.56	140322_CoV_BM4_T	N,C	3; 4			10B-BM4831-His-Avi spike	9,10	740.8091 - 987.4110	740.8089 - 987.4094	0.74; 1.30; 1.61; 1.02; 0.32; 1.07	2959.2073 - 2959.2111	2959.21		66.4600; 65.3600; 65.4300; 67.8200; 65.6600; 65.5300	2	1	5.640e+5 - 1.405e+7	37567; 36773; 36815; 38554; 36983; 36890	65.56		64.93 - 65.26	66.11 - 67.50	ms2_search_2_col_0_byonic_140322_cov_bm4_t	C:\Users\UNISOUTHHAMPTON\Documents\Joel\Sarbecoronavirus site analysis March 2022\byos_tmp\210322 BM4 TCA.SjK5x\ms2_search_2_col_0_byonic_140322_cov_bm4_t.byrslt	C:/Users/UNISOUTHHAMPTON/Documents/Joel/Sarbecoronavirus site analysis March 2022/140322_CoV_BM4_T.raw	3									hcd
55	155	168	163164	K.TWIYTSAAncTYHR.A	HexNAc(2)Hex(6)	252.13	True-positive	4570000	N9(NGlycan/1378.4757); C10(Carbamidomethyl/57.0215)	4570000	10120		65.02	140322_CoV_BM4_T	N,C	3			10B-BM4831-His-Avi spike	9,10	1041.43	1041.43	1.67	3121.26	3121.26		65.15	2	1	209000	36615	65.02		64.83	65.56	ms2_search_2_col_0_byonic_140322_cov_bm4_t	C:\Users\UNISOUTHHAMPTON\Documents\Joel\Sarbecoronavirus site analysis March 2022\byos_tmp\210322 BM4 TCA.SjK5x\ms2_search_2_col_0_byonic_140322_cov_bm4_t.byrslt	C:/Users/UNISOUTHHAMPTON/Documents/Joel/Sarbecoronavirus site analysis March 2022/140322_CoV_BM4_T.raw	1									hcd
56	155	168	163164	K.TWIYTSAAncTYHR.A	HexNAc(2)Hex(8)	168.68	True-positive	3860000	N9(NGlycan/1702.5813); C10(Carbamidomethyl/57.0215)	3860000	10031		64.19	140322_CoV_BM4_T	N,C	3			10B-BM4831-His-Avi spike	9,10	1149.46	1149.46	1.38	3445.37	3445.36		64.23	2	1	441000	35945	64.19		64.04	64.49	ms2_search_2_col_0_byonic_140322_cov_bm4_t	C:\Users\UNISOUTHHAMPTON\Documents\Joel\Sarbecoronavirus site analysis March 2022\byos_tmp\210322 BM4 TCA.SjK5x\ms2_search_2_col_0_byonic_140322_cov_bm4_t.byrslt	C:/Users/UNISOUTHHAMPTON/Documents/Joel/Sarbecoronavirus site analysis March 2022/140322_CoV_BM4_T.raw	1									hcd
57	155	168	163164	K.TWIYTSAAncTYHR.A	HexNAc(3)Hex(3)	162.69 - 501.60	True-positive	97000000	N9(NGlycan/1095.3966); C10(Carbamidomethyl/57.0215)	97000000	10252; 10226; 10228; 10312; 10323		66.41	140322_CoV_BM4_T	N,C	3			10B-BM4831-His-Avi spike	9,10	947.0669 - 947.0684	947.067	0.76; 0.63; 1.21; -0.40; 0.31	2838.1789 - 2838.1835	2838.18		66.5500; 66.1700; 66.2200; 67.3400; 67.5100	2	1	3200000	37633; 37358; 37392; 38209; 38331	66.41		65.81	67.89	ms2_search_2_col_0_byonic_140322_cov_bm4_t	C:\Users\UNISOUTHHAMPTON\Documents\Joel\Sarbecoronavirus site analysis March 2022\byos_tmp\210322 BM4 TCA.SjK5x\ms2_search_2_col_0_byonic_140322_cov_bm4_t.byrslt	C:/Users/UNISOUTHHAMPTON/Documents/Joel/Sarbecoronavirus site analysis March 2022/140322_CoV_BM4_T.raw	3									hcd
58	155	168	163164	K.TWIYTSAAncTYHR.A	HexNAc(3)Hex(3)Fuc(1)	169.68 - 576.17	True-positive	309000000	N9(NGlycan/1241.4545); C10(Carbamidomethyl/57.0215)	1.265e+7 - 2.958e+8	10270; 10178; 10210; 10256; 10311; 10343; 10229; 10227; 10241		66.36	140322_CoV_BM4_T	N,C	3; 4			10B-BM4831-His-Avi spike	9,10	747.0667 - 995.7555	747.0668 - 995.7533	1.40; 2.26; 0.73; 0.91; 0.36; -0.01; 1.01; 0.19; -0.14	2984.2376 - 2984.2447	2984.24		66.8000; 65.6900; 66.0200; 66.6300; 67.3300; 67.8600; 66.2200; 66.1800; 66.3800	2	1	6.873e+5 - 9.220e+6	37819; 37011; 37244; 37693; 38198; 38586; 37393; 37362; 37507	66.36		65.31 - 65.96	66.85 - 67.70	ms2_search_2_col_0_byonic_140322_cov_bm4_t	C:\Users\UNISOUTHHAMPTON\Documents\Joel\Sarbecoronavirus site analysis March 2022\byos_tmp\210322 BM4 TCA.SjK5x\ms2_search_2_col_0_byonic_140322_cov_bm4_t.byrslt	C:/Users/UNISOUTHHAMPTON/Documents/Joel/Sarbecoronavirus site analysis March 2022/140322_CoV_BM4_T.raw	3									hcd
59	155	168	163164	K.TWIYTSAAncTYHR.A	HexNAc(3)Hex(4)Fuc(1)	259.43 - 513.21	True-positive	35000000	N9(NGlycan/1403.5073); C10(Carbamidomethyl/57.0215)	35000000	10240; 10201		65.86	140322_CoV_BM4_T	N,C	3			10B-BM4831-His-Avi spike	9,10	1049.7708 - 1049.7714	1049.77	-0.09; 0.49	3146.2905 - 3146.2923	3146.29		66.3700; 65.9200	2	1	1240000	37505; 37170	65.86		64.93	67.1	ms2_search_2_col_0_byonic_140322_cov_bm4_t	C:\Users\UNISOUTHHAMPTON\Documents\Joel\Sarbecoronavirus site analysis March 2022\byos_tmp\210322 BM4 TCA.SjK5x\ms2_search_2_col_0_byonic_140322_cov_bm4_t.byrslt	C:/Users/UNISOUTHHAMPTON/Documents/Joel/Sarbecoronavirus site analysis March 2022/140322_CoV_BM4_T.raw	3									hcd
60	155	168	163164	K.TWIYTSAAncTYHR.A	HexNAc(3)Hex(5)Fuc(1)	212.80 - 425.05	True-positive	44100000	N9(NGlycan/1565.5601); C10(Carbamidomethyl/57.0215)	9.548e+6 - 3.457e+7	10135; 10139		65.31 - 65.51	140322_CoV_BM4_T	N,C	3; 4			10B-BM4831-His-Avi spike	9,10	828.0935 - 1103.7891	828.0932 - 1103.7885	0.55; 0.34	3308.3448 - 3308.3454	3308.34		65.2700; 65.3100	2	1	4.881e+5 - 1.128e+6	36703; 36730	65.31 - 65.51		63.95 - 65.02	66.06 - 66.21	ms2_search_2_col_0_byonic_140322_cov_bm4_t	C:\Users\UNISOUTHHAMPTON\Documents\Joel\Sarbecoronavirus site analysis March 2022\byos_tmp\210322 BM4 TCA.SjK5x\ms2_search_2_col_0_byonic_140322_cov_bm4_t.byrslt	C:/Users/UNISOUTHHAMPTON/Documents/Joel/Sarbecoronavirus site analysis March 2022/140322_CoV_BM4_T.raw	3									hcd
61	155	168	163164	K.TWIYTSAAncTYHR.A	HexNAc(3)Hex(6)	358.78	True-positive	12500000	N9(NGlycan/1581.5551); C10(Carbamidomethyl/57.0215)	12500000	10100		65.02	140322_CoV_BM4_T	N,C	3			10B-BM4831-His-Avi spike	9,10	1109.12	1109.12	1.89	3324.34	3324.34		64.98	2	1	604000	36495	65.02		64.68	65.56	ms2_search_2_col_0_byonic_140322_cov_bm4_t	C:\Users\UNISOUTHHAMPTON\Documents\Joel\Sarbecoronavirus site analysis March 2022\byos_tmp\210322 BM4 TCA.SjK5x\ms2_search_2_col_0_byonic_140322_cov_bm4_t.byrslt	C:/Users/UNISOUTHHAMPTON/Documents/Joel/Sarbecoronavirus site analysis March 2022/140322_CoV_BM4_T.raw	1									hcd
62	155	168	163164	K.TWIYTSAAncTYHR.A	HexNAc(4)Hex(3)Fuc(1)	120.02 - 500.84	True-positive	446000000	N9(NGlycan/1444.5339); C10(Carbamidomethyl/57.0215)	8.231e+7 - 3.639e+8	10230; 10164; 10206; 10259; 10339; 10176; 10171		65.96 - 66.06	140322_CoV_BM4_T	N,C	3; 4			10B-BM4831-His-Avi spike	9,10	797.8375 - 1063.4479	797.8366 - 1063.4464	1.42; 0.96; 1.30; 0.85; -0.18; 1.47; 1.09	3187.3168 - 3187.3221	3187.32		66.2400; 65.5700; 65.9700; 66.6600; 67.7700; 65.6700; 65.6200	2	1	2.502e+6 - 1.159e+7	37410; 36923; 37208; 37712; 38521; 36991; 36959	65.96 - 66.06		65.21 - 65.51	66.46 - 67.15	ms2_search_2_col_0_byonic_140322_cov_bm4_t	C:\Users\UNISOUTHHAMPTON\Documents\Joel\Sarbecoronavirus site analysis March 2022\byos_tmp\210322 BM4 TCA.SjK5x\ms2_search_2_col_0_byonic_140322_cov_bm4_t.byrslt	C:/Users/UNISOUTHHAMPTON/Documents/Joel/Sarbecoronavirus site analysis March 2022/140322_CoV_BM4_T.raw	3									hcd
63	155	168	163164	K.TWIYTSAAncTYHR.A	HexNAc(4)Hex(4)Fuc(1)	179.92 - 507.08	True-positive	264000000	N9(NGlycan/1606.5867); C10(Carbamidomethyl/57.0215)	8.455e+7 - 1.795e+8	10217; 10098; 10211; 10231; 10213; 10093		65.17 - 65.31	140322_CoV_BM4_T	N,C	3; 4			10B-BM4831-His-Avi spike	9,10	838.3500 - 1117.4661	838.3498 - 1117.4640	0.89; 1.87; 0.23; 1.32; 2.24; 0.21	3349.3709 - 3349.3777	3349.37		66.0700; 64.9700; 66.0200; 66.2400; 66.0300; 64.9400	2	1	2.057e+6 - 4.763e+6	37281; 36485; 37246; 37412; 37257; 36460	65.17 - 65.31		64.64 - 64.73	66.51 - 67.20	ms2_search_2_col_0_byonic_140322_cov_bm4_t	C:\Users\UNISOUTHHAMPTON\Documents\Joel\Sarbecoronavirus site analysis March 2022\byos_tmp\210322 BM4 TCA.SjK5x\ms2_search_2_col_0_byonic_140322_cov_bm4_t.byrslt	C:/Users/UNISOUTHHAMPTON/Documents/Joel/Sarbecoronavirus site analysis March 2022/140322_CoV_BM4_T.raw	3									hcd
64	155	168	163164	K.TWIYTSAAncTYHR.A	HexNAc(4)Hex(4)Fuc(1)NeuAc(1)	152.84 - 359.59	True-positive	89900000	N9(NGlycan/1897.6821); C10(Carbamidomethyl/57.0215)	4.178e+7 - 4.809e+7	11316; 11309; 11261		81.19 - 81.82	140322_CoV_BM4_T	N,C	3; 4			10B-BM4831-His-Avi spike	9,10	911.1244 - 1214.4957	911.1237 - 1214.4958	-0.12; 0.76; 2.04	3640.4652 - 3640.4730	3640.47		81.1700; 81.0600; 80.5200	2	1	1.119e+6 - 1.310e+6	47473; 47393; 47016	81.19 - 81.82		80.20 - 80.46	82.03 - 82.25	ms2_search_2_col_0_byonic_140322_cov_bm4_t	C:\Users\UNISOUTHHAMPTON\Documents\Joel\Sarbecoronavirus site analysis March 2022\byos_tmp\210322 BM4 TCA.SjK5x\ms2_search_2_col_0_byonic_140322_cov_bm4_t.byrslt	C:/Users/UNISOUTHHAMPTON/Documents/Joel/Sarbecoronavirus site analysis March 2022/140322_CoV_BM4_T.raw	3									hcd
65	155	168	163164	K.TWIYTSAAncTYHR.A	HexNAc(4)Hex(5)Fuc(1)	271.75 - 484.82	True-positive	293000000	N9(NGlycan/1768.6395); C10(Carbamidomethyl/57.0215)	1.398e+8 - 1.527e+8	10161; 10049; 10056; 10165; 10065; 10057; 10122		64.68	140322_CoV_BM4_T	N,C	3; 4			10B-BM4831-His-Avi spike	9,10	878.8636 - 1171.4825	878.8630 - 1171.4816	0.74; 0.12; 0.22; 0.64; 0.89; 0.68	3511.4234 - 3511.4261	3511.42		65.5200; 64.4100; 64.4900; 65.5800; 64.6200; 65.1600	2	1	5.196e+6 - 5.270e+6	36885; 36077; 36138; 36927; 36234; 36139; 36623	64.68		64.24 - 64.29	66.31 - 66.46	ms2_search_2_col_0_byonic_140322_cov_bm4_t	C:\Users\UNISOUTHHAMPTON\Documents\Joel\Sarbecoronavirus site analysis March 2022\byos_tmp\210322 BM4 TCA.SjK5x\ms2_search_2_col_0_byonic_140322_cov_bm4_t.byrslt	C:/Users/UNISOUTHHAMPTON/Documents/Joel/Sarbecoronavirus site analysis March 2022/140322_CoV_BM4_T.raw	3									hcd
66	155	168	163164	K.TWIYTSAAncTYHR.A	HexNAc(4)Hex(5)Fuc(1)NeuAc(1)	160.95 - 428.23	True-positive	232000000	N9(NGlycan/2059.7349); C10(Carbamidomethyl/57.0215)	7.641e+7 - 1.552e+8	11243; 11134; 11137; 11259; 11312; 11235; 11117; 11122; 11129; 11151; 11248; 11308; 11315		79.98 - 80.27	140322_CoV_BM4_T	N,C	3; 4			10B-BM4831-His-Avi spike	9,10	951.6372 - 1268.5162	951.6369 - 1268.5134	1.31; 2.17; 1.98; 1.21; 0.64; 1.48; 0.32; 1.54; 1.16; 1.03; 1.41	3802.5196 - 3802.5267	3802.52		80.2800; 79.2300; 79.2800; 80.4600; 81.1000; 80.2000; 79.0900; 79.1300; 79.1900; 79.4100; 80.3700; 81.0600; 81.1700	2	1	1.883e+6 - 3.097e+6	46845; 46089; 46126; 46977; 47425; 46793; 45991; 46018; 46058; 46217; 46913; 47391; 47472	79.98 - 80.27		78.93 - 78.97	81.51 - 81.63	ms2_search_2_col_0_byonic_140322_cov_bm4_t	C:\Users\UNISOUTHHAMPTON\Documents\Joel\Sarbecoronavirus site analysis March 2022\byos_tmp\210322 BM4 TCA.SjK5x\ms2_search_2_col_0_byonic_140322_cov_bm4_t.byrslt	C:/Users/UNISOUTHHAMPTON/Documents/Joel/Sarbecoronavirus site analysis March 2022/140322_CoV_BM4_T.raw	3									hcd
67	155	168	163164	K.TWIYTSAAncTYHR.A	HexNAc(4)Hex(5)Fuc(1)NeuAc(2)	39.98 - 199.61	True-positive	31600000	N9(NGlycan/2350.8304); C10(Carbamidomethyl/57.0215)	5.010e+6 - 2.656e+7	12507; 12492; 12504; 12512; 12519; 12501		100.97 - 101.11	140322_CoV_BM4_T	N,C	3; 4			10B-BM4831-His-Avi spike	9,10	1024.4117 - 1365.5491	1024.4107 - 1365.5452	1.97; -0.05; 1.52; 2.85; 0.91; 1.38	4093.6136 - 4093.6255	4093.61		101.4200; 101.2000; 101.3900; 101.5300; 101.6400; 101.3200	2	1	3.562e+5 - 8.210e+5	60975; 60818; 60955; 61053; 61135; 60908	100.97 - 101.11		100.41	101.69 - 102.44	ms2_search_2_col_0_byonic_140322_cov_bm4_t	C:\Users\UNISOUTHHAMPTON\Documents\Joel\Sarbecoronavirus site analysis March 2022\byos_tmp\210322 BM4 TCA.SjK5x\ms2_search_2_col_0_byonic_140322_cov_bm4_t.byrslt	C:/Users/UNISOUTHHAMPTON/Documents/Joel/Sarbecoronavirus site analysis March 2022/140322_CoV_BM4_T.raw	3									hcd
68	155	168	163164	K.TWIYTSAAncTYHR.A	HexNAc(4)Hex(5)Fuc(2)	146.26 - 228.29	True-positive	9620000	N9(NGlycan/1914.6974); C10(Carbamidomethyl/57.0215)	9620000	10028; 10008		64.44	140322_CoV_BM4_T	N,C	3			10B-BM4831-His-Avi spike	9,10	1220.1689 - 1220.1692	1220.17	1.37; 1.07	3657.4848 - 3657.4859	3657.48		64.2100; 64.0800	2	1	314000	35931; 35836	64.44		63.95	65.12	ms2_search_2_col_0_byonic_140322_cov_bm4_t	C:\Users\UNISOUTHHAMPTON\Documents\Joel\Sarbecoronavirus site analysis March 2022\byos_tmp\210322 BM4 TCA.SjK5x\ms2_search_2_col_0_byonic_140322_cov_bm4_t.byrslt	C:/Users/UNISOUTHHAMPTON/Documents/Joel/Sarbecoronavirus site analysis March 2022/140322_CoV_BM4_T.raw	3									hcd
69	155	168	163	K.TWIYTSAAnCTYHR.A	HexNAc(4)Hex(5)NeuAc(1)	50.47 - 120.36	True-positive	22200000	N9(NGlycan/1913.6770)	1.042e+7 - 1.176e+7	11300; 11294; 11283		81.16 - 81.19	140322_CoV_BM4_T	N	3; 4			10B-BM4831-His-Avi spike	9	900.8667 - 1200.8220	900.8670 - 1200.8203	1.17; 1.39; -0.40	3599.4376 - 3599.4440	3599.44		81.0100; 80.9500; 80.8500	2	1	5.603e+5 - 1.040e+6	47361; 47316; 47245	81.16 - 81.19		80.69 - 80.73	81.42 - 81.44	ms2_search_2_col_0_byonic_140322_cov_bm4_t	C:\Users\UNISOUTHHAMPTON\Documents\Joel\Sarbecoronavirus site analysis March 2022\byos_tmp\210322 BM4 TCA.SjK5x\ms2_search_2_col_0_byonic_140322_cov_bm4_t.byrslt	C:/Users/UNISOUTHHAMPTON/Documents/Joel/Sarbecoronavirus site analysis March 2022/140322_CoV_BM4_T.raw	3									hcd
70	155	168	163164	K.TWIYTSAAncTYHR.A	HexNAc(5)Hex(3)Fuc(1)	137.96 - 360.51	True-positive	100000000	N9(NGlycan/1647.6132); C10(Carbamidomethyl/57.0215)	3.878e+7 - 6.161e+7	10236; 10124; 10193; 10134		65.31	140322_CoV_BM4_T	N,C	3; 4			10B-BM4831-His-Avi spike	9,10	848.6061 - 1131.1413	848.6065 - 1131.1395	1.54; 0.25; -0.42; -0.14	3390.3953 - 3390.4020	3390.4		66.3300; 65.1800; 65.8600; 65.2700	2	1	1.129e+6 - 1.404e+6	37471; 36641; 37131; 36702	65.31		64.73 - 65.02	66.31 - 66.90	ms2_search_2_col_0_byonic_140322_cov_bm4_t	C:\Users\UNISOUTHHAMPTON\Documents\Joel\Sarbecoronavirus site analysis March 2022\byos_tmp\210322 BM4 TCA.SjK5x\ms2_search_2_col_0_byonic_140322_cov_bm4_t.byrslt	C:/Users/UNISOUTHHAMPTON/Documents/Joel/Sarbecoronavirus site analysis March 2022/140322_CoV_BM4_T.raw	3									hcd
71	155	168	163164	K.TWIYTSAAncTYHR.A	HexNAc(5)Hex(4)Fuc(1)	134.34 - 291.26	True-positive	53900000	N9(NGlycan/1809.6661); C10(Carbamidomethyl/57.0215)	2.667e+7 - 2.725e+7	10170; 10060; 10185; 10160		65.41 - 65.51	140322_CoV_BM4_T	N,C	3; 4			10B-BM4831-His-Avi spike	9,10	889.1182 - 1185.1585	889.1197 - 1185.1571	1.16; -0.80; -1.64; 1.52	3552.4437 - 3552.4550	3552.45		65.6200; 64.5200; 65.7900; 65.5200	2	1	7.459e+5 - 7.514e+5	36957; 36156; 37077; 36883	65.41 - 65.51		64.29 - 64.78	65.96 - 66.26	ms2_search_2_col_0_byonic_140322_cov_bm4_t	C:\Users\UNISOUTHHAMPTON\Documents\Joel\Sarbecoronavirus site analysis March 2022\byos_tmp\210322 BM4 TCA.SjK5x\ms2_search_2_col_0_byonic_140322_cov_bm4_t.byrslt	C:/Users/UNISOUTHHAMPTON/Documents/Joel/Sarbecoronavirus site analysis March 2022/140322_CoV_BM4_T.raw	3									hcd
72	155	168	163164	K.TWIYTSAAncTYHR.A	HexNAc(5)Hex(5)Fuc(1)NeuAc(1)	116.03 - 178.45	True-positive	15900000	N9(NGlycan/2262.8143); C10(Carbamidomethyl/57.0215)	15900000	11219; 11174		79.72	140322_CoV_BM4_T	N,C	4			10B-BM4831-His-Avi spike	9,10	1002.4097 - 1002.4099	1002.41	3.16; 2.98	4005.6097 - 4005.6105	4005.6		80.0300; 79.6000	2	1	966000	46671; 46360	79.72		78.93	80.07	ms2_search_2_col_0_byonic_140322_cov_bm4_t	C:\Users\UNISOUTHHAMPTON\Documents\Joel\Sarbecoronavirus site analysis March 2022\byos_tmp\210322 BM4 TCA.SjK5x\ms2_search_2_col_0_byonic_140322_cov_bm4_t.byrslt	C:/Users/UNISOUTHHAMPTON/Documents/Joel/Sarbecoronavirus site analysis March 2022/140322_CoV_BM4_T.raw	3									hcd
73	169	182		R.AHAFNISTNMNPGK.F		502.76 - 594.53	True-positive	196000000		196000000	9776; 9781; 9786		60.54	140322_CoV_BM4_T		3			10B-BM4831-His-Avi spike		501.2454 - 501.2457	501.245	0.67; 0.06; 0.18	1500.7144 - 1500.7154	1500.71		60.2800; 60.4400; 60.5900	2	1	13600000	33279; 33355; 33424	60.54		59.7	61.03	ms2_search_2_col_0_byonic_140322_cov_bm4_t	C:\Users\UNISOUTHHAMPTON\Documents\Joel\Sarbecoronavirus site analysis March 2022\byos_tmp\210322 BM4 TCA.SjK5x\ms2_search_2_col_0_byonic_140322_cov_bm4_t.byrslt	C:/Users/UNISOUTHHAMPTON/Documents/Joel/Sarbecoronavirus site analysis March 2022/140322_CoV_BM4_T.raw	3									hcd
74	169	182	178	R.AHAFNISTNmNPGK.F		443.31 - 504.53	True-positive	38900000	M10(Oxidation/15.9949)	38900000	8667; 8663	16.603	46.15	140322_CoV_BM4_T	M	3			10B-BM4831-His-Avi spike	10	506.5768 - 506.5768	506.577	-0.55; -0.46	1516.7084 - 1516.7086	1516.71	-14.39	46.4600; 46.3500	2	1	6860000	24055; 24006	46.15	60.54	46.15	46.96	ms2_search_2_col_0_byonic_140322_cov_bm4_t	C:\Users\UNISOUTHHAMPTON\Documents\Joel\Sarbecoronavirus site analysis March 2022\byos_tmp\210322 BM4 TCA.SjK5x\ms2_search_2_col_0_byonic_140322_cov_bm4_t.byrslt	C:/Users/UNISOUTHHAMPTON/Documents/Joel/Sarbecoronavirus site analysis March 2022/140322_CoV_BM4_T.raw	3									hcd
75	169	182	173	R.AHAFnISTNMNPGK.F		331.26 - 584.79	True-positive	119000000	N5(Deamidated/0.9840)	6.780e+6 - 1.125e+8	10287; 10284; 10266; 10272; 10288; 10304	36.518 - 36.518	67.05 - 67.25	140322_CoV_BM4_T	N	2; 3			10B-BM4831-His-Avi spike	5	501.5731 - 751.8561	501.5734 - 751.8565	-0.42; -0.55; 0.18; 0.12; -0.49	1501.6975 - 1501.6986	1501.7	6.51 - 6.51	66.9800; 66.9600; 66.7600; 66.8200; 66.9900; 67.2200	2	1	3.181e+5 - 4.321e+6	37946; 37932; 37788; 37826; 37952; 38120	67.05 - 67.25	60.54 - 60.54	66.31 - 66.80	67.50 - 67.79	ms2_search_2_col_0_byonic_140322_cov_bm4_t	C:\Users\UNISOUTHHAMPTON\Documents\Joel\Sarbecoronavirus site analysis March 2022\byos_tmp\210322 BM4 TCA.SjK5x\ms2_search_2_col_0_byonic_140322_cov_bm4_t.byrslt	C:/Users/UNISOUTHHAMPTON/Documents/Joel/Sarbecoronavirus site analysis March 2022/140322_CoV_BM4_T.raw	3									hcd
76	169	182	173178	R.AHAFnISTNmNPGK.F	HexNAc(1)	161.97	True-positive	3160000	N5(NGlycan/203.0794); M10(Oxidation/15.9949)	3160000	8655	1.588	45.95	140322_CoV_BM4_T	N,M	3			10B-BM4831-His-Avi spike	5,10	574.27	574.27	-0.44	1719.79	1719.79	-14.59	45.85	2	1	6340000	23858	45.95	60.54	45.46	45.96	ms2_search_2_col_0_byonic_140322_cov_bm4_t	C:\Users\UNISOUTHHAMPTON\Documents\Joel\Sarbecoronavirus site analysis March 2022\byos_tmp\210322 BM4 TCA.SjK5x\ms2_search_2_col_0_byonic_140322_cov_bm4_t.byrslt	C:/Users/UNISOUTHHAMPTON/Documents/Joel/Sarbecoronavirus site analysis March 2022/140322_CoV_BM4_T.raw	1									hcd
77	169	182	173178	R.AHAFnISTNmNPGK.F	HexNAc(1)Fuc(1)	353.89	True-positive	3390000	N5(NGlycan/349.1373); M10(Oxidation/15.9949)	3390000	8626	1.704	45.61	140322_CoV_BM4_T	N,M	3			10B-BM4831-His-Avi spike	5,10	622.957	622.956	1.31	1865.85	1865.85	-14.93	45.45	2	1	319000	23582	45.61	60.54	45.28	45.64	ms2_search_2_col_0_byonic_140322_cov_bm4_t	C:\Users\UNISOUTHHAMPTON\Documents\Joel\Sarbecoronavirus site analysis March 2022\byos_tmp\210322 BM4 TCA.SjK5x\ms2_search_2_col_0_byonic_140322_cov_bm4_t.byrslt	C:/Users/UNISOUTHHAMPTON/Documents/Joel/Sarbecoronavirus site analysis March 2022/140322_CoV_BM4_T.raw	1									hcd
78	169	182	173	R.AHAFnISTNMNPGK.F	HexNAc(2)Hex(3)	269.36	True-positive	830000	N5(NGlycan/892.3172)	830000	9632	0.423	57.93	140322_CoV_BM4_T	N	3			10B-BM4831-His-Avi spike	5	798.686	798.684	1.55	2393.04	2393.03	-2.61	57.92	2	1	146000	31744	57.93	60.54	57.78	57.98	ms2_search_2_col_0_byonic_140322_cov_bm4_t	C:\Users\UNISOUTHHAMPTON\Documents\Joel\Sarbecoronavirus site analysis March 2022\byos_tmp\210322 BM4 TCA.SjK5x\ms2_search_2_col_0_byonic_140322_cov_bm4_t.byrslt	C:/Users/UNISOUTHHAMPTON/Documents/Joel/Sarbecoronavirus site analysis March 2022/140322_CoV_BM4_T.raw	1									hcd
79	169	182	173	R.AHAFnISTNMNPGK.F	HexNAc(2)Hex(3)Fuc(1)	383.1	True-positive	3230000	N5(NGlycan/1038.3751)	3230000	9589	1.627	57.43	140322_CoV_BM4_T	N	3			10B-BM4831-His-Avi spike	5	847.372	847.37	2.11	2539.09	2539.09	-3.11	57.28	2	1	229000	31275	57.43	60.54	57.09	57.68	ms2_search_2_col_0_byonic_140322_cov_bm4_t	C:\Users\UNISOUTHHAMPTON\Documents\Joel\Sarbecoronavirus site analysis March 2022\byos_tmp\210322 BM4 TCA.SjK5x\ms2_search_2_col_0_byonic_140322_cov_bm4_t.byrslt	C:/Users/UNISOUTHHAMPTON/Documents/Joel/Sarbecoronavirus site analysis March 2022/140322_CoV_BM4_T.raw	1									hcd
80	169	182	173	R.AHAFnISTNMNPGK.F	HexNAc(2)Hex(4)	789.49	True-positive	12300000	N5(NGlycan/1054.3700)	12300000	9614	5.906	57.43	140322_CoV_BM4_T	N	3			10B-BM4831-His-Avi spike	5	852.703	852.702	0.84	2555.09	2555.08	-3.11	57.66	2	1	629000	31551	57.43	60.54	56.24	57.78	ms2_search_2_col_0_byonic_140322_cov_bm4_t	C:\Users\UNISOUTHHAMPTON\Documents\Joel\Sarbecoronavirus site analysis March 2022\byos_tmp\210322 BM4 TCA.SjK5x\ms2_search_2_col_0_byonic_140322_cov_bm4_t.byrslt	C:/Users/UNISOUTHHAMPTON/Documents/Joel/Sarbecoronavirus site analysis March 2022/140322_CoV_BM4_T.raw	1									hcd
81	169	182	173	R.AHAFnISTNMNPGK.F	HexNAc(2)Hex(5)	342.43 - 741.60	True-positive	345000000	N5(NGlycan/1216.4229)	1.550e+6 - 3.198e+8	9553; 9502; 9496; 9538; 9523; 9545	62.048 - 62.048	56.75 - 56.84	140322_CoV_BM4_T	N	2; 3; 4			10B-BM4831-His-Avi spike	5	680.2918 - 1359.5748	680.2916 - 1359.5759	-0.80; 0.15; 0.29; 0.28; 0.55	2717.1350 - 2717.1387	2717.14	0	56.9200; 56.5000; 56.4600; 56.7500; 56.6800; 56.8000	2	1	3.795e+5 - 1.675e+7	31016; 30712; 30688; 30896; 30844; 30932	56.75 - 56.84	60.54 - 60.54	56.24 - 56.80	56.96 - 57.88	ms2_search_2_col_0_byonic_140322_cov_bm4_t	C:\Users\UNISOUTHHAMPTON\Documents\Joel\Sarbecoronavirus site analysis March 2022\byos_tmp\210322 BM4 TCA.SjK5x\ms2_search_2_col_0_byonic_140322_cov_bm4_t.byrslt	C:/Users/UNISOUTHHAMPTON/Documents/Joel/Sarbecoronavirus site analysis March 2022/140322_CoV_BM4_T.raw	3									hcd
82	169	182	173178	R.AHAFnISTNmNPGK.F	HexNAc(2)Hex(5)	135.96 - 790.11	True-positive	103000000	N5(NGlycan/1216.4229); M10(Oxidation/15.9949)	7.562e+6 - 9.493e+7	8760; 8451; 8640; 8687; 9268; 9452; 8457; 8454; 8489	32.676 - 32.676	43.65 - 43.69	140322_CoV_BM4_T	N,M	3; 4			10B-BM4831-His-Avi spike	5,10	684.2898 - 912.0542	684.2903 - 912.0513	1.19; 0.38; 1.85; 0.25; 1.74; 3.16; 1.87; -0.72; 0.62	2733.1302 - 2733.1408	2733.13	0	47.9200; 43.4600; 45.6000; 46.6700; 54.2400; 56.0800; 43.5400; 43.4900; 43.8200	2	1	4.665e+5 - 3.376e+6	25094; 22140; 23695; 24192; 29075; 30412; 22200; 22164; 22403	43.65 - 43.69	60.54 - 60.54	43.29 - 43.37	43.98 - 48.34	ms2_search_2_col_0_byonic_140322_cov_bm4_t	C:\Users\UNISOUTHHAMPTON\Documents\Joel\Sarbecoronavirus site analysis March 2022\byos_tmp\210322 BM4 TCA.SjK5x\ms2_search_2_col_0_byonic_140322_cov_bm4_t.byrslt	C:/Users/UNISOUTHHAMPTON/Documents/Joel/Sarbecoronavirus site analysis March 2022/140322_CoV_BM4_T.raw	3									hcd
83	169	182	173177	R.AHAFnISTnMNPGK.F	HexNAc(2)Hex(5)	288.73	True-positive	1660000	N5(NGlycan/1216.4229); N9(Deamidated/0.9840)	1660000	9822	0.842	61.42	140322_CoV_BM4_T	N,N	3			10B-BM4831-His-Avi spike	5,9	907.05	907.048	2.78	2718.13	2718.12	0.88	61.4	2	1	235000	33996	61.42	60.54	61.14	61.47	ms2_search_2_col_0_byonic_140322_cov_bm4_t	C:\Users\UNISOUTHHAMPTON\Documents\Joel\Sarbecoronavirus site analysis March 2022\byos_tmp\210322 BM4 TCA.SjK5x\ms2_search_2_col_0_byonic_140322_cov_bm4_t.byrslt	C:/Users/UNISOUTHHAMPTON/Documents/Joel/Sarbecoronavirus site analysis March 2022/140322_CoV_BM4_T.raw	1									hcd
84	169	182	173	R.AHAFnISTNMNPGK.F	HexNAc(2)Hex(6)	350.30 - 495.57	True-positive	3030000	N5(NGlycan/1378.4757)	3030000	9499; 9476	1.526	56.8	140322_CoV_BM4_T	N	3			10B-BM4831-His-Avi spike	5	960.7374 - 960.7384	960.737	1.19; 0.11	2879.1904 - 2879.1935	2879.19	-3.74	56.4800; 56.2900	2	1	235000	30702; 30559	56.8	60.54	56.19	56.84	ms2_search_2_col_0_byonic_140322_cov_bm4_t	C:\Users\UNISOUTHHAMPTON\Documents\Joel\Sarbecoronavirus site analysis March 2022\byos_tmp\210322 BM4 TCA.SjK5x\ms2_search_2_col_0_byonic_140322_cov_bm4_t.byrslt	C:/Users/UNISOUTHHAMPTON/Documents/Joel/Sarbecoronavirus site analysis March 2022/140322_CoV_BM4_T.raw	3									hcd
85	169	182	173	R.AHAFnISTNMNPGK.F	HexNAc(2)Hex(7)	400.62 - 468.46	True-positive	5760000	N5(NGlycan/1540.5285)	5760000	9423; 9415; 9428	2.863	55.85	140322_CoV_BM4_T	N	3			10B-BM4831-His-Avi spike	5	1014.7559 - 1014.7573	1014.75	1.40; 2.33; 1.04	3041.2460 - 3041.2499	3041.24	-4.69	55.8700; 55.8400; 55.9100	2	1	332000	30255; 30235; 30283	55.85	60.54	55.75	56.24	ms2_search_2_col_0_byonic_140322_cov_bm4_t	C:\Users\UNISOUTHHAMPTON\Documents\Joel\Sarbecoronavirus site analysis March 2022\byos_tmp\210322 BM4 TCA.SjK5x\ms2_search_2_col_0_byonic_140322_cov_bm4_t.byrslt	C:/Users/UNISOUTHHAMPTON/Documents/Joel/Sarbecoronavirus site analysis March 2022/140322_CoV_BM4_T.raw	3									hcd
86	169	182	173	R.AHAFnISTNMNPGK.F	HexNAc(2)Hex(8)	358.49	True-positive	2850000	N5(NGlycan/1702.5813)	2850000	9397	1.437	55.65	140322_CoV_BM4_T	N	3			10B-BM4831-His-Avi spike	5	1068.77	1068.77	-0.13	3203.3	3203.3	-4.89	55.72	2	1	300000	30148	55.65	60.54	55.24	55.95	ms2_search_2_col_0_byonic_140322_cov_bm4_t	C:\Users\UNISOUTHHAMPTON\Documents\Joel\Sarbecoronavirus site analysis March 2022\byos_tmp\210322 BM4 TCA.SjK5x\ms2_search_2_col_0_byonic_140322_cov_bm4_t.byrslt	C:/Users/UNISOUTHHAMPTON/Documents/Joel/Sarbecoronavirus site analysis March 2022/140322_CoV_BM4_T.raw	1									hcd
87	169	182	173	R.AHAFnISTNMNPGK.F	HexNAc(3)Hex(3)	273.29 - 554.05	True-positive	45300000	N5(NGlycan/1095.3966)	45200000	9639; 9592	18.787	57.58	140322_CoV_BM4_T	N	3			10B-BM4831-His-Avi spike	5	866.3778 - 866.3784	866.378	0.29; 0.92	2596.1117 - 2596.1133	2596.11	-2.96	58.0100; 57.3000	2	1	2210000	31808; 31293	57.58	60.54	56.72	58.1	ms2_search_2_col_0_byonic_140322_cov_bm4_t	C:\Users\UNISOUTHHAMPTON\Documents\Joel\Sarbecoronavirus site analysis March 2022\byos_tmp\210322 BM4 TCA.SjK5x\ms2_search_2_col_0_byonic_140322_cov_bm4_t.byrslt	C:/Users/UNISOUTHHAMPTON/Documents/Joel/Sarbecoronavirus site analysis March 2022/140322_CoV_BM4_T.raw	3									hcd
88	169	182	173178	R.AHAFnISTNmNPGK.F	HexNAc(3)Hex(3)	317.37 - 442.64	True-positive	8680000	N5(NGlycan/1095.3966); M10(Oxidation/15.9949)	8680000	8558; 8539	4.251	44.47	140322_CoV_BM4_T	N,M	3			10B-BM4831-His-Avi spike	5,10	871.7097 - 871.7098	871.709	0.60; 0.67	2612.1074 - 2612.1076	2612.11	-16.07	44.5000; 44.3500	2	1	608000	22897; 22787	44.47	60.54	44.16	44.91	ms2_search_2_col_0_byonic_140322_cov_bm4_t	C:\Users\UNISOUTHHAMPTON\Documents\Joel\Sarbecoronavirus site analysis March 2022\byos_tmp\210322 BM4 TCA.SjK5x\ms2_search_2_col_0_byonic_140322_cov_bm4_t.byrslt	C:/Users/UNISOUTHHAMPTON/Documents/Joel/Sarbecoronavirus site analysis March 2022/140322_CoV_BM4_T.raw	3									hcd
89	169	182	173	R.AHAFnISTNMNPGK.F	HexNAc(3)Hex(3)Fuc(1)	329.14 - 729.96	True-positive	228000000	N5(NGlycan/1241.4545)	1.621e+7 - 2.116e+8	9583; 9574; 9597; 9570; 9564	51.967 - 51.967	57.14 - 57.18	140322_CoV_BM4_T	N	3; 4			10B-BM4831-His-Avi spike	5	686.5501 - 915.0648	686.5495 - 915.0636	1.41; 1.21; 0.81; 0.94	2742.1711 - 2742.1727	2742.17	0	57.2000; 57.0900; 57.3900; 57.0500; 57.0200	2	1	8.880e+5 - 8.396e+6	31219; 31141; 31355; 31110; 31090	57.14 - 57.18	60.54 - 60.54	56.53 - 56.84	57.73 - 58.10	ms2_search_2_col_0_byonic_140322_cov_bm4_t	C:\Users\UNISOUTHHAMPTON\Documents\Joel\Sarbecoronavirus site analysis March 2022\byos_tmp\210322 BM4 TCA.SjK5x\ms2_search_2_col_0_byonic_140322_cov_bm4_t.byrslt	C:/Users/UNISOUTHHAMPTON/Documents/Joel/Sarbecoronavirus site analysis March 2022/140322_CoV_BM4_T.raw	3									hcd
90	169	182	173178	R.AHAFnISTNmNPGK.F	HexNAc(3)Hex(3)Fuc(1)	194.60 - 634.78	True-positive	84700000	N5(NGlycan/1241.4545); M10(Oxidation/15.9949)	7.323e+6 - 7.739e+7	8723; 8511; 8520; 8545; 8562; 8699; 8702; 8759; 8832; 9582; 9596; 8546; 8540	28.351 - 28.351	44.39 - 44.52	140322_CoV_BM4_T	N,M	3; 4			10B-BM4831-His-Avi spike	5,10	690.5460 - 920.3966	690.5482 - 920.3952	0.90; -0.63; 1.57; 0.24; 0.04; 1.43; 1.23; -0.10; -0.96; 1.30; -3.15; 1.10	2758.1551 - 2758.1681	2758.16	0	47.3400; 44.0200; 44.1700; 44.3900; 44.5300; 46.8700; 46.9100; 47.9200; 49.0200; 57.2000; 57.3600; 44.4000; 44.3600	2	1	4.534e+5 - 2.747e+6	24677; 22549; 22657; 22817; 22915; 24336; 24368; 25092; 25834; 31217; 31336; 22823; 22794	44.39 - 44.52	60.54 - 60.54	43.65 - 44.26	44.82 - 49.66	ms2_search_2_col_0_byonic_140322_cov_bm4_t	C:\Users\UNISOUTHHAMPTON\Documents\Joel\Sarbecoronavirus site analysis March 2022\byos_tmp\210322 BM4 TCA.SjK5x\ms2_search_2_col_0_byonic_140322_cov_bm4_t.byrslt	C:/Users/UNISOUTHHAMPTON/Documents/Joel/Sarbecoronavirus site analysis March 2022/140322_CoV_BM4_T.raw	3									hcd
91	169	182	173	R.AHAFnISTNMNPGK.F	HexNAc(3)Hex(4)Fuc(1)	267.60 - 587.81	True-positive	23000000	N5(NGlycan/1403.5073)	23000000	9468; 9426; 9558	10.509	56.84	140322_CoV_BM4_T	N	3			10B-BM4831-His-Avi spike	5	969.0801 - 969.0827	969.081	-0.65; -1.10; 1.62	2904.2185 - 2904.2264	2904.22	-3.69	56.2300; 55.8900; 56.9700	2	1	1120000	30519; 30274; 31048	56.84	60.54	55.75	57.33	ms2_search_2_col_0_byonic_140322_cov_bm4_t	C:\Users\UNISOUTHHAMPTON\Documents\Joel\Sarbecoronavirus site analysis March 2022\byos_tmp\210322 BM4 TCA.SjK5x\ms2_search_2_col_0_byonic_140322_cov_bm4_t.byrslt	C:/Users/UNISOUTHHAMPTON/Documents/Joel/Sarbecoronavirus site analysis March 2022/140322_CoV_BM4_T.raw	3									hcd
92	169	182	173178	R.AHAFnISTNmNPGK.F	HexNAc(3)Hex(4)Fuc(1)	236.83	True-positive	3300000	N5(NGlycan/1403.5073); M10(Oxidation/15.9949)	3300000	8510	1.66	44.21	140322_CoV_BM4_T	N,M	3			10B-BM4831-His-Avi spike	5,10	974.412	974.413	-0.72	2920.21	2920.22	-16.33	44.02	2	1	239000	22547	44.21	60.54	43.83	44.52	ms2_search_2_col_0_byonic_140322_cov_bm4_t	C:\Users\UNISOUTHHAMPTON\Documents\Joel\Sarbecoronavirus site analysis March 2022\byos_tmp\210322 BM4 TCA.SjK5x\ms2_search_2_col_0_byonic_140322_cov_bm4_t.byrslt	C:/Users/UNISOUTHHAMPTON/Documents/Joel/Sarbecoronavirus site analysis March 2022/140322_CoV_BM4_T.raw	1									hcd
93	169	182	173	R.AHAFnISTNMNPGK.F	HexNAc(3)Hex(4)Fuc(1)NeuAc(1)	264.39 - 563.55	True-positive	16400000	N5(NGlycan/1694.6027)	5.794e+6 - 1.063e+7	10482; 10452; 10457	5.154 - 5.154	69.86 - 70.00	140322_CoV_BM4_T	N	3; 4			10B-BM4831-His-Avi spike	5	799.8364 - 1066.1139	799.8365 - 1066.1130	0.78; 0.89; -0.20	3195.3164 - 3195.3199	3195.32	9.47 - 9.47	70.2800; 69.7200; 69.8200	2	1	3.612e+5 - 5.046e+5	40087; 39686; 39764	69.86 - 70.00	60.54 - 60.54	69.56	70.20 - 70.35	ms2_search_2_col_0_byonic_140322_cov_bm4_t	C:\Users\UNISOUTHHAMPTON\Documents\Joel\Sarbecoronavirus site analysis March 2022\byos_tmp\210322 BM4 TCA.SjK5x\ms2_search_2_col_0_byonic_140322_cov_bm4_t.byrslt	C:/Users/UNISOUTHHAMPTON/Documents/Joel/Sarbecoronavirus site analysis March 2022/140322_CoV_BM4_T.raw	3									hcd
94	169	182	173178	R.AHAFnISTNmNPGK.F	HexNAc(3)Hex(4)Fuc(2)	9.80 - 379.90	True-positive	53900000	N5(NGlycan/1549.5652); M10(Dethiomethyl/-48.0034)	53900000	7794; 7746; 7796		25.86	140322_CoV_BM4_T	N,M	4			10B-BM4831-His-Avi spike	5,10	751.5753 - 751.5758	751.576	-0.67; -1.40	3002.2720 - 3002.2742	3002.28		28.2700; 25.9600; 28.3600	2	1	15500000	12007; 10655; 12067	25.86		25.84	29.01	ms2_search_2_col_0_byonic_140322_cov_bm4_t	C:\Users\UNISOUTHHAMPTON\Documents\Joel\Sarbecoronavirus site analysis March 2022\byos_tmp\210322 BM4 TCA.SjK5x\ms2_search_2_col_0_byonic_140322_cov_bm4_t.byrslt	C:/Users/UNISOUTHHAMPTON/Documents/Joel/Sarbecoronavirus site analysis March 2022/140322_CoV_BM4_T.raw	3									hcd
95	169	182	173	R.AHAFnISTNMNPGK.F	HexNAc(3)Hex(5)Fuc(1)	332.12 - 429.26	True-positive	9540000	N5(NGlycan/1565.5601)	9540000	9475; 9463	4.653	56.34	140322_CoV_BM4_T	N	3			10B-BM4831-His-Avi spike	5	1023.0996 - 1023.0998	1023.1	1.02; 0.79	3066.2769 - 3066.2776	3066.27	-4.2	56.2800; 56.1700	2	1	560000	30551; 30476	56.34	60.54	56.09	56.75	ms2_search_2_col_0_byonic_140322_cov_bm4_t	C:\Users\UNISOUTHHAMPTON\Documents\Joel\Sarbecoronavirus site analysis March 2022\byos_tmp\210322 BM4 TCA.SjK5x\ms2_search_2_col_0_byonic_140322_cov_bm4_t.byrslt	C:/Users/UNISOUTHHAMPTON/Documents/Joel/Sarbecoronavirus site analysis March 2022/140322_CoV_BM4_T.raw	3									hcd
96	169	182	173	R.AHAFnISTNMNPGK.F	HexNAc(3)Hex(6)Fuc(1)	297.34 - 365.13	True-positive	3110000	N5(NGlycan/1727.6130)	3110000	9469; 9432	1.564	55.8	140322_CoV_BM4_T	N	3			10B-BM4831-His-Avi spike	5	1077.1162 - 1077.1172	1077.12	-0.13; 0.78	3228.3269 - 3228.3298	3228.33	-4.74	56.2300; 55.9400	2	1	239000	30521; 30310	55.8	60.54	55.75	56.14	ms2_search_2_col_0_byonic_140322_cov_bm4_t	C:\Users\UNISOUTHHAMPTON\Documents\Joel\Sarbecoronavirus site analysis March 2022\byos_tmp\210322 BM4 TCA.SjK5x\ms2_search_2_col_0_byonic_140322_cov_bm4_t.byrslt	C:/Users/UNISOUTHHAMPTON/Documents/Joel/Sarbecoronavirus site analysis March 2022/140322_CoV_BM4_T.raw	3									hcd
97	169	182	173	R.AHAFnISTNMNPGK.F	HexNAc(4)Hex(3)Fuc(1)	248.30 - 706.36	True-positive	986000000	N5(NGlycan/1444.5339)	4.363e+6 - 7.886e+8	9546; 9616; 9505; 9647; 9507; 9501; 9549	80.126 - 80.126	56.75 - 56.84	140322_CoV_BM4_T	N	2; 3; 4			10B-BM4831-His-Avi spike	5	737.3196 - 1473.6329	737.3193 - 1473.6314	1.03; 0.62; 0.43; 2.30; 0.37; 1.28; 0.95	2945.2493 - 2945.2550	2945.25	0	56.8100; 57.7400; 56.5300; 58.1200; 56.5400; 56.5000; 56.8300	2	1	5.562e+5 - 4.063e+7	30936; 31610; 30740; 31888; 30745; 30711; 30951	56.75 - 56.84	60.54 - 60.54	56.29 - 56.63	57.04 - 58.28	ms2_search_2_col_0_byonic_140322_cov_bm4_t	C:\Users\UNISOUTHHAMPTON\Documents\Joel\Sarbecoronavirus site analysis March 2022\byos_tmp\210322 BM4 TCA.SjK5x\ms2_search_2_col_0_byonic_140322_cov_bm4_t.byrslt	C:/Users/UNISOUTHHAMPTON/Documents/Joel/Sarbecoronavirus site analysis March 2022/140322_CoV_BM4_T.raw	3									hcd
98	169	182	173178	R.AHAFnISTNmNPGK.F	HexNAc(4)Hex(3)Fuc(1)	15.18 - 619.54	True-positive	319000000	N5(NGlycan/1444.5339); M10(Oxidation/15.9949)	6.528e+7 - 2.535e+8	8757; 8515; 8615; 8618; 8738; 8742; 8812; 9079; 9197; 9391; 9443; 9544; 8568; 8516; 8535; 8564; 8701; 9540	56.447 - 56.447	44.31 - 44.39	140322_CoV_BM4_T	N,M	3; 4			10B-BM4831-His-Avi spike	5,10	741.3181 - 988.0905	741.3181 - 988.0883	1.82; 0.58; 1.70; -0.22; 0.27; 1.45; 1.51; 0.08; 2.25; 0.77; 1.26; 0.93; 0.52; 0.10; 1.95	2961.2425 - 2961.2498	2961.24	0	47.9000; 44.0400; 45.2200; 45.2900; 47.5700; 47.6600; 48.7700; 52.3800; 53.4600; 55.6900; 56.0400; 56.8000; 44.6100; 44.0900; 44.3000; 44.5500; 46.9100; 56.7700	2	1	2.949e+6 - 9.047e+6	25075; 22560; 23420; 23471; 24845; 24908; 25650; 27760; 28524; 30126; 30377; 30931; 22974; 22596; 22756; 22931; 24366; 30907	44.31 - 44.39	60.54 - 60.54	43.55 - 43.88	46.88 - 49.04	ms2_search_2_col_0_byonic_140322_cov_bm4_t	C:\Users\UNISOUTHHAMPTON\Documents\Joel\Sarbecoronavirus site analysis March 2022\byos_tmp\210322 BM4 TCA.SjK5x\ms2_search_2_col_0_byonic_140322_cov_bm4_t.byrslt	C:/Users/UNISOUTHHAMPTON/Documents/Joel/Sarbecoronavirus site analysis March 2022/140322_CoV_BM4_T.raw	3									hcd
99	169	182	173177	R.AHAFnISTnMNPGK.F	HexNAc(4)Hex(3)Fuc(1)	276.09 - 517.77	True-positive	13800000	N5(NGlycan/1444.5339); N9(Deamidated/0.9840)	13800000	9806; 9752; 9755; 9812	6.604	59.76	140322_CoV_BM4_T	N,N	3			10B-BM4831-His-Avi spike	5,9	983.0832 - 983.0863	983.085	-1.56; 1.67; 0.80; 0.68	2946.2276 - 2946.2372	2946.23	-0.78	61.0600; 59.8000; 59.8800; 61.2000	2	1	2010000	33749; 32937; 32991; 33848	59.76	60.54	59.6	61.56	ms2_search_2_col_0_byonic_140322_cov_bm4_t	C:\Users\UNISOUTHHAMPTON\Documents\Joel\Sarbecoronavirus site analysis March 2022\byos_tmp\210322 BM4 TCA.SjK5x\ms2_search_2_col_0_byonic_140322_cov_bm4_t.byrslt	C:/Users/UNISOUTHHAMPTON/Documents/Joel/Sarbecoronavirus site analysis March 2022/140322_CoV_BM4_T.raw	3									hcd
100	169	182	173	R.AHAFnISTNMNPGK.F	HexNAc(4)Hex(4)Fuc(1)	386.75 - 765.46	True-positive	231000000	N5(NGlycan/1606.5867)	231000000	9587; 9436; 9571; 10441	54.104	56.58	140322_CoV_BM4_T	N	3			10B-BM4831-His-Avi spike	5	1036.7757 - 1036.7766	1036.77	2.27; 1.33; 2.03; 1.92	3107.3052 - 3107.3081	3107.3	-3.96	57.2200; 56.0000; 57.0500; 69.5200	2	1	8880000	31235; 30351; 31111; 39550	56.58	60.54	55.8	57.73	ms2_search_2_col_0_byonic_140322_cov_bm4_t	C:\Users\UNISOUTHHAMPTON\Documents\Joel\Sarbecoronavirus site analysis March 2022\byos_tmp\210322 BM4 TCA.SjK5x\ms2_search_2_col_0_byonic_140322_cov_bm4_t.byrslt	C:/Users/UNISOUTHHAMPTON/Documents/Joel/Sarbecoronavirus site analysis March 2022/140322_CoV_BM4_T.raw	3									hcd
101	169	182	173178	R.AHAFnISTNmNPGK.F	HexNAc(4)Hex(4)Fuc(1)	22.56 - 445.95	True-positive	97500000	N5(NGlycan/1606.5867); M10(Oxidation/15.9949)	3.010e+7 - 6.735e+7	8698; 8455; 8469; 8563; 8592; 8695; 8763; 9467; 9498; 9506; 8475; 8461	25.614 - 25.614	44.16 - 44.21	140322_CoV_BM4_T	N,M	3; 4			10B-BM4831-His-Avi spike	5,10	781.8317 - 1042.1083	781.8313 - 1042.1059	-1.85; 0.29; 1.34; 0.52; 2.28; -1.47; -0.88; 1.70; 0.41; -0.18; 0.62; 2.26	3123.2902 - 3123.3031	3123.3	0	46.8600; 43.5300; 43.6600; 44.5300; 44.9100; 46.8200; 47.9300; 56.2200; 56.4800; 56.5400; 43.7000; 43.5800	2	1	1.143e+6 - 2.296e+6	24330; 22195; 22284; 22918; 23193; 24304; 25101; 30509; 30701; 30743; 22319; 22226	44.16 - 44.21	60.54 - 60.54	42.91 - 43.42	44.52 - 48.16	ms2_search_2_col_0_byonic_140322_cov_bm4_t	C:\Users\UNISOUTHHAMPTON\Documents\Joel\Sarbecoronavirus site analysis March 2022\byos_tmp\210322 BM4 TCA.SjK5x\ms2_search_2_col_0_byonic_140322_cov_bm4_t.byrslt	C:/Users/UNISOUTHHAMPTON/Documents/Joel/Sarbecoronavirus site analysis March 2022/140322_CoV_BM4_T.raw	3									hcd
102	169	182	173178	R.AHAFnISTNmNPGK.F	HexNAc(4)Hex(4)Fuc(1)NeuAc(1)	527.15	True-positive	24000000	N5(NGlycan/1897.6821); M10(Oxidation/15.9949)	24000000	9168	10.913	53.28	140322_CoV_BM4_T	N,M	3			10B-BM4831-His-Avi spike	5,10	1139.14	1139.14	-0.01	3414.39	3414.39	-7.26	53.14	2	1	1090000	28292	53.28	60.54	52.57	53.77	ms2_search_2_col_0_byonic_140322_cov_bm4_t	C:\Users\UNISOUTHHAMPTON\Documents\Joel\Sarbecoronavirus site analysis March 2022\byos_tmp\210322 BM4 TCA.SjK5x\ms2_search_2_col_0_byonic_140322_cov_bm4_t.byrslt	C:/Users/UNISOUTHHAMPTON/Documents/Joel/Sarbecoronavirus site analysis March 2022/140322_CoV_BM4_T.raw	1									hcd
103	169	182	173	R.AHAFnISTNMNPGK.F	HexNAc(4)Hex(4)Fuc(2)	342.88 - 495.08	True-positive	84500000	N5(NGlycan/1752.6446)	2.653e+7 - 5.800e+7	9386; 9383; 9409	22.873 - 22.873	55.95 - 56.00	140322_CoV_BM4_T	N	3; 4			10B-BM4831-His-Avi spike	5	814.3474 - 1085.4629	814.3470 - 1085.4603	0.20; 2.45; 0.44	3253.3596 - 3253.3669	3253.36	0	55.6600; 55.5900; 55.8100	2	1	1.073e+6 - 1.936e+6	30100; 30055; 30209	55.95 - 56.00	60.54 - 60.54	55.49 - 55.57	56.8	ms2_search_2_col_0_byonic_140322_cov_bm4_t	C:\Users\UNISOUTHHAMPTON\Documents\Joel\Sarbecoronavirus site analysis March 2022\byos_tmp\210322 BM4 TCA.SjK5x\ms2_search_2_col_0_byonic_140322_cov_bm4_t.byrslt	C:/Users/UNISOUTHHAMPTON/Documents/Joel/Sarbecoronavirus site analysis March 2022/140322_CoV_BM4_T.raw	3									hcd
104	169	182	173178	R.AHAFnISTNmNPGK.F	HexNAc(4)Hex(4)Fuc(2)	229.62	True-positive	40000000	N5(NGlycan/1752.6446); M10(Dethiomethyl/-48.0034)	40000000	7750		25.86	140322_CoV_BM4_T	N,M	4			10B-BM4831-His-Avi spike	5,10	802.345	802.346	-1.55	3205.35	3205.36		26	2	1	16200000	10689	25.86		25.84	26.89	ms2_search_2_col_0_byonic_140322_cov_bm4_t	C:\Users\UNISOUTHHAMPTON\Documents\Joel\Sarbecoronavirus site analysis March 2022\byos_tmp\210322 BM4 TCA.SjK5x\ms2_search_2_col_0_byonic_140322_cov_bm4_t.byrslt	C:/Users/UNISOUTHHAMPTON/Documents/Joel/Sarbecoronavirus site analysis March 2022/140322_CoV_BM4_T.raw	1									hcd
105	169	182	173178	R.AHAFnISTNmNPGK.F	HexNAc(4)Hex(4)Fuc(2)	219.67 - 400.60	True-positive	20800000	N5(NGlycan/1752.6446); M10(Oxidation/15.9949)	9.883e+6 - 1.095e+7	8434; 8420; 8437	5.301 - 5.301	43.37 - 43.45	140322_CoV_BM4_T	N,M	3; 4			10B-BM4831-His-Avi spike	5,10	818.3468 - 1090.7932	818.3457 - 1090.7919	-0.11; 1.23; 1.25	3269.3535 - 3269.3579	3269.35	0	43.2500; 43.0900; 43.3000	2	1	5.939e+5 - 7.835e+5	21986; 21874; 22029	43.37 - 43.45	60.54 - 60.54	43.03	43.65 - 43.74	ms2_search_2_col_0_byonic_140322_cov_bm4_t	C:\Users\UNISOUTHHAMPTON\Documents\Joel\Sarbecoronavirus site analysis March 2022\byos_tmp\210322 BM4 TCA.SjK5x\ms2_search_2_col_0_byonic_140322_cov_bm4_t.byrslt	C:/Users/UNISOUTHHAMPTON/Documents/Joel/Sarbecoronavirus site analysis March 2022/140322_CoV_BM4_T.raw	3									hcd
106	169	182	173	R.AHAFnISTNMNPGK.F	HexNAc(4)Hex(5)Fuc(1)	208.15 - 698.60	True-positive	90700000	N5(NGlycan/1768.6395)	3.546e+7 - 5.527e+7	9408; 9389; 9442; 9398	22.032 - 22.032	55.85 - 56.00	140322_CoV_BM4_T	N	3; 4			10B-BM4831-His-Avi spike	5	818.3464 - 1090.7941	818.3457 - 1090.7919	0.56; 2.02; 0.80; 1.02	3269.3557 - 3269.3605	3269.35	0	55.8000; 55.6900; 56.0300; 55.7300	2	1	1.717e+6 - 2.213e+6	30206; 30123; 30376; 30151	55.85 - 56.00	60.54 - 60.54	55.57	56.34 - 56.63	ms2_search_2_col_0_byonic_140322_cov_bm4_t	C:\Users\UNISOUTHHAMPTON\Documents\Joel\Sarbecoronavirus site analysis March 2022\byos_tmp\210322 BM4 TCA.SjK5x\ms2_search_2_col_0_byonic_140322_cov_bm4_t.byrslt	C:/Users/UNISOUTHHAMPTON/Documents/Joel/Sarbecoronavirus site analysis March 2022/140322_CoV_BM4_T.raw	3									hcd
107	169	182	173178	R.AHAFnISTNmNPGK.F	HexNAc(4)Hex(5)Fuc(1)	186.47 - 472.83	True-positive	24900000	N5(NGlycan/1768.6395); M10(Oxidation/15.9949)	1.223e+7 - 1.264e+7	8448; 8442; 8495; 8453	5.886 - 5.886	43.45 - 43.60	140322_CoV_BM4_T	N,M	3; 4			10B-BM4831-His-Avi spike	5,10	822.3447 - 1096.1252	822.3445 - 1096.1235	0.92; 1.47; 1.14; 0.34	3285.3499 - 3285.3536	3285.35	0	43.4300; 43.3600; 43.8900; 43.4600	2	1	6.936e+5 - 8.027e+5	22121; 22070; 22455; 22144	43.45 - 43.60	60.54 - 60.54	43.29	43.88 - 43.93	ms2_search_2_col_0_byonic_140322_cov_bm4_t	C:\Users\UNISOUTHHAMPTON\Documents\Joel\Sarbecoronavirus site analysis March 2022\byos_tmp\210322 BM4 TCA.SjK5x\ms2_search_2_col_0_byonic_140322_cov_bm4_t.byrslt	C:/Users/UNISOUTHHAMPTON/Documents/Joel/Sarbecoronavirus site analysis March 2022/140322_CoV_BM4_T.raw	3									hcd
108	169	182	173	R.AHAFnISTNMNPGK.F	HexNAc(4)Hex(5)Fuc(1)NeuAc(2)	266.17	True-positive	16400000	N5(NGlycan/2350.8304)	16400000	11692		87.77	140322_CoV_BM4_T	N	4			10B-BM4831-His-Avi spike	5	963.894	963.894	0.28	3851.55	3851.54		88.17	2	1	1260000	52048	87.77		87.77	88.5	ms2_search_2_col_0_byonic_140322_cov_bm4_t	C:\Users\UNISOUTHHAMPTON\Documents\Joel\Sarbecoronavirus site analysis March 2022\byos_tmp\210322 BM4 TCA.SjK5x\ms2_search_2_col_0_byonic_140322_cov_bm4_t.byrslt	C:/Users/UNISOUTHHAMPTON/Documents/Joel/Sarbecoronavirus site analysis March 2022/140322_CoV_BM4_T.raw	1									hcd
109	169	182	173	R.AHAFnISTNMNPGK.F	HexNAc(4)Hex(5)Fuc(2)	41.54 - 469.43	True-positive	36800000	N5(NGlycan/1914.6974)	1.768e+7 - 1.909e+7	9371; 9361; 9491; 9358	8.291 - 8.291	55.44 - 55.52	140322_CoV_BM4_T	N	3; 4			10B-BM4831-His-Avi spike	5	854.8577 - 1139.4788	854.8602 - 1139.4779	-0.26; 0.81; -2.89; -1.68	3415.4019 - 3415.4145	3415.41	0	55.4500; 55.3100; 56.3800; 55.2800	2	1	6.453e+5 - 7.286e+5	29949; 29848; 30630; 29827	55.44 - 55.52	60.54 - 60.54	55.09 - 55.19	56.39 - 56.49	ms2_search_2_col_0_byonic_140322_cov_bm4_t	C:\Users\UNISOUTHHAMPTON\Documents\Joel\Sarbecoronavirus site analysis March 2022\byos_tmp\210322 BM4 TCA.SjK5x\ms2_search_2_col_0_byonic_140322_cov_bm4_t.byrslt	C:/Users/UNISOUTHHAMPTON/Documents/Joel/Sarbecoronavirus site analysis March 2022/140322_CoV_BM4_T.raw	3									hcd
110	169	182	173	R.AHAFnISTNMNPGK.F	HexNAc(4)Hex(5)Fuc(2)NeuAc(1)	176.76 - 199.99	True-positive	14100000	N5(NGlycan/2205.7928)	7.754e+5 - 1.336e+7	10340; 10356	0.395 - 0.395	67.45 - 67.79	140322_CoV_BM4_T	N	3; 4			10B-BM4831-His-Avi spike	5	927.6343 - 1236.5119	927.6341 - 1236.5097	1.80; 0.27	3706.5082 - 3706.5139	3706.51	6.91 - 6.91	67.7800; 68.0900	2	1	9.593e+4 - 5.585e+5	38530; 38755	67.45 - 67.79	60.54 - 60.54	67.10 - 67.40	67.99 - 68.33	ms2_search_2_col_0_byonic_140322_cov_bm4_t	C:\Users\UNISOUTHHAMPTON\Documents\Joel\Sarbecoronavirus site analysis March 2022\byos_tmp\210322 BM4 TCA.SjK5x\ms2_search_2_col_0_byonic_140322_cov_bm4_t.byrslt	C:/Users/UNISOUTHHAMPTON/Documents/Joel/Sarbecoronavirus site analysis March 2022/140322_CoV_BM4_T.raw	3									hcd
111	169	182	173	R.AHAFnISTNMNPGK.F	HexNAc(4)Hex(5)Fuc(3)	185.00 - 285.80	True-positive	12000000	N5(NGlycan/2060.7553)	4.773e+6 - 7.219e+6	10444; 9335; 9342; 9334	2.382 - 2.382	55.00 - 68.92	140322_CoV_BM4_T	N	3; 4			10B-BM4831-His-Avi spike	5	891.3760 - 1188.1650	891.3747 - 1188.1638	-3.77; 0.96; 1.42; 1.83	3561.4562 - 3561.4762	3561.47	8.38 - 8.38	69.5500; 55.0200; 55.0600; 55.0100	2	1	5.148e+5 - 2.047e+6	39573; 29634; 29667; 29626	55.00 - 68.92	60.54 - 60.54	54.76 - 68.91	55.39 - 69.95	ms2_search_2_col_0_byonic_140322_cov_bm4_t	C:\Users\UNISOUTHHAMPTON\Documents\Joel\Sarbecoronavirus site analysis March 2022\byos_tmp\210322 BM4 TCA.SjK5x\ms2_search_2_col_0_byonic_140322_cov_bm4_t.byrslt	C:/Users/UNISOUTHHAMPTON/Documents/Joel/Sarbecoronavirus site analysis March 2022/140322_CoV_BM4_T.raw	3									hcd
112	169	182	173	R.AHAFnISTNMNPGK.F	HexNAc(5)Hex(3)Fuc(1)	449.02 - 641.74	True-positive	647000000	N5(NGlycan/1647.6132)	2.342e+8 - 4.131e+8	9581; 9455; 9590; 9465	67.868 - 67.868	57.09	140322_CoV_BM4_T	N	3; 4			10B-BM4831-His-Avi spike	5	788.0896 - 1050.4513	788.0892 - 1050.4498	1.44; 0.98; 1.11; 0.49	3148.3291 - 3148.3321	3148.33	0	57.1900; 56.1100; 57.2800; 56.2000	2	1	6.963e+6 - 1.381e+7	31209; 30430; 31281; 30496	57.09	60.54 - 60.54	56	58.28	ms2_search_2_col_0_byonic_140322_cov_bm4_t	C:\Users\UNISOUTHHAMPTON\Documents\Joel\Sarbecoronavirus site analysis March 2022\byos_tmp\210322 BM4 TCA.SjK5x\ms2_search_2_col_0_byonic_140322_cov_bm4_t.byrslt	C:/Users/UNISOUTHHAMPTON/Documents/Joel/Sarbecoronavirus site analysis March 2022/140322_CoV_BM4_T.raw	3									hcd
113	169	182	173178	R.AHAFnISTNmNPGK.F	HexNAc(5)Hex(3)Fuc(1)	35.81 - 543.36	True-positive	226000000	N5(NGlycan/1647.6132); M10(Oxidation/15.9949)	1.003e+8 - 1.262e+8	8705; 8464; 8465; 8552; 8575; 8737; 8814; 8941; 9572; 8583; 8466; 8499; 8578; 8708; 8715; 8806	39.213 - 39.213	45.01	140322_CoV_BM4_T	N,M	3; 4			10B-BM4831-His-Avi spike	5,10	792.0872 - 1055.7840	792.0879 - 1055.7814	-0.50; 2.39; 1.58; 0.54; 1.23; 1.00; -0.39; 0.81; 0.47; 0.63; 1.25; -0.91; 0.71	3164.3196 - 3164.3301	3164.32	0	46.9800; 43.5900; 43.6000; 44.4400; 44.7000; 47.5600; 48.8100; 50.5400; 57.0600; 44.7800; 43.6100; 43.9200; 44.7300; 47.0700; 47.2500; 48.7300	2	1	2.748e+6 - 4.292e+6	24416; 22237; 22246; 22855; 23039; 24835; 25684; 26788; 31116; 23096; 22247; 22477; 23064; 24480; 24611; 25624	45.01	60.54 - 60.54	43.45 - 43.50	48.94 - 49.17	ms2_search_2_col_0_byonic_140322_cov_bm4_t	C:\Users\UNISOUTHHAMPTON\Documents\Joel\Sarbecoronavirus site analysis March 2022\byos_tmp\210322 BM4 TCA.SjK5x\ms2_search_2_col_0_byonic_140322_cov_bm4_t.byrslt	C:/Users/UNISOUTHHAMPTON/Documents/Joel/Sarbecoronavirus site analysis March 2022/140322_CoV_BM4_T.raw	3									hcd
114	169	182	173	R.AHAFnISTNMNPGK.F	HexNAc(5)Hex(4)Fuc(1)	251.76 - 770.14	True-positive	185000000	N5(NGlycan/1809.6661)	8.902e+7 - 9.640e+7	9536; 9393; 9584; 9534; 9451; 9537	31.278 - 31.278	56.75 - 56.84	140322_CoV_BM4_T	N	3; 4			10B-BM4831-His-Avi spike	5	828.6027 - 1104.4701	828.6024 - 1104.4674	0.90; 1.02; 2.45; 0.44; 0.37; 1.18	3310.3816 - 3310.3885	3310.38	0	56.7500; 55.7100; 57.2100; 56.7400; 56.0800	2	1	2.469e+6 - 2.749e+6	30893; 30136; 31224; 30889; 30408; 30894	56.75 - 56.84	60.54 - 60.54	55.44 - 55.57	57.73 - 58.10	ms2_search_2_col_0_byonic_140322_cov_bm4_t	C:\Users\UNISOUTHHAMPTON\Documents\Joel\Sarbecoronavirus site analysis March 2022\byos_tmp\210322 BM4 TCA.SjK5x\ms2_search_2_col_0_byonic_140322_cov_bm4_t.byrslt	C:/Users/UNISOUTHHAMPTON/Documents/Joel/Sarbecoronavirus site analysis March 2022/140322_CoV_BM4_T.raw	3									hcd
115	169	182	173178	R.AHAFnISTNmNPGK.F	HexNAc(5)Hex(4)Fuc(1)	16.53 - 393.77	True-positive	50400000	N5(NGlycan/1809.6661); M10(Oxidation/15.9949)	1.923e+7 - 3.114e+7	8556; 8441; 8551; 8417; 8463; 8569; 8596	8.950 - 8.950	44.62	140322_CoV_BM4_T	N,M	3; 4			10B-BM4831-His-Avi spike	5,10	832.6001 - 1109.8013	832.6011 - 1109.7991	2.03; 0.59; 1.31; -1.26; 2.19; 0.79; 0.28	3326.3711 - 3326.3826	3326.38	0	44.4800; 43.3400; 44.4400; 43.0200; 43.5900; 44.6100; 44.9800	2	1	6.569e+5 - 8.321e+5	22880; 22058; 22854; 21825; 22235; 22976; 23245	44.62	60.54 - 60.54	42.91 - 43.11	45.09 - 45.17	ms2_search_2_col_0_byonic_140322_cov_bm4_t	C:\Users\UNISOUTHHAMPTON\Documents\Joel\Sarbecoronavirus site analysis March 2022\byos_tmp\210322 BM4 TCA.SjK5x\ms2_search_2_col_0_byonic_140322_cov_bm4_t.byrslt	C:/Users/UNISOUTHHAMPTON/Documents/Joel/Sarbecoronavirus site analysis March 2022/140322_CoV_BM4_T.raw	3									hcd
116	169	182	173	R.AHAFnISTNMNPGK.F	HexNAc(5)Hex(4)Fuc(1)NeuAc(1)	194.28	True-positive	7480000	N5(NGlycan/2100.7615)	7480000	10359		68.82	140322_CoV_BM4_T	N	4			10B-BM4831-His-Avi spike	5	901.377	901.376	1.12	3601.48	3601.48		68.12	2	1	3940000	38773	68.82		67.89	68.82	ms2_search_2_col_0_byonic_140322_cov_bm4_t	C:\Users\UNISOUTHHAMPTON\Documents\Joel\Sarbecoronavirus site analysis March 2022\byos_tmp\210322 BM4 TCA.SjK5x\ms2_search_2_col_0_byonic_140322_cov_bm4_t.byrslt	C:/Users/UNISOUTHHAMPTON/Documents/Joel/Sarbecoronavirus site analysis March 2022/140322_CoV_BM4_T.raw	1									hcd
117	169	182	173178	R.AHAFnISTNmNPGK.F	HexNAc(5)Hex(4)Fuc(1)NeuAc(1)	147.51	True-positive	2440000	N5(NGlycan/2100.7615); M10(Oxidation/15.9949)	2440000	9180		53.25	140322_CoV_BM4_T	N,M	4			10B-BM4831-His-Avi spike	5,10	905.376	905.375	1.44	3617.48	3617.47		53.31	2	1	225000	28412	53.25		53.21	53.57	ms2_search_2_col_0_byonic_140322_cov_bm4_t	C:\Users\UNISOUTHHAMPTON\Documents\Joel\Sarbecoronavirus site analysis March 2022\byos_tmp\210322 BM4 TCA.SjK5x\ms2_search_2_col_0_byonic_140322_cov_bm4_t.byrslt	C:/Users/UNISOUTHHAMPTON/Documents/Joel/Sarbecoronavirus site analysis March 2022/140322_CoV_BM4_T.raw	1									hcd
118	169	182	173	R.AHAFnISTNMNPGK.F	HexNAc(5)Hex(4)Fuc(2)	258.53 - 298.45	True-positive	18800000	N5(NGlycan/1955.7240)	4.815e+6 - 1.398e+7	9422; 9375; 9434; 9396	2.403 - 2.403	55.57 - 55.80	140322_CoV_BM4_T	N	3; 4			10B-BM4831-His-Avi spike	5	865.1175 - 1153.1558	865.1169 - 1153.1534	2.11; 1.05; 1.07; 0.79	3456.4410 - 3456.4456	3456.44	0	55.8600; 55.5500; 55.9500; 55.7200	2	1	3.024e+5 - 6.615e+5	30248; 30021; 30316; 30145	55.57 - 55.80	60.54 - 60.54	55.39 - 55.49	56.14 - 56.29	ms2_search_2_col_0_byonic_140322_cov_bm4_t	C:\Users\UNISOUTHHAMPTON\Documents\Joel\Sarbecoronavirus site analysis March 2022\byos_tmp\210322 BM4 TCA.SjK5x\ms2_search_2_col_0_byonic_140322_cov_bm4_t.byrslt	C:/Users/UNISOUTHHAMPTON/Documents/Joel/Sarbecoronavirus site analysis March 2022/140322_CoV_BM4_T.raw	3									hcd
119	169	182	173	R.AHAFnISTNMNPGK.F	HexNAc(5)Hex(5)Fuc(1)	151.04	True-positive	10600000	N5(NGlycan/1971.7189)	10600000	9376	5.158	55.75	140322_CoV_BM4_T	N	3			10B-BM4831-His-Avi spike	5	1158.48	1158.48	-1.67	3472.43	3472.43	-4.79	55.56	2	1	325000	30029	55.75	60.54	55.19	56.44	ms2_search_2_col_0_byonic_140322_cov_bm4_t	C:\Users\UNISOUTHHAMPTON\Documents\Joel\Sarbecoronavirus site analysis March 2022\byos_tmp\210322 BM4 TCA.SjK5x\ms2_search_2_col_0_byonic_140322_cov_bm4_t.byrslt	C:/Users/UNISOUTHHAMPTON/Documents/Joel/Sarbecoronavirus site analysis March 2022/140322_CoV_BM4_T.raw	1									hcd
120	169	182	173	R.AHAFnISTNMNPGK.F	HexNAc(5)Hex(5)Fuc(1)NeuAc(1)	5.12 - 262.03	True-positive	24200000	N5(NGlycan/2262.8143)	4.176e+6 - 2.000e+7	10378; 10367; 10355	2.090 - 2.090	68.33 - 68.47	140322_CoV_BM4_T	N	3; 4			10B-BM4831-His-Avi spike	5	941.8895 - 1255.5178	941.8894 - 1255.5168	0.78; 0.07; 0.53	3763.5289 - 3763.5316	3763.53	7.93 - 7.93	68.3600; 68.2200; 68.0900	2	1	1.023e+6 - 1.967e+6	38948; 38847; 38753	68.33 - 68.47	60.54 - 60.54	67.40 - 68.04	68.38 - 68.51	ms2_search_2_col_0_byonic_140322_cov_bm4_t	C:\Users\UNISOUTHHAMPTON\Documents\Joel\Sarbecoronavirus site analysis March 2022\byos_tmp\210322 BM4 TCA.SjK5x\ms2_search_2_col_0_byonic_140322_cov_bm4_t.byrslt	C:/Users/UNISOUTHHAMPTON/Documents/Joel/Sarbecoronavirus site analysis March 2022/140322_CoV_BM4_T.raw	3									hcd
121	169	182	173	R.AHAFnISTNMNPGK.F	HexNAc(5)Hex(6)Fuc(1)	187.81 - 244.97	True-positive	6720000	N5(NGlycan/2133.7717)	4.520e+5 - 6.272e+6	9357; 9346	0.231 - 0.231	55.09 - 55.14	140322_CoV_BM4_T	N	3; 4			10B-BM4831-His-Avi spike	5	909.6302 - 1212.5003	909.6288 - 1212.5026	-1.92; 1.52	3634.4791 - 3634.4916	3634.49	0	55.2700; 55.1500	2	1	1.528e+5 - 4.605e+5	29819; 29735	55.09 - 55.14	60.54 - 60.54	54.95 - 55.09	55.19 - 55.57	ms2_search_2_col_0_byonic_140322_cov_bm4_t	C:\Users\UNISOUTHHAMPTON\Documents\Joel\Sarbecoronavirus site analysis March 2022\byos_tmp\210322 BM4 TCA.SjK5x\ms2_search_2_col_0_byonic_140322_cov_bm4_t.byrslt	C:/Users/UNISOUTHHAMPTON/Documents/Joel/Sarbecoronavirus site analysis March 2022/140322_CoV_BM4_T.raw	3									hcd
122	169	182	173	R.AHAFnISTNMNPGK.F	HexNAc(5)Hex(6)Fuc(1)NeuAc(1)	49.94 - 212.76	True-positive	15200000	N5(NGlycan/2424.8671)	15200000	10321; 10309; 10322		67.3	140322_CoV_BM4_T	N	4			10B-BM4831-His-Avi spike	5	982.4035 - 982.4045	982.403	0.86; 1.85	3925.5848 - 3925.5887	3925.58		67.4900; 67.3000; 67.5100	2	1	605000	38317; 38180; 38326	67.3		66.8	68.28	ms2_search_2_col_0_byonic_140322_cov_bm4_t	C:\Users\UNISOUTHHAMPTON\Documents\Joel\Sarbecoronavirus site analysis March 2022\byos_tmp\210322 BM4 TCA.SjK5x\ms2_search_2_col_0_byonic_140322_cov_bm4_t.byrslt	C:/Users/UNISOUTHHAMPTON/Documents/Joel/Sarbecoronavirus site analysis March 2022/140322_CoV_BM4_T.raw	3									hcd
123	169	182	173	R.AHAFnISTNMNPGK.F	HexNAc(6)Hex(3)Fuc(1)	164.40 - 453.11	True-positive	28500000	N5(NGlycan/1850.6926)	1.239e+7 - 1.613e+7	9447; 9440; 9510; 9503; 9460	5.959 - 5.959	56.19 - 56.44	140322_CoV_BM4_T	N	3; 4			10B-BM4831-His-Avi spike	5	838.8597 - 1118.1441	838.8590 - 1118.1429	0.04; 1.02; 0.37; 0.82	3351.4071 - 3351.4104	3351.41	0	56.0600; 56.0200; 56.5500; 56.5000; 56.1500	2	1	6.459e+5 - 8.377e+5	30394; 30364; 30750; 30715; 30458	56.19 - 56.44	60.54 - 60.54	55.80 - 55.90	56.58 - 56.63	ms2_search_2_col_0_byonic_140322_cov_bm4_t	C:\Users\UNISOUTHHAMPTON\Documents\Joel\Sarbecoronavirus site analysis March 2022\byos_tmp\210322 BM4 TCA.SjK5x\ms2_search_2_col_0_byonic_140322_cov_bm4_t.byrslt	C:/Users/UNISOUTHHAMPTON/Documents/Joel/Sarbecoronavirus site analysis March 2022/140322_CoV_BM4_T.raw	3									hcd
124	169	182	173178	R.AHAFnISTNmNPGK.F	HexNAc(6)Hex(3)Fuc(1)	210.69 - 217.30	True-positive	9290000	N5(NGlycan/1850.6926); M10(Oxidation/15.9949)	2.589e+6 - 6.699e+6	8470; 8477	1.306 - 1.306	43.69 - 43.93	140322_CoV_BM4_T	N,M	3; 4			10B-BM4831-His-Avi spike	5,10	842.8586 - 1123.4771	842.8577 - 1123.4746	2.24; 1.02	3367.4053 - 3367.4094	3367.4	0	43.6700; 43.7300	2	1	2.772e+5 - 4.584e+5	22294; 22337	43.69 - 43.93	60.54 - 60.54	43.55 - 43.60	44.07 - 44.16	ms2_search_2_col_0_byonic_140322_cov_bm4_t	C:\Users\UNISOUTHHAMPTON\Documents\Joel\Sarbecoronavirus site analysis March 2022\byos_tmp\210322 BM4 TCA.SjK5x\ms2_search_2_col_0_byonic_140322_cov_bm4_t.byrslt	C:/Users/UNISOUTHHAMPTON/Documents/Joel/Sarbecoronavirus site analysis March 2022/140322_CoV_BM4_T.raw	3									hcd
125	169	182	173178	R.AHAFnISTNmNPGK.F	HexNAc(6)Hex(4)Fuc(1)	110.07	True-positive	2730000	N5(NGlycan/2012.7454); M10(Oxidation/15.9949)	2730000	8446		43.29	140322_CoV_BM4_T	N,M	4			10B-BM4831-His-Avi spike	5,10	883.372	883.371	0.73	3529.46	3529.45		43.41	2	1	164000	22111	43.29		43.11	43.74	ms2_search_2_col_0_byonic_140322_cov_bm4_t	C:\Users\UNISOUTHHAMPTON\Documents\Joel\Sarbecoronavirus site analysis March 2022\byos_tmp\210322 BM4 TCA.SjK5x\ms2_search_2_col_0_byonic_140322_cov_bm4_t.byrslt	C:/Users/UNISOUTHHAMPTON/Documents/Joel/Sarbecoronavirus site analysis March 2022/140322_CoV_BM4_T.raw	1									hcd
126	226	236		K.LPFGLNITYVK.A		39.15 - 508.27	True-positive	101000000		100000000	15328; 13262; 13268; 15260; 15288; 15313; 15324; 15340		150.12	140322_CoV_BM4_T		2			10B-BM4831-His-Avi spike		632.8671 - 632.8698	632.869	1.77; -2.09; -2.38; 1.10; 0.23; 0.42	1263.7197 - 1263.7249	1263.72		150.8500; 113.5900; 113.6400; 149.6300; 150.2300; 150.6900; 150.8100; 151.0000	2	1	4480000	92906; 68704; 68736; 92033; 92466; 92795; 92881; 93015	150.12		149.38	151.55	ms2_search_2_col_0_byonic_140322_cov_bm4_t	C:\Users\UNISOUTHHAMPTON\Documents\Joel\Sarbecoronavirus site analysis March 2022\byos_tmp\210322 BM4 TCA.SjK5x\ms2_search_2_col_0_byonic_140322_cov_bm4_t.byrslt	C:/Users/UNISOUTHHAMPTON/Documents/Joel/Sarbecoronavirus site analysis March 2022/140322_CoV_BM4_T.raw	3									hcd
127	226	236	231	K.LPFGLnITYVK.A		94.12 - 776.34	True-positive	1020000000	N6(Deamidated/0.9840)	2.013e+6 - 1.018e+9	15837; 15749; 15801; 15831; 15835; 15841; 15946; 15961; 15982; 15811	91.015 - 91.015	158.45 - 158.49	140322_CoV_BM4_T	N	2; 3			10B-BM4831-His-Avi spike	6	422.5771 - 633.3621	422.5762 - 633.3606	0.51; 2.25; 0.41; 0.22; 0.90; 1.28; 2.17	1264.7070 - 1264.7096	1264.71	8.33 - 8.33	159.0500; 158.0100; 158.6900; 158.9600; 159.0100; 159.0700; 160.0300; 160.1300; 160.3100; 158.7800	2	1	1.621e+5 - 4.477e+7	98470; 97739; 98218; 98410; 98442; 98483; 99172; 99246; 99370; 98283	158.45 - 158.49	150.12 - 150.12	157.98 - 158.35	158.95 - 160.12	ms2_search_2_col_0_byonic_140322_cov_bm4_t	C:\Users\UNISOUTHHAMPTON\Documents\Joel\Sarbecoronavirus site analysis March 2022\byos_tmp\210322 BM4 TCA.SjK5x\ms2_search_2_col_0_byonic_140322_cov_bm4_t.byrslt	C:/Users/UNISOUTHHAMPTON/Documents/Joel/Sarbecoronavirus site analysis March 2022/140322_CoV_BM4_T.raw	3									hcd
128	226	236	231	K.LPFGLnITYVK.A	HexNAc(1)	110.17 - 741.19	True-positive	168000000	N6(NGlycan/203.0794)	168000000	14583; 14497; 14499; 14522; 14673; 15145; 15155	62.528	148.38	140322_CoV_BM4_T	N	2			10B-BM4831-His-Avi spike	6	734.4088 - 734.4097	734.408	1.34; 0.68; 1.01; 1.84; 1.88	1466.8031 - 1466.8048	1466.8	-1.75	137.0600; 135.9900; 136.0100; 136.2900; 138.0300; 146.8400; 146.9900	2	1	14500000	84007; 83242; 83256; 83458; 84698; 90348; 90453	148.38	150.12	145.84	149.01	ms2_search_2_col_0_byonic_140322_cov_bm4_t	C:\Users\UNISOUTHHAMPTON\Documents\Joel\Sarbecoronavirus site analysis March 2022\byos_tmp\210322 BM4 TCA.SjK5x\ms2_search_2_col_0_byonic_140322_cov_bm4_t.byrslt	C:/Users/UNISOUTHHAMPTON/Documents/Joel/Sarbecoronavirus site analysis March 2022/140322_CoV_BM4_T.raw	3									hcd
129	226	236	231	K.LPFGLnITYVK.A	HexNAc(2)Hex(2)	446.19	True-positive	6430000	N6(NGlycan/730.2644)	6430000	14756		138.93	140322_CoV_BM4_T	N	3			10B-BM4831-His-Avi spike	6	665.67	665.67	0.19	1993.99	1993.99		139.05	2	1	297000	85433	138.93		138.53	139.65	ms2_search_2_col_0_byonic_140322_cov_bm4_t	C:\Users\UNISOUTHHAMPTON\Documents\Joel\Sarbecoronavirus site analysis March 2022\byos_tmp\210322 BM4 TCA.SjK5x\ms2_search_2_col_0_byonic_140322_cov_bm4_t.byrslt	C:/Users/UNISOUTHHAMPTON/Documents/Joel/Sarbecoronavirus site analysis March 2022/140322_CoV_BM4_T.raw	1									hcd
130	226	236	231	K.LPFGLnITYVK.A	HexNAc(2)Hex(3)	89.01 - 694.03	True-positive	74500000	N6(NGlycan/892.3172)	3.339e+7 - 4.111e+7	14630; 14537; 14540; 14585; 14597; 14724; 14766; 14827; 14736; 14610; 14612; 14730; 14744; 14746; 14767	24.944 - 24.944	139.26 - 140.32	140322_CoV_BM4_T	N	2; 3			10B-BM4831-His-Avi spike	6	719.6859 - 1079.0312	719.6873 - 1079.0272	3.65; 0.48; -1.79; 2.17; -0.32; 0.43; 0.70; 1.26; -1.82; 0.30; -0.63; 1.49; 1.15; 0.72; 1.40	2156.0360 - 2156.0478	2156.04	0	137.5500; 136.4200; 136.4800; 137.0800; 137.2000; 138.6600; 139.1900; 139.9600; 138.7900; 137.3000; 137.3300; 138.7000; 138.8900; 138.9100; 139.2000	2	1	9.301e+5 - 1.040e+6	84351; 83553; 83591; 84021; 84109; 85153; 85531; 86087; 85247; 84177; 84198; 85177; 85314; 85327; 85535	139.26 - 140.32	150.12 - 150.12	136.20 - 136.71	140.25 - 140.72	ms2_search_2_col_0_byonic_140322_cov_bm4_t	C:\Users\UNISOUTHHAMPTON\Documents\Joel\Sarbecoronavirus site analysis March 2022\byos_tmp\210322 BM4 TCA.SjK5x\ms2_search_2_col_0_byonic_140322_cov_bm4_t.byrslt	C:/Users/UNISOUTHHAMPTON/Documents/Joel/Sarbecoronavirus site analysis March 2022/140322_CoV_BM4_T.raw	3									hcd
131	226	236	231	K.LPFGLnITYVK.A	HexNAc(2)Hex(4)	153.58 - 767.72	True-positive	235000000	N6(NGlycan/1054.3700)	6.111e+7 - 1.739e+8	14615; 14511; 14516; 14608; 14706; 14729; 14800; 14748; 14629; 14656; 14663; 14666; 14763; 14812; 14829	37.819 - 37.819	138.26 - 139.41	140322_CoV_BM4_T	N	2; 3			10B-BM4831-His-Avi spike	6	773.7041 - 1160.0570	773.7049 - 1160.0537	2.93; 2.51; -1.28; 0.40; 2.09; 1.56; 2.62; 0.64; -0.15; 1.11; -0.94; 0.56; 1.43; 0.70	2318.0898 - 2318.0995	2318.09	0	137.3500; 136.1700; 136.2200; 137.2900; 138.3700; 138.6900; 139.4800; 138.9300; 137.5300; 137.8300; 137.9000; 137.9700; 139.1400; 139.7000; 140.0000	2	1	9.747e+5 - 4.467e+6	84211; 83368; 83407; 84171; 84944; 85175; 85738; 85349; 84342; 84553; 84608; 84656; 85495; 85896; 86117	138.26 - 139.41	150.12 - 150.12	136.00 - 137.23	139.75 - 140.65	ms2_search_2_col_0_byonic_140322_cov_bm4_t	C:\Users\UNISOUTHHAMPTON\Documents\Joel\Sarbecoronavirus site analysis March 2022\byos_tmp\210322 BM4 TCA.SjK5x\ms2_search_2_col_0_byonic_140322_cov_bm4_t.byrslt	C:/Users/UNISOUTHHAMPTON/Documents/Joel/Sarbecoronavirus site analysis March 2022/140322_CoV_BM4_T.raw	3									hcd
132	226	236	231	K.LPFGLnITYVK.A	HexNAc(2)Hex(5)	86.89 - 846.93	True-positive	747000000	N6(NGlycan/1216.4229)	2.349e+8 - 5.116e+8	14697; 14506; 14592; 14594; 14739; 14783; 14704; 14526; 14527; 14607; 14613; 14698; 14726; 14734; 14738; 14797; 14830	70.040 - 70.040	138.98 - 139.01	140322_CoV_BM4_T	N	2; 3			10B-BM4831-His-Avi spike	6	827.7225 - 1241.0835	827.7225 - 1241.0801	1.43; 2.02; 2.80; 2.51; 1.92; 2.61; 1.22; 0.04; 0.78; 0.12; 1.89; 1.15; 1.00; 2.33; 1.74; 1.81	2480.1457 - 2480.1525	2480.15	0	138.2900; 136.1100; 137.1800; 137.1900; 138.8300; 139.3600; 138.3700; 136.3100; 136.3600; 137.2900; 137.3400; 138.3000; 138.6800; 138.7300; 138.8200; 139.4600; 140.0200	2	1	5.278e+6 - 1.173e+7	84889; 83327; 84091; 84096; 85278; 85657; 84942; 83470; 83508; 84169; 84206; 84892; 85165; 85206; 85270; 85729; 86133	138.98 - 139.01	150.12 - 150.12	135.92	140.34 - 140.35	ms2_search_2_col_0_byonic_140322_cov_bm4_t	C:\Users\UNISOUTHHAMPTON\Documents\Joel\Sarbecoronavirus site analysis March 2022\byos_tmp\210322 BM4 TCA.SjK5x\ms2_search_2_col_0_byonic_140322_cov_bm4_t.byrslt	C:/Users/UNISOUTHHAMPTON/Documents/Joel/Sarbecoronavirus site analysis March 2022/140322_CoV_BM4_T.raw	3									hcd
133	226	236	231	K.LPFGLnITYVK.A	HexNAc(2)Hex(6)	185.84 - 715.73	True-positive	741000000	N6(NGlycan/1378.4757)	1.401e+8 - 6.013e+8	14671; 14490; 14576; 14761; 14716; 14503; 14521; 14589; 14684; 14721; 14777; 14779; 14789	58.240 - 58.240	138.26	140322_CoV_BM4_T	N	2; 3			10B-BM4831-His-Avi spike	6	881.7404 - 1322.1098	881.7401 - 1322.1065	2.32; 1.15; 2.51; 1.12; 3.05; 0.42; 1.39; 1.67; 2.08; 0.98; 1.18; 1.81	2642.1995 - 2642.2065	2642.2	0	138.0200; 135.9400; 136.9700; 139.1200; 138.5100; 136.0800; 136.2700; 137.1500; 138.2200; 138.5500; 139.2900; 139.3200; 139.4200	2	1	4.916e+6 - 1.895e+7	84694; 83205; 83937; 85480; 85043; 83309; 83444; 84071; 84837; 85071; 85600; 85622; 85698	138.26	150.12 - 150.12	135.61 - 135.70	139.31 - 139.65	ms2_search_2_col_0_byonic_140322_cov_bm4_t	C:\Users\UNISOUTHHAMPTON\Documents\Joel\Sarbecoronavirus site analysis March 2022\byos_tmp\210322 BM4 TCA.SjK5x\ms2_search_2_col_0_byonic_140322_cov_bm4_t.byrslt	C:/Users/UNISOUTHHAMPTON/Documents/Joel/Sarbecoronavirus site analysis March 2022/140322_CoV_BM4_T.raw	3									hcd
134	226	236	231	K.LPFGLnITYVK.A	HexNAc(2)Hex(7)	163.89 - 695.49	True-positive	1590000000	N6(NGlycan/1540.5285)	1.850e+8 - 1.402e+9	14611; 14510; 14601; 14603; 14628; 14688; 14699; 14590; 14494; 14507; 14509; 14528; 14593; 14691; 14749; 14803	64.798 - 64.798	137.28	140322_CoV_BM4_T	N	2; 3			10B-BM4831-His-Avi spike	6	935.7573 - 1403.1372	935.7577 - 1403.1329	0.94; 2.42; 2.07; 1.98; 3.11; 3.03; 1.61; 1.02; 1.80; 1.87; 0.82; 1.74; 0.89; 0.95; -0.45	2804.2499 - 2804.2599	2804.25	0	137.3300; 136.1600; 137.2200; 137.2400; 137.5300; 138.2400; 138.3200; 137.1600; 135.9800; 136.1300; 136.1500; 136.3700; 137.1800; 138.2600; 138.9400; 139.5200	2	1	9.887e+6 - 5.123e+7	84196; 83365; 84121; 84132; 84341; 84847; 84906; 84079; 83233; 83340; 83358; 83511; 84095; 84869; 85351; 85770	137.28	150.12 - 150.12	135.72 - 136.49	138.73 - 139.01	ms2_search_2_col_0_byonic_140322_cov_bm4_t	C:\Users\UNISOUTHHAMPTON\Documents\Joel\Sarbecoronavirus site analysis March 2022\byos_tmp\210322 BM4 TCA.SjK5x\ms2_search_2_col_0_byonic_140322_cov_bm4_t.byrslt	C:/Users/UNISOUTHHAMPTON/Documents/Joel/Sarbecoronavirus site analysis March 2022/140322_CoV_BM4_T.raw	3									hcd
135	226	236	231	K.LPFGLnITYVK.A	HexNAc(2)Hex(8)	231.64 - 647.34	True-positive	2900000000	N6(NGlycan/1702.5813)	2.127e+8 - 2.689e+9	14575; 14508; 14514; 14604; 14606; 14686; 14483; 14565; 14661; 14754; 14759; 14788	67.914 - 67.914	136.76	140322_CoV_BM4_T	N	2; 3			10B-BM4831-His-Avi spike	6	989.7760 - 1484.1635	989.7753 - 1484.1593	2.42; 2.67; 0.69; 2.83; 2.25; 2.60; 1.49; 0.93; 1.36; 2.23; 2.04	2966.3061 - 2966.3124	2966.3	0	136.9500; 136.1300; 136.2100; 137.2400; 137.2900; 138.2300; 135.7400; 136.8100; 137.8900; 139.0200; 139.1100; 139.4200	2	1	9.681e+6 - 1.105e+8	83926; 83342; 83396; 84137; 84167; 84842; 83060; 83833; 84600; 85408; 85474; 85694	136.76	150.12 - 150.12	135.65 - 136.03	138.17 - 138.36	ms2_search_2_col_0_byonic_140322_cov_bm4_t	C:\Users\UNISOUTHHAMPTON\Documents\Joel\Sarbecoronavirus site analysis March 2022\byos_tmp\210322 BM4 TCA.SjK5x\ms2_search_2_col_0_byonic_140322_cov_bm4_t.byrslt	C:/Users/UNISOUTHHAMPTON/Documents/Joel/Sarbecoronavirus site analysis March 2022/140322_CoV_BM4_T.raw	3									hcd
136	226	236	231	K.LPFGLnITYVK.A	HexNAc(2)Hex(9)	155.79 - 642.49	True-positive	1450000000	N6(NGlycan/1864.6342)	1450000000	14659; 14481; 14566; 14681; 14786		136.07	140322_CoV_BM4_T	N	3			10B-BM4831-His-Avi spike	6	1043.7933 - 1043.7957	1043.79	2.67; 2.08; 1.03; 2.40; 0.38	3128.3581 - 3128.3652	3128.36		137.8400; 135.7200; 136.8200; 138.1800; 139.3900	2	1	48000000	84565; 83051; 83834; 84804; 85677	136.07		135.24	137.79	ms2_search_2_col_0_byonic_140322_cov_bm4_t	C:\Users\UNISOUTHHAMPTON\Documents\Joel\Sarbecoronavirus site analysis March 2022\byos_tmp\210322 BM4 TCA.SjK5x\ms2_search_2_col_0_byonic_140322_cov_bm4_t.byrslt	C:/Users/UNISOUTHHAMPTON/Documents/Joel/Sarbecoronavirus site analysis March 2022/140322_CoV_BM4_T.raw	3									hcd
137	226	236	231	K.LPFGLnITYVK.A	HexNAc(3)Hex(3)Fuc(1)	95.05 - 276.29	True-positive	9650000	N6(NGlycan/1241.4545)	1.832e+6 - 7.819e+6	14799; 15070; 15065; 15079	1.790 - 1.790	139.41 - 145.14	140322_CoV_BM4_T	N	2; 3			10B-BM4831-His-Avi spike	6	836.0669 - 1253.5997	836.0663 - 1253.5959	3.05; 0.69; 3.40; 1.71	2505.1789 - 2505.1857	2505.18	0	139.4800; 145.1300; 145.0000; 145.2600	2	1	1.638e+5 - 4.794e+5	85737; 89322; 89225; 89413	139.41 - 145.14	150.12 - 150.12	139.01 - 144.65	139.85 - 146.33	ms2_search_2_col_0_byonic_140322_cov_bm4_t	C:\Users\UNISOUTHHAMPTON\Documents\Joel\Sarbecoronavirus site analysis March 2022\byos_tmp\210322 BM4 TCA.SjK5x\ms2_search_2_col_0_byonic_140322_cov_bm4_t.byrslt	C:/Users/UNISOUTHHAMPTON/Documents/Joel/Sarbecoronavirus site analysis March 2022/140322_CoV_BM4_T.raw	3									hcd
138	226	236	231	K.LPFGLnITYVK.A	HexNAc(3)Hex(5)	342.63	True-positive	17100000	N6(NGlycan/1419.5022)	17100000	14714		138.36	140322_CoV_BM4_T	N	3			10B-BM4831-His-Avi spike	6	895.416	895.416	0.51	2683.23	2683.22		138.48	2	1	768000	85020	138.36		137.99	139.31	ms2_search_2_col_0_byonic_140322_cov_bm4_t	C:\Users\UNISOUTHHAMPTON\Documents\Joel\Sarbecoronavirus site analysis March 2022\byos_tmp\210322 BM4 TCA.SjK5x\ms2_search_2_col_0_byonic_140322_cov_bm4_t.byrslt	C:/Users/UNISOUTHHAMPTON/Documents/Joel/Sarbecoronavirus site analysis March 2022/140322_CoV_BM4_T.raw	1									hcd
139	226	236	231	K.LPFGLnITYVK.A	HexNAc(4)Hex(3)	181.33 - 233.20	True-positive	10700000	N6(NGlycan/1298.4760)	10700000	14795; 14774; 14794; 14810		139.41	140322_CoV_BM4_T	N	3			10B-BM4831-His-Avi spike	6	855.0743 - 855.0749	855.073	1.59; 0.95; 1.23	2562.2011 - 2562.2027	2562.2		139.4600; 139.2700; 139.6800	2	1	487000	85725; 85588; 85723; 85883	139.41		138.98	139.99	ms2_search_2_col_0_byonic_140322_cov_bm4_t	C:\Users\UNISOUTHHAMPTON\Documents\Joel\Sarbecoronavirus site analysis March 2022\byos_tmp\210322 BM4 TCA.SjK5x\ms2_search_2_col_0_byonic_140322_cov_bm4_t.byrslt	C:/Users/UNISOUTHHAMPTON/Documents/Joel/Sarbecoronavirus site analysis March 2022/140322_CoV_BM4_T.raw	3									hcd
140	226	236	231	K.LPFGLnITYVK.A	HexNAc(4)Hex(3)Fuc(1)	166.79 - 466.89	True-positive	20100000	N6(NGlycan/1444.5339)	20100000	14723; 14696; 14701; 14710; 14742; 14778		138.53	140322_CoV_BM4_T	N	3			10B-BM4831-His-Avi spike	6	903.7597 - 903.7613	903.76	1.85; 0.22; 1.58; 1.04; 0.63; 2.05	2708.2572 - 2708.2621	2708.26		138.6200; 138.2900; 138.3300; 138.4100; 138.8700; 139.3100	2	1	840000	85121; 84887; 84913; 84970; 85302; 85619	138.53		138.17	139.65	ms2_search_2_col_0_byonic_140322_cov_bm4_t	C:\Users\UNISOUTHHAMPTON\Documents\Joel\Sarbecoronavirus site analysis March 2022\byos_tmp\210322 BM4 TCA.SjK5x\ms2_search_2_col_0_byonic_140322_cov_bm4_t.byrslt	C:/Users/UNISOUTHHAMPTON/Documents/Joel/Sarbecoronavirus site analysis March 2022/140322_CoV_BM4_T.raw	3									hcd
141	261	291	282	H.LKPLTMLVDFDENGTIIDAIDcSQDPLSELK.C		163.04 - 839.53	True-positive	53900000	C22(Carbamidomethyl/57.0215)	1.640e+7 - 3.749e+7	19066; 19015; 19030; 19071; 19055; 19023; 19053; 19072		214.52	140322_CoV_BM4_T	C	3; 4			10B-BM4831-His-Avi spike	22	873.4401 - 1164.2537	873.4387 - 1164.2492	1.86; 3.01; 3.85; 1.33; 2.54; 2.33; 3.24; 1.56	3489.7305 - 3489.7393	3489.73		214.8000; 213.8900; 214.2400; 214.8300; 214.5800; 214.0800; 214.5300; 214.8400	2	1	1.547e+6 - 3.347e+6	136353; 135721; 135965; 136375; 136202; 135856; 136164; 136383	214.52		213.54 - 213.77	215.60 - 216.15	ms2_search_2_col_0_byonic_140322_cov_bm4_t	C:\Users\UNISOUTHHAMPTON\Documents\Joel\Sarbecoronavirus site analysis March 2022\byos_tmp\210322 BM4 TCA.SjK5x\ms2_search_2_col_0_byonic_140322_cov_bm4_t.byrslt	C:/Users/UNISOUTHHAMPTON/Documents/Joel/Sarbecoronavirus site analysis March 2022/140322_CoV_BM4_T.raw	3									hcd
142	261	291	273282	H.LKPLTMLVDFDEnGTIIDAIDcSQDPLSELK.C	HexNAc(4)Hex(3)Fuc(1)	31.31 - 450.13	True-positive	85100000	N13(NGlycan/1444.5339); C22(Carbamidomethyl/57.0215)	1.014e+7 - 7.497e+7	18490; 18436; 18464; 18509; 18479; 18473		202.01	140322_CoV_BM4_T	N,C	4; 5			10B-BM4831-His-Avi spike	13,22	987.8598 - 1234.5757	987.8592 - 1234.5722	2.05; 0.97; 2.45; 2.85; 0.60; 1.89	4934.2627 - 4934.2738	4934.26		202.5400; 201.4600; 202.0200; 202.8900; 202.2600; 202.0800	2	1	1.260e+6 - 8.188e+6	127885; 127120; 127521; 128131; 127685; 127563	202.01		201.23 - 201.39	202.91 - 204.06	ms2_search_2_col_0_byonic_140322_cov_bm4_t	C:\Users\UNISOUTHHAMPTON\Documents\Joel\Sarbecoronavirus site analysis March 2022\byos_tmp\210322 BM4 TCA.SjK5x\ms2_search_2_col_0_byonic_140322_cov_bm4_t.byrslt	C:/Users/UNISOUTHHAMPTON/Documents/Joel/Sarbecoronavirus site analysis March 2022/140322_CoV_BM4_T.raw	3									hcd
143	261	291	273282	H.LKPLTMLVDFDEnGTIIDAIDcSQDPLSELK.C	HexNAc(4)Hex(4)Fuc(1)	114.88 - 260.57	True-positive	64200000	N13(NGlycan/1606.5867); C22(Carbamidomethyl/57.0215)	1.129e+7 - 5.291e+7	18412; 18401; 18467; 18431		201.44	140322_CoV_BM4_T	N,C	4; 5			10B-BM4831-His-Avi spike	13,22	1020.2722 - 1275.0887	1020.2698 - 1275.0854	0.87; 2.32; 2.60; 2.38	5096.3170 - 5096.3258	5096.31		201.0000; 200.8200; 202.0300; 201.3500	2	1	7.026e+5 - 3.025e+6	126802; 126672; 127526; 127047	201.44		200.25 - 200.60	202.08 - 202.26	ms2_search_2_col_0_byonic_140322_cov_bm4_t	C:\Users\UNISOUTHHAMPTON\Documents\Joel\Sarbecoronavirus site analysis March 2022\byos_tmp\210322 BM4 TCA.SjK5x\ms2_search_2_col_0_byonic_140322_cov_bm4_t.byrslt	C:/Users/UNISOUTHHAMPTON/Documents/Joel/Sarbecoronavirus site analysis March 2022/140322_CoV_BM4_T.raw	3									hcd
144	261	291	273282	H.LKPLTMLVDFDEnGTIIDAIDcSQDPLSELK.C	HexNAc(4)Hex(5)Fuc(1)	69.96 - 145.50	True-positive	18800000	N13(NGlycan/1768.6395); C22(Carbamidomethyl/57.0215)	3.745e+6 - 1.506e+7	18395; 18382; 18420; 18399; 18380		200.64	140322_CoV_BM4_T	N,C	4; 5			10B-BM4831-His-Avi spike	13,22	1052.6814 - 1315.6028	1052.6804 - 1315.5986	0.66; 2.42; 3.16; 2.27; 0.98	5258.3689 - 5258.3820	5258.37		200.7500; 200.4700; 201.1000; 200.8000; 200.3900	2	1	1.774e+5 - 6.827e+5	126627; 126425; 126869; 126657; 126369	200.64		199.32 - 199.91	201.11 - 201.73	ms2_search_2_col_0_byonic_140322_cov_bm4_t	C:\Users\UNISOUTHHAMPTON\Documents\Joel\Sarbecoronavirus site analysis March 2022\byos_tmp\210322 BM4 TCA.SjK5x\ms2_search_2_col_0_byonic_140322_cov_bm4_t.byrslt	C:/Users/UNISOUTHHAMPTON/Documents/Joel/Sarbecoronavirus site analysis March 2022/140322_CoV_BM4_T.raw	3									hcd
145	261	291	273282	H.LKPLTMLVDFDEnGTIIDAIDcSQDPLSELK.C	HexNAc(5)Hex(3)Fuc(1)	113.31 - 501.54	True-positive	198000000	N13(NGlycan/1647.6132); C22(Carbamidomethyl/57.0215)	3.949e+7 - 1.587e+8	18477; 18411; 18466; 18481; 18460; 18427		201.44	140322_CoV_BM4_T	N,C	4; 5			10B-BM4831-His-Avi spike	13,22	1028.4755 - 1285.3466	1028.4751 - 1285.3421	3.50; 0.84; 2.27; 0.65; 0.34; 3.32	5137.3409 - 5137.3571	5137.34		202.1900; 201.0000; 202.0300; 202.3000; 201.9600; 201.2400	2	1	2.152e+6 - 8.875e+6	127638; 126801; 127525; 127713; 127477; 126969	201.44		200.60 - 200.91	202.47 - 202.91	ms2_search_2_col_0_byonic_140322_cov_bm4_t	C:\Users\UNISOUTHHAMPTON\Documents\Joel\Sarbecoronavirus site analysis March 2022\byos_tmp\210322 BM4 TCA.SjK5x\ms2_search_2_col_0_byonic_140322_cov_bm4_t.byrslt	C:/Users/UNISOUTHHAMPTON/Documents/Joel/Sarbecoronavirus site analysis March 2022/140322_CoV_BM4_T.raw	3									hcd
146	261	291	273282	H.LKPLTMLVDFDEnGTIIDAIDcSQDPLSELK.C	HexNAc(5)Hex(5)Fuc(1)	160.38 - 348.07	True-positive	56800000	N13(NGlycan/1971.7189); C22(Carbamidomethyl/57.0215)	1.705e+7 - 3.971e+7	18357; 18338; 18396; 18358		199.94 - 200.25	140322_CoV_BM4_T	N,C	4; 5			10B-BM4831-His-Avi spike	13,22	1093.2988 - 1366.3724	1093.2962 - 1366.3685	2.91; 2.83; 2.02; 2.37	5461.4558 - 5461.4607	5461.44		200.0400; 199.6800; 200.7600	2	1	7.252e+5 - 1.839e+6	126122; 125867; 126629; 126124	199.94 - 200.25		198.97 - 199.32	201.45 - 201.66	ms2_search_2_col_0_byonic_140322_cov_bm4_t	C:\Users\UNISOUTHHAMPTON\Documents\Joel\Sarbecoronavirus site analysis March 2022\byos_tmp\210322 BM4 TCA.SjK5x\ms2_search_2_col_0_byonic_140322_cov_bm4_t.byrslt	C:/Users/UNISOUTHHAMPTON/Documents/Joel/Sarbecoronavirus site analysis March 2022/140322_CoV_BM4_T.raw	3									hcd
147	261	291	273282	H.LKPLTMLVDFDEnGTIIDAIDcSQDPLSELK.C	HexNAc(5)Hex(6)Fuc(1)	56.35 - 249.29	True-positive	8320000	N13(NGlycan/2133.7717); C22(Carbamidomethyl/57.0215)	8320000	18310; 18306		199.49	140322_CoV_BM4_T	N,C	5			10B-BM4831-His-Avi spike	13,22	1125.7075 - 1125.7081	1125.71	0.61; 1.19	5623.5011 - 5623.5043	5623.5		199.1900; 199.1600	2	1	352000	125520; 125504	199.49		198.74	200.28	ms2_search_2_col_0_byonic_140322_cov_bm4_t	C:\Users\UNISOUTHHAMPTON\Documents\Joel\Sarbecoronavirus site analysis March 2022\byos_tmp\210322 BM4 TCA.SjK5x\ms2_search_2_col_0_byonic_140322_cov_bm4_t.byrslt	C:/Users/UNISOUTHHAMPTON/Documents/Joel/Sarbecoronavirus site analysis March 2022/140322_CoV_BM4_T.raw	3									hcd
148	319	324	322	V.RFPnIT.Q	HexNAc(2)Hex(3)Fuc(1)	286.45 - 398.60	True-positive	325000000	N4(NGlycan/1038.3751)	325000000	22410; 22330; 22496		60.83	140322_CoV_BM4_A	N	2			10B-BM4831-His-Avi spike	4	893.3984 - 893.3989	893.399	0.36; -0.18; 0.30	1784.7823 - 1784.7833	1784.78		60.5400; 59.4800; 61.6300	3	1	4430000	33928; 33156; 34719	60.83		59.3	62.16	ms2_search_3_col_2_byonic_140322_cov_bm4_a	C:\Users\UNISOUTHHAMPTON\Documents\Joel\Sarbecoronavirus site analysis March 2022\byos_tmp\210322 BM4 TCA.SjK5x\ms2_search_3_col_2_byonic_140322_cov_bm4_a.byrslt	C:/Users/UNISOUTHHAMPTON/Documents/Joel/Sarbecoronavirus site analysis March 2022/140322_CoV_BM4_A.raw	3									hcd
149	319	324	322	V.RFPnIT.Q	HexNAc(2)Hex(4)	335.56 - 412.10	True-positive	307000000	N4(NGlycan/1054.3700)	1.432e+8 - 1.633e+8	22353; 22261; 22287; 22262; 22269; 22274; 22312; 22323		58.91 - 59.01	140322_CoV_BM4_A	N	2; 3			10B-BM4831-His-Avi spike	4	601.2664 - 901.3978	601.2665 - 901.3961	1.90; 0.27; 0.64; 0.43; 2.26; -0.08; 0.03	1800.7774 - 1800.7816	1800.78		59.7000; 58.6400; 58.9200; 58.6500; 58.7200; 58.7800; 59.3700; 59.4400	3	1	3.935e+6 - 4.349e+6	33316; 32541; 32742; 32549; 32602; 32642; 33066; 33123	58.91 - 59.01		58.42 - 58.47	60.24 - 61.28	ms2_search_3_col_2_byonic_140322_cov_bm4_a	C:\Users\UNISOUTHHAMPTON\Documents\Joel\Sarbecoronavirus site analysis March 2022\byos_tmp\210322 BM4 TCA.SjK5x\ms2_search_3_col_2_byonic_140322_cov_bm4_a.byrslt	C:/Users/UNISOUTHHAMPTON/Documents/Joel/Sarbecoronavirus site analysis March 2022/140322_CoV_BM4_A.raw	3									hcd
150	319	324	322	V.RFPnIT.Q	HexNAc(2)Hex(5)	209.78 - 413.42	True-positive	4510000000	N4(NGlycan/1216.4229)	2.510e+8 - 4.261e+9	22283; 22213; 22227; 22280; 22373; 22380; 22453; 22282; 22244; 22271; 22338		58.24 - 59.30	140322_CoV_BM4_A	N	2; 3			10B-BM4831-His-Avi spike	4	655.2841 - 982.4242	655.2841 - 982.4225	1.12; 1.49; 1.18; 0.99; 1.30; 1.43; 1.74; 1.23; 3.38; 0.02; 0.95	1962.8304 - 1962.8370	1962.83		58.8600; 57.8400; 58.0800; 58.8400; 59.9300; 60.0400; 61.0100; 58.4900; 58.7500; 59.5600	3	1	7.781e+6 - 6.777e+7	32704; 32055; 32221; 32683; 33483; 33560; 34272; 32697; 32432; 32622; 33208	58.24 - 59.30		57.14 - 58.24	60.34 - 61.18	ms2_search_3_col_2_byonic_140322_cov_bm4_a	C:\Users\UNISOUTHHAMPTON\Documents\Joel\Sarbecoronavirus site analysis March 2022\byos_tmp\210322 BM4 TCA.SjK5x\ms2_search_3_col_2_byonic_140322_cov_bm4_a.byrslt	C:/Users/UNISOUTHHAMPTON/Documents/Joel/Sarbecoronavirus site analysis March 2022/140322_CoV_BM4_A.raw	3									hcd
151	319	324	322	V.RFPnIT.Q	HexNAc(2)Hex(6)	167.17	True-positive	7430000	N4(NGlycan/1378.4757)	7430000	22209		57.81	140322_CoV_BM4_A	N	2			10B-BM4831-His-Avi spike	4	1063.45	1063.45	0.13	2124.88	2124.88		57.8	3	1	860000	32028	57.81		57.34	57.86	ms2_search_3_col_2_byonic_140322_cov_bm4_a	C:\Users\UNISOUTHHAMPTON\Documents\Joel\Sarbecoronavirus site analysis March 2022\byos_tmp\210322 BM4 TCA.SjK5x\ms2_search_3_col_2_byonic_140322_cov_bm4_a.byrslt	C:/Users/UNISOUTHHAMPTON/Documents/Joel/Sarbecoronavirus site analysis March 2022/140322_CoV_BM4_A.raw	1									hcd
152	319	324	322	V.RFPnIT.Q	HexNAc(3)Hex(3)	311.92 - 400.49	True-positive	1980000000	N4(NGlycan/1095.3966)	4.135e+8 - 1.564e+9	22502; 22340; 22421; 22507; 22420; 22372		60.83 - 61.33	140322_CoV_BM4_A	N	2; 3			10B-BM4831-His-Avi spike	4	614.9423 - 921.9106	614.9420 - 921.9093	0.96; 0.89; 1.42; 0.43; 0.56; 1.75	1841.8049 - 1841.8073	1841.8		61.7100; 59.5700; 60.6400; 61.8500; 60.6300; 59.9000	3	1	5.850e+6 - 2.159e+7	34786; 33215; 33998; 34881; 33992; 33457	60.83 - 61.33		59.05 - 59.60	62.35 - 62.84	ms2_search_3_col_2_byonic_140322_cov_bm4_a	C:\Users\UNISOUTHHAMPTON\Documents\Joel\Sarbecoronavirus site analysis March 2022\byos_tmp\210322 BM4 TCA.SjK5x\ms2_search_3_col_2_byonic_140322_cov_bm4_a.byrslt	C:/Users/UNISOUTHHAMPTON/Documents/Joel/Sarbecoronavirus site analysis March 2022/140322_CoV_BM4_A.raw	3									hcd
153	319	324	322	V.RFPnIT.Q	HexNAc(3)Hex(3)Fuc(1)	280.99 - 465.49	True-positive	3240000000	N4(NGlycan/1241.4545)	9.427e+8 - 2.297e+9	22415; 22258; 22270; 22335; 22349; 22429; 22497; 22505; 22482; 22387; 22460; 22484; 22488		60.44 - 60.64	140322_CoV_BM4_A	N	2; 3			10B-BM4831-His-Avi spike	4	663.6284 - 994.9405	663.6280 - 994.9383	1.09; 2.26; 1.34; 0.66; 0.79; 1.40; 0.73; 1.03; 1.30; 1.67; 1.21	1987.8633 - 1987.8665	1987.86		60.5900; 58.5900; 58.7400; 59.5300; 59.6600; 60.7400; 61.6600; 61.8200; 61.4200; 60.1300; 61.1000; 61.4300; 61.4900	3	1	1.114e+7 - 2.345e+7	33962; 32506; 32618; 33186; 33280; 34070; 34749; 34859; 34567; 33629; 34334; 34575; 34617	60.44 - 60.64		58.23 - 58.98	63.23 - 63.53	ms2_search_3_col_2_byonic_140322_cov_bm4_a	C:\Users\UNISOUTHHAMPTON\Documents\Joel\Sarbecoronavirus site analysis March 2022\byos_tmp\210322 BM4 TCA.SjK5x\ms2_search_3_col_2_byonic_140322_cov_bm4_a.byrslt	C:/Users/UNISOUTHHAMPTON/Documents/Joel/Sarbecoronavirus site analysis March 2022/140322_CoV_BM4_A.raw	3									hcd
154	319	324	322	V.RFPnIT.Q	HexNAc(3)Hex(4)Fuc(1)	233.11 - 424.11	True-positive	317000000	N4(NGlycan/1403.5073)	1.452e+8 - 1.721e+8	22361; 22267; 22285; 22439; 22416; 22301; 22326; 22393; 22427; 22438; 22443		58.18 - 59.83	140322_CoV_BM4_A	N	2; 3			10B-BM4831-His-Avi spike	4	717.6447 - 1075.9675	717.6456 - 1075.9647	1.54; -0.17; 2.56; 1.88; 0.91; -1.20; 0.99; 0.40; 1.50; 1.16; 0.14	2149.9123 - 2149.9203	2149.91		59.7900; 58.7000; 58.9000; 60.8500; 60.6100; 59.1900; 59.4500; 60.2500; 60.7100; 60.8300; 60.9000	3	1	3.575e+6 - 5.770e+6	33380; 32589; 32726; 34149; 33973; 32935; 33132; 33711; 34051; 34138; 34191	58.18 - 59.83		58.17 - 58.91	61.52 - 61.76	ms2_search_3_col_2_byonic_140322_cov_bm4_a	C:\Users\UNISOUTHHAMPTON\Documents\Joel\Sarbecoronavirus site analysis March 2022\byos_tmp\210322 BM4 TCA.SjK5x\ms2_search_3_col_2_byonic_140322_cov_bm4_a.byrslt	C:/Users/UNISOUTHHAMPTON/Documents/Joel/Sarbecoronavirus site analysis March 2022/140322_CoV_BM4_A.raw	3									hcd
155	319	324	322	V.RFPnIT.Q	HexNAc(3)Hex(5)Fuc(1)	265.32 - 439.03	True-positive	314000000	N4(NGlycan/1565.5601)	1.116e+8 - 2.023e+8	22345; 22248; 22251; 22350; 22332; 22237; 22245; 22370		58.38 - 59.30	140322_CoV_BM4_A	N	2; 3			10B-BM4831-His-Avi spike	4	771.6635 - 1156.9939	771.6632 - 1156.9911	2.45; 1.46; 0.97; 1.60; 0.88; 2.64; 0.41; 0.80	2311.9686 - 2311.9738	2311.97		59.6100; 58.5300; 58.5600; 59.6600; 59.5100; 58.4200; 58.5100; 59.8700	3	1	2.872e+6 - 4.223e+6	33249; 32458; 32485; 33286; 33173; 32390; 32448; 33438	58.38 - 59.30		58.36 - 58.38	60.24 - 60.64	ms2_search_3_col_2_byonic_140322_cov_bm4_a	C:\Users\UNISOUTHHAMPTON\Documents\Joel\Sarbecoronavirus site analysis March 2022\byos_tmp\210322 BM4 TCA.SjK5x\ms2_search_3_col_2_byonic_140322_cov_bm4_a.byrslt	C:/Users/UNISOUTHHAMPTON/Documents/Joel/Sarbecoronavirus site analysis March 2022/140322_CoV_BM4_A.raw	3									hcd
156	319	324	322	V.RFPnIT.Q	HexNAc(3)Hex(6)	334.29 - 402.32	True-positive	76800000	N4(NGlycan/1581.5551)	76800000	22277; 22201		58.35	140322_CoV_BM4_A	N	3			10B-BM4831-His-Avi spike	4	776.9949 - 776.9965	776.995	2.17; 0.13	2327.9629 - 2327.9676	2327.96		58.8100; 57.7300	3	1	6570000	32663; 31976	58.35		57.39	59.5	ms2_search_3_col_2_byonic_140322_cov_bm4_a	C:\Users\UNISOUTHHAMPTON\Documents\Joel\Sarbecoronavirus site analysis March 2022\byos_tmp\210322 BM4 TCA.SjK5x\ms2_search_3_col_2_byonic_140322_cov_bm4_a.byrslt	C:/Users/UNISOUTHHAMPTON/Documents/Joel/Sarbecoronavirus site analysis March 2022/140322_CoV_BM4_A.raw	3									hcd
157	319	324	322	V.RFPnIT.Q	HexNAc(4)Hex(3)Fuc(1)	203.47 - 338.19	True-positive	2940000000	N4(NGlycan/1444.5339)	1.202e+9 - 1.735e+9	22348; 22256; 22431; 22347; 22252; 22281; 22430; 22442		59.85 - 59.97	140322_CoV_BM4_A	N	2; 3			10B-BM4831-His-Avi spike	4	731.3216 - 1096.4798	731.3211 - 1096.4780	1.09; 1.65; 0.87; 0.83; 2.64; 1.59; 0.67; 1.34	2190.9429 - 2190.9472	2190.94		59.6500; 58.5800; 60.7400; 58.5700; 58.8500; 60.8700	3	1	1.821e+7 - 2.421e+7	33279; 32499; 34072; 33278; 32488; 32691; 34071; 34168	59.85 - 59.97		58.12 - 58.42	61.57 - 61.71	ms2_search_3_col_2_byonic_140322_cov_bm4_a	C:\Users\UNISOUTHHAMPTON\Documents\Joel\Sarbecoronavirus site analysis March 2022\byos_tmp\210322 BM4 TCA.SjK5x\ms2_search_3_col_2_byonic_140322_cov_bm4_a.byrslt	C:/Users/UNISOUTHHAMPTON/Documents/Joel/Sarbecoronavirus site analysis March 2022/140322_CoV_BM4_A.raw	3									hcd
158	319	324	322	V.RFPnIT.Q	HexNAc(4)Hex(4)Fuc(1)	211.70 - 358.49	True-positive	1300000000	N4(NGlycan/1606.5867)	4.375e+8 - 8.601e+8	22365; 22199; 22273; 22405; 22364; 22196; 22272; 22441; 22445		58.27 - 58.31	140322_CoV_BM4_A	N	2; 3			10B-BM4831-His-Avi spike	4	785.3385 - 1177.5072	785.3387 - 1177.5044	1.81; 2.43; 0.67; 0.36; 1.05; 0.82; -0.27	2352.9936 - 2352.9999	2352.99		59.8300; 57.7000; 58.7600; 60.4800; 57.6800; 58.7500; 60.8600; 60.9200	3	1	1.376e+7 - 1.509e+7	33411; 31954; 32627; 33884; 33409; 31939; 32626; 34161; 34204	58.27 - 58.31		57.19	60.98 - 61.13	ms2_search_3_col_2_byonic_140322_cov_bm4_a	C:\Users\UNISOUTHHAMPTON\Documents\Joel\Sarbecoronavirus site analysis March 2022\byos_tmp\210322 BM4 TCA.SjK5x\ms2_search_3_col_2_byonic_140322_cov_bm4_a.byrslt	C:/Users/UNISOUTHHAMPTON/Documents/Joel/Sarbecoronavirus site analysis March 2022/140322_CoV_BM4_A.raw	3									hcd
159	319	324	322	V.RFPnIT.Q	HexNAc(4)Hex(4)Fuc(1)NeuAc(1)	254.34	True-positive	235000000	N4(NGlycan/1897.6821)	235000000	23744		81.84	140322_CoV_BM4_A	N	3			10B-BM4831-His-Avi spike	4	882.37	882.37	-0.46	2644.09	2644.09		79.79	3	1	9670000	46929	81.84		79.42	82.26	ms2_search_3_col_2_byonic_140322_cov_bm4_a	C:\Users\UNISOUTHHAMPTON\Documents\Joel\Sarbecoronavirus site analysis March 2022\byos_tmp\210322 BM4 TCA.SjK5x\ms2_search_3_col_2_byonic_140322_cov_bm4_a.byrslt	C:/Users/UNISOUTHHAMPTON/Documents/Joel/Sarbecoronavirus site analysis March 2022/140322_CoV_BM4_A.raw	1									hcd
160	319	324	322	V.RFPnIT.Q	HexNAc(4)Hex(5)Fuc(1)	160.57 - 241.68	True-positive	347000000	N4(NGlycan/1768.6395)	8.887e+7 - 2.576e+8	22205; 22182; 22250; 22255; 22165		58.18 - 58.20	140322_CoV_BM4_A	N	2; 3			10B-BM4831-His-Avi spike	4	839.3565 - 1258.5343	839.3563 - 1258.5308	2.04; 1.12; 2.82; 0.22	2515.0476 - 2515.0541	2515.05		57.7700; 57.5100; 58.5600; 58.5800; 57.3100	3	1	8.028e+6 - 8.844e+6	32005; 31808; 32481; 32498; 31662	58.18 - 58.20		56.72 - 57.01	59.07 - 59.65	ms2_search_3_col_2_byonic_140322_cov_bm4_a	C:\Users\UNISOUTHHAMPTON\Documents\Joel\Sarbecoronavirus site analysis March 2022\byos_tmp\210322 BM4 TCA.SjK5x\ms2_search_3_col_2_byonic_140322_cov_bm4_a.byrslt	C:/Users/UNISOUTHHAMPTON/Documents/Joel/Sarbecoronavirus site analysis March 2022/140322_CoV_BM4_A.raw	3									hcd
161	319	324	322	V.RFPnIT.Q	HexNAc(4)Hex(5)Fuc(1)NeuAc(1)	203.32 - 221.58	True-positive	92000000	N4(NGlycan/2059.7349)	91900000	23688; 23684		77.57	140322_CoV_BM4_A	N	3			10B-BM4831-His-Avi spike	4	936.3886 - 936.3887	936.388	0.65; 0.52	2806.1439 - 2806.1443	2806.14		79.0900; 79.0400	3	1	5660000	46458; 46419	77.57		77.5	80.14	ms2_search_3_col_2_byonic_140322_cov_bm4_a	C:\Users\UNISOUTHHAMPTON\Documents\Joel\Sarbecoronavirus site analysis March 2022\byos_tmp\210322 BM4 TCA.SjK5x\ms2_search_3_col_2_byonic_140322_cov_bm4_a.byrslt	C:/Users/UNISOUTHHAMPTON/Documents/Joel/Sarbecoronavirus site analysis March 2022/140322_CoV_BM4_A.raw	3									hcd
162	319	324	322	V.RFPnIT.Q	HexNAc(5)Hex(3)Fuc(1)	160.39 - 288.98	True-positive	1170000000	N4(NGlycan/1647.6132)	2.677e+8 - 8.975e+8	22422; 22337; 22317; 22214; 22284; 22375; 22458		58.27 - 58.91	140322_CoV_BM4_A	N	2; 3			10B-BM4831-His-Avi spike	4	799.0143 - 1198.0209	799.0142 - 1198.0177	2.72; 0.38; 0.14; 1.98; 0.98; 1.21; 1.13	2394.0211 - 2394.0273	2394.02		60.6500; 59.5600; 59.3900; 57.8500; 58.8700; 60.0000; 61.0800	3	1	9.849e+6 - 1.058e+7	34004; 33207; 33087; 32060; 32705; 33529; 34323	58.27 - 58.91		57.44 - 57.61	61.76 - 62.35	ms2_search_3_col_2_byonic_140322_cov_bm4_a	C:\Users\UNISOUTHHAMPTON\Documents\Joel\Sarbecoronavirus site analysis March 2022\byos_tmp\210322 BM4 TCA.SjK5x\ms2_search_3_col_2_byonic_140322_cov_bm4_a.byrslt	C:/Users/UNISOUTHHAMPTON/Documents/Joel/Sarbecoronavirus site analysis March 2022/140322_CoV_BM4_A.raw	3									hcd
163	330	342	334	F.NEVFnITSFPSVY.A	HexNAc(1)Fuc(1)	307.33	True-positive	11900000	N5(NGlycan/349.1373)	11900000	6049		188.92	140322_CoV_BM4_C	N	2			10B-BM4831-His-Avi spike	5	933.438	933.438	0.35	1864.86	1864.86		188.77	1	1	438000	119519	188.92		188.29	189.66	ms2_search_1_col_1_byonic_140322_cov_bm4_c	C:\Users\UNISOUTHHAMPTON\Documents\Joel\Sarbecoronavirus site analysis March 2022\byos_tmp\210322 BM4 TCA.SjK5x\ms2_search_1_col_1_byonic_140322_cov_bm4_c.byrslt	C:/Users/UNISOUTHHAMPTON/Documents/Joel/Sarbecoronavirus site analysis March 2022/140322_CoV_BM4_C.raw	1									hcd
164	330	342	334	F.NEVFnITSFPSVY.A	HexNAc(4)Hex(5)Fuc(1)	164.69 - 311.37	True-positive	98500000	N5(NGlycan/1768.6395)	98500000	5738; 5700; 5741		177.26	140322_CoV_BM4_C	N	3			10B-BM4831-His-Avi spike	5	1095.7973 - 1095.7978	1095.8	2.02; 1.80; 2.24	3284.3700 - 3284.3714	3284.36		177.9700; 176.9400; 178.0800	1	1	2960000	112085; 111353; 112162	177.26		176.28	178.63	ms2_search_1_col_1_byonic_140322_cov_bm4_c	C:\Users\UNISOUTHHAMPTON\Documents\Joel\Sarbecoronavirus site analysis March 2022\byos_tmp\210322 BM4 TCA.SjK5x\ms2_search_1_col_1_byonic_140322_cov_bm4_c.byrslt	C:/Users/UNISOUTHHAMPTON/Documents/Joel/Sarbecoronavirus site analysis March 2022/140322_CoV_BM4_C.raw	3									hcd
165	330	342	334	F.NEVFnITSFPSVY.A	HexNAc(4)Hex(5)Fuc(1)NeuAc(1)	42.12 - 301.85	True-positive	123000000	N5(NGlycan/2059.7349)	8.040e+6 - 1.150e+8	6687; 6657; 6682; 6704; 6705		212.12 - 214.13	140322_CoV_BM4_C	N	3; 4			10B-BM4831-His-Avi spike	5	894.8732 - 1192.8310	894.8721 - 1192.8271	1.72; 3.26; 2.75; 1.62; 1.19	3575.4637 - 3575.4711	3575.46		213.0000; 211.6200; 212.6700; 213.7200; 213.8500	1	1	2.231e+5 - 2.298e+6	136294; 135330; 136065; 136800; 136890	212.12 - 214.13		210.76 - 212.76	215.07 - 215.43	ms2_search_1_col_1_byonic_140322_cov_bm4_c	C:\Users\UNISOUTHHAMPTON\Documents\Joel\Sarbecoronavirus site analysis March 2022\byos_tmp\210322 BM4 TCA.SjK5x\ms2_search_1_col_1_byonic_140322_cov_bm4_c.byrslt	C:/Users/UNISOUTHHAMPTON/Documents/Joel/Sarbecoronavirus site analysis March 2022/140322_CoV_BM4_C.raw	3									hcd
166	330	342	334	F.NEVFnITSFPSVY.A	HexNAc(4)Hex(5)Fuc(1)NeuAc(2)	46.88 - 250.36	True-positive	63300000	N5(NGlycan/2350.8304)	2.229e+7 - 4.096e+7	7703; 7654; 7660; 7639; 7649; 7655; 7701; 7705		266.04 - 266.08	140322_CoV_BM4_C	N	3; 4			10B-BM4831-His-Avi spike	5	967.6465 - 1289.8637	967.6460 - 1289.8589	3.72; 3.43; 0.48; 2.50; 1.55; 1.74; 1.17; 1.36	3866.5568 - 3866.5693	3866.55		270.7500; 266.3500; 266.6600; 265.5200; 266.0700; 266.4100; 270.6900; 270.9000	1	1	3.575e+5 - 5.456e+5	174815; 171970; 172162; 171420; 171782; 172010; 174779; 174908	266.04 - 266.08		264.68 - 265.21	271.05	ms2_search_1_col_1_byonic_140322_cov_bm4_c	C:\Users\UNISOUTHHAMPTON\Documents\Joel\Sarbecoronavirus site analysis March 2022\byos_tmp\210322 BM4 TCA.SjK5x\ms2_search_1_col_1_byonic_140322_cov_bm4_c.byrslt	C:/Users/UNISOUTHHAMPTON/Documents/Joel/Sarbecoronavirus site analysis March 2022/140322_CoV_BM4_C.raw	3									hcd
167	330	342	334	F.NEVFnITSFPSVY.A	HexNAc(5)Hex(3)Fuc(1)	203.53 - 492.29	True-positive	388000000	N5(NGlycan/1647.6132)	388000000	5784; 5766; 5794		179.48	140322_CoV_BM4_C	N	3			10B-BM4831-His-Avi spike	5	1055.4538 - 1055.4552	1055.45	1.91; 0.52; 0.99	3163.3395 - 3163.3439	3163.34		179.8500; 178.9300; 180.3100	1	1	13000000	113222; 112762; 113545	179.48		178.33	181.17	ms2_search_1_col_1_byonic_140322_cov_bm4_c	C:\Users\UNISOUTHHAMPTON\Documents\Joel\Sarbecoronavirus site analysis March 2022\byos_tmp\210322 BM4 TCA.SjK5x\ms2_search_1_col_1_byonic_140322_cov_bm4_c.byrslt	C:/Users/UNISOUTHHAMPTON/Documents/Joel/Sarbecoronavirus site analysis March 2022/140322_CoV_BM4_C.raw	3									hcd
168	330	342	334	F.NEVFnITSFPSVY.A	HexNAc(5)Hex(4)Fuc(1)	157.56 - 343.38	True-positive	124000000	N5(NGlycan/1809.6661)	124000000	5726; 5707; 5713; 5717; 5727; 5745; 5763		177.91	140322_CoV_BM4_C	N	3			10B-BM4831-His-Avi spike	5	1109.4705 - 1109.4743	1109.47	3.12; 1.90; 1.35; 0.03; 1.13; 0.91; -0.30	3325.3896 - 3325.4010	3325.39		177.6800; 177.1200; 177.2400; 177.3700; 177.7000; 178.1900; 178.8400	1	1	1910000	111882; 111481; 111566; 111661; 111892; 112249; 112708	177.91		176.84	179.74	ms2_search_1_col_1_byonic_140322_cov_bm4_c	C:\Users\UNISOUTHHAMPTON\Documents\Joel\Sarbecoronavirus site analysis March 2022\byos_tmp\210322 BM4 TCA.SjK5x\ms2_search_1_col_1_byonic_140322_cov_bm4_c.byrslt	C:/Users/UNISOUTHHAMPTON/Documents/Joel/Sarbecoronavirus site analysis March 2022/140322_CoV_BM4_C.raw	3									hcd
169	330	342	334	F.NEVFnITSFPSVY.A	HexNAc(5)Hex(4)Fuc(1)NeuAc(1)	80.60 - 132.96	True-positive	39200000	N5(NGlycan/2100.7615)	3.916e+6 - 3.532e+7	6728; 6719; 6756; 6754		214.37 - 215.43	140322_CoV_BM4_C	N	3; 4			10B-BM4831-His-Avi spike	5	905.1313 - 1206.5051	905.1288 - 1206.5026	1.11; 2.02; 2.81	3616.4901 - 3616.4962	3616.49		214.6100; 214.3100; 215.7200; 215.6400	1	1	1.547e+5 - 6.060e+5	137419; 137213; 138202; 138146	214.37 - 215.43		213.69 - 215.02	216.37 - 217.17	ms2_search_1_col_1_byonic_140322_cov_bm4_c	C:\Users\UNISOUTHHAMPTON\Documents\Joel\Sarbecoronavirus site analysis March 2022\byos_tmp\210322 BM4 TCA.SjK5x\ms2_search_1_col_1_byonic_140322_cov_bm4_c.byrslt	C:/Users/UNISOUTHHAMPTON/Documents/Joel/Sarbecoronavirus site analysis March 2022/140322_CoV_BM4_C.raw	3									hcd
170	330	342	334	F.NEVFnITSFPSVY.A	HexNAc(5)Hex(5)Fuc(1)	107.03 - 251.09	True-positive	126000000	N5(NGlycan/1971.7189)	2.193e+7 - 1.042e+8	5693; 5658; 5667		176.14	140322_CoV_BM4_C	N	3; 4			10B-BM4831-His-Avi spike	5	872.8691 - 1163.4914	872.8681 - 1163.4884	0.97; 2.55; 1.13	3487.4468 - 3487.4523	3487.44		176.6800; 175.6300; 175.9700	1	1	7.224e+5 - 2.732e+6	111171; 110421; 110664	176.14		175.01 - 175.51	176.75 - 178.19	ms2_search_1_col_1_byonic_140322_cov_bm4_c	C:\Users\UNISOUTHHAMPTON\Documents\Joel\Sarbecoronavirus site analysis March 2022\byos_tmp\210322 BM4 TCA.SjK5x\ms2_search_1_col_1_byonic_140322_cov_bm4_c.byrslt	C:/Users/UNISOUTHHAMPTON/Documents/Joel/Sarbecoronavirus site analysis March 2022/140322_CoV_BM4_C.raw	3									hcd
171	330	342	334	F.NEVFnITSFPSVY.A	HexNAc(5)Hex(5)Fuc(1)NeuAc(1)	84.65 - 304.59	True-positive	70500000	N5(NGlycan/2262.8143)	2.529e+7 - 4.519e+7	6692; 6669; 6681; 6670		212.94	140322_CoV_BM4_C	N	3; 4			10B-BM4831-His-Avi spike	5	945.6405 - 1260.5245	945.6420 - 1260.5202	3.37; 2.01; 2.73; -1.60	3778.5328 - 3778.5516	3778.54		213.2100; 212.3000; 212.6400	1	1	7.591e+5 - 1.005e+6	136440; 135808; 136043; 135809	212.94		211.14 - 211.28	214.02 - 214.33	ms2_search_1_col_1_byonic_140322_cov_bm4_c	C:\Users\UNISOUTHHAMPTON\Documents\Joel\Sarbecoronavirus site analysis March 2022\byos_tmp\210322 BM4 TCA.SjK5x\ms2_search_1_col_1_byonic_140322_cov_bm4_c.byrslt	C:/Users/UNISOUTHHAMPTON/Documents/Joel/Sarbecoronavirus site analysis March 2022/140322_CoV_BM4_C.raw	3									hcd
172	330	342	334	F.NEVFnITSFPSVY.A	HexNAc(5)Hex(6)Fuc(1)NeuAc(1)	30.35 - 392.65	True-positive	128000000	N5(NGlycan/2424.8671)	6.167e+7 - 6.619e+7	6587; 6572; 6652; 6631; 6570; 6571; 6577; 6586; 6590; 6633; 6638; 6644; 6659		211.14 - 211.72	140322_CoV_BM4_C	N	3; 4			10B-BM4831-His-Avi spike	5	986.1560 - 1314.5428	986.1552 - 1314.5378	2.93; 3.76; 1.16; 2.78; 0.80; 3.59; 1.36; 2.35; 2.85; 3.28; 1.61; 1.30	3940.5948 - 3940.6065	3940.59		209.1900; 208.8400; 211.4500; 210.6000; 208.8000; 208.9800; 209.2800; 210.7700; 210.8600; 211.0900; 211.7900	1	1	1.218e+6 - 1.308e+6	133681; 133439; 135209; 134605; 133415; 133434; 133533; 133678; 133745; 134728; 134793; 134959; 135452	211.14 - 211.72		208.58	212.72 - 212.94	ms2_search_1_col_1_byonic_140322_cov_bm4_c	C:\Users\UNISOUTHHAMPTON\Documents\Joel\Sarbecoronavirus site analysis March 2022\byos_tmp\210322 BM4 TCA.SjK5x\ms2_search_1_col_1_byonic_140322_cov_bm4_c.byrslt	C:/Users/UNISOUTHHAMPTON/Documents/Joel/Sarbecoronavirus site analysis March 2022/140322_CoV_BM4_C.raw	3									hcd
173	330	342	334	F.NEVFnITSFPSVY.A	HexNAc(5)Hex(6)Fuc(1)NeuAc(2)	5.08 - 235.30	True-positive	34000000	N5(NGlycan/2715.9625)	34000000	7644; 7603; 7604; 7646; 7657		266.02	140322_CoV_BM4_C	N	4			10B-BM4831-His-Avi spike	5	1058.9297 - 1058.9313	1058.93	2.14; 0.64; 1.33; 1.43	4231.6898 - 4231.6962	4231.69		265.8700; 260.7300; 260.9300; 265.9100; 266.5500	1	1	468000	171653; 168476; 168608; 171674; 172099	266.02		263.51	267.81	ms2_search_1_col_1_byonic_140322_cov_bm4_c	C:\Users\UNISOUTHHAMPTON\Documents\Joel\Sarbecoronavirus site analysis March 2022\byos_tmp\210322 BM4 TCA.SjK5x\ms2_search_1_col_1_byonic_140322_cov_bm4_c.byrslt	C:/Users/UNISOUTHHAMPTON/Documents/Joel/Sarbecoronavirus site analysis March 2022/140322_CoV_BM4_C.raw	3									hcd
174	330	342	334	F.NEVFnITSFPSVY.A	HexNAc(5)Hex(6)Fuc(3)NeuAc(1)	18.04 - 136.05	True-positive	40500000	N5(NGlycan/2716.9829)	1.336e+7 - 2.710e+7	7638; 7635; 7637		265.86 - 266.00	140322_CoV_BM4_C	N	3; 4			10B-BM4831-His-Avi spike	5	1059.1833 - 1411.9126	1059.1842 - 1411.9098	-0.05; 2.02; -0.85	4232.7039 - 4232.7161	4232.71		265.5100; 265.1400; 265.3600	1	1	2.339e+5 - 4.090e+5	171417; 171183; 171319	265.86 - 266.00		263.62 - 263.71	267.23 - 268.06	ms2_search_1_col_1_byonic_140322_cov_bm4_c	C:\Users\UNISOUTHHAMPTON\Documents\Joel\Sarbecoronavirus site analysis March 2022\byos_tmp\210322 BM4 TCA.SjK5x\ms2_search_1_col_1_byonic_140322_cov_bm4_c.byrslt	C:/Users/UNISOUTHHAMPTON/Documents/Joel/Sarbecoronavirus site analysis March 2022/140322_CoV_BM4_C.raw	3									hcd
175	361	366	361	Y.nSSASF.S	HexNAc(4)Hex(3)Fuc(1)	285.66 - 359.19	True-positive	64400000	N1(NGlycan/1444.5339)	1.514e+7 - 4.927e+7	250; 249		39.68	140322_CoV_BM4_C	N	2; 3			10B-BM4831-His-Avi spike	1	686.2709 - 1028.9026	686.2703 - 1028.9018	0.84; 0.93	2055.7907 - 2055.7909	2055.79		39.6100; 39.5900	1	1	8.103e+5 - 2.851e+6	19649; 19630	39.68		39.39 - 39.48	40.07 - 40.64	ms2_search_1_col_1_byonic_140322_cov_bm4_c	C:\Users\UNISOUTHHAMPTON\Documents\Joel\Sarbecoronavirus site analysis March 2022\byos_tmp\210322 BM4 TCA.SjK5x\ms2_search_1_col_1_byonic_140322_cov_bm4_c.byrslt	C:/Users/UNISOUTHHAMPTON/Documents/Joel/Sarbecoronavirus site analysis March 2022/140322_CoV_BM4_C.raw	3									hcd
176	361	366	361	Y.nSSASF.S	HexNAc(4)Hex(4)Fuc(1)	235.89 - 332.54	True-positive	65000000	N1(NGlycan/1606.5867)	9.738e+6 - 5.530e+7	215; 209		39.04	140322_CoV_BM4_C	N	2; 3			10B-BM4831-His-Avi spike	1	740.2885 - 1109.9307	740.2879 - 1109.9282	2.28; 0.82	2217.8436 - 2217.8469	2217.84		38.9600; 38.8700	1	1	6.139e+5 - 3.735e+6	19179; 19113	39.04		38.50 - 38.85	39.48 - 40.02	ms2_search_1_col_1_byonic_140322_cov_bm4_c	C:\Users\UNISOUTHHAMPTON\Documents\Joel\Sarbecoronavirus site analysis March 2022\byos_tmp\210322 BM4 TCA.SjK5x\ms2_search_1_col_1_byonic_140322_cov_bm4_c.byrslt	C:/Users/UNISOUTHHAMPTON/Documents/Joel/Sarbecoronavirus site analysis March 2022/140322_CoV_BM4_C.raw	3									hcd
177	361	366	361	Y.nSSASF.S	HexNAc(4)Hex(4)Fuc(1)NeuAc(1)	188.56	True-positive	11200000	N1(NGlycan/1897.6821)	11200000	1214		60.52	140322_CoV_BM4_C	N	3			10B-BM4831-His-Avi spike	1	837.322	837.32	2.25	2508.94	2508.94		60.26	1	1	1480000	33599	60.52		59.94	60.53	ms2_search_1_col_1_byonic_140322_cov_bm4_c	C:\Users\UNISOUTHHAMPTON\Documents\Joel\Sarbecoronavirus site analysis March 2022\byos_tmp\210322 BM4 TCA.SjK5x\ms2_search_1_col_1_byonic_140322_cov_bm4_c.byrslt	C:/Users/UNISOUTHHAMPTON/Documents/Joel/Sarbecoronavirus site analysis March 2022/140322_CoV_BM4_C.raw	1									hcd
178	361	366	361	Y.nSSASF.S	HexNAc(4)Hex(5)Fuc(1)	333.47 - 435.01	True-positive	90200000	N1(NGlycan/1768.6395)	90200000	162; 155		38.31	140322_CoV_BM4_C	N	3			10B-BM4831-His-Avi spike	1	794.3062 - 794.3067	794.306	1.49; 0.96	2379.8969 - 2379.8982	2379.89		38.2800; 38.2200	1	1	7360000	18697; 18658	38.31		38.16	39.48	ms2_search_1_col_1_byonic_140322_cov_bm4_c	C:\Users\UNISOUTHHAMPTON\Documents\Joel\Sarbecoronavirus site analysis March 2022\byos_tmp\210322 BM4 TCA.SjK5x\ms2_search_1_col_1_byonic_140322_cov_bm4_c.byrslt	C:/Users/UNISOUTHHAMPTON/Documents/Joel/Sarbecoronavirus site analysis March 2022/140322_CoV_BM4_C.raw	3									hcd
179	361	366	361	Y.nSSASF.S	HexNAc(4)Hex(5)Fuc(1)NeuAc(1)	211.50 - 368.95	True-positive	64500000	N1(NGlycan/2059.7349)	64500000	1203; 1153		59.01	140322_CoV_BM4_C	N	3			10B-BM4831-His-Avi spike	1	891.3380 - 891.3387	891.337	1.58; 0.78	2670.9921 - 2670.9943	2670.99		60.0300; 58.9300	1	1	1880000	33431; 32626	59.01		58.67	60.18	ms2_search_1_col_1_byonic_140322_cov_bm4_c	C:\Users\UNISOUTHHAMPTON\Documents\Joel\Sarbecoronavirus site analysis March 2022\byos_tmp\210322 BM4 TCA.SjK5x\ms2_search_1_col_1_byonic_140322_cov_bm4_c.byrslt	C:/Users/UNISOUTHHAMPTON/Documents/Joel/Sarbecoronavirus site analysis March 2022/140322_CoV_BM4_C.raw	3									hcd
180	361	366	361	Y.nSSASF.S	HexNAc(4)Hex(5)Fuc(1)NeuAc(2)	216.16	True-positive	7900000	N1(NGlycan/2350.8304)	7900000	2726		96.65	140322_CoV_BM4_C	N	3			10B-BM4831-His-Avi spike	1	988.371	988.369	2.42	2962.09	2962.09		97	1	1	1130000	58266	96.65		96.64	97.27	ms2_search_1_col_1_byonic_140322_cov_bm4_c	C:\Users\UNISOUTHHAMPTON\Documents\Joel\Sarbecoronavirus site analysis March 2022\byos_tmp\210322 BM4 TCA.SjK5x\ms2_search_1_col_1_byonic_140322_cov_bm4_c.byrslt	C:/Users/UNISOUTHHAMPTON/Documents/Joel/Sarbecoronavirus site analysis March 2022/140322_CoV_BM4_C.raw	1									hcd
181	361	366	361	Y.nSSASF.S	HexNAc(5)Hex(3)Fuc(1)	196.83 - 383.28	True-positive	46900000	N1(NGlycan/1647.6132)	46900000	163; 160; 321		40.99	140322_CoV_BM4_C	N	3			10B-BM4831-His-Avi spike	1	753.9625 - 753.9654	753.963	2.61; -1.19; 1.24	2258.8657 - 2258.8743	2258.87		38.3000; 38.2800; 40.8900	1	1	1900000	18710; 18692; 20569	40.99		38.12	41.66	ms2_search_1_col_1_byonic_140322_cov_bm4_c	C:\Users\UNISOUTHHAMPTON\Documents\Joel\Sarbecoronavirus site analysis March 2022\byos_tmp\210322 BM4 TCA.SjK5x\ms2_search_1_col_1_byonic_140322_cov_bm4_c.byrslt	C:/Users/UNISOUTHHAMPTON/Documents/Joel/Sarbecoronavirus site analysis March 2022/140322_CoV_BM4_C.raw	3									hcd
182	361	366	361	Y.nSSASF.S	HexNAc(5)Hex(4)Fuc(1)	299.37	True-positive	9840000	N1(NGlycan/1809.6661)	9840000	312		40.59	140322_CoV_BM4_C	N	3			10B-BM4831-His-Avi spike	1	807.982	807.981	1.72	2420.93	2420.92		40.6	1	1	603000	20361	40.59		40.39	41.08	ms2_search_1_col_1_byonic_140322_cov_bm4_c	C:\Users\UNISOUTHHAMPTON\Documents\Joel\Sarbecoronavirus site analysis March 2022\byos_tmp\210322 BM4 TCA.SjK5x\ms2_search_1_col_1_byonic_140322_cov_bm4_c.byrslt	C:/Users/UNISOUTHHAMPTON/Documents/Joel/Sarbecoronavirus site analysis March 2022/140322_CoV_BM4_C.raw	1									hcd
183	525	544	525541	K.cVNFNFNGLTGTGVLTnSTK.K	HexNAc(1)	97.91 - 253.95	True-positive	18700000	C1(Carbamidomethyl/57.0215); N17(NGlycan/203.0794)	1.329e+6 - 1.739e+7	14977; 14954; 14937		142.59 - 143.02	140322_CoV_BM4_T	C,N	2; 3			10B-BM4831-His-Avi spike	1,17	783.0475 - 1174.0680	783.0460 - 1174.0654	-2.51; 2.25; 1.92	2346.1103 - 2346.1214	2346.12		143.0900; 142.7800; 142.4600	2	1	1.100e+5 - 6.063e+5	88102; 87878; 87659	142.59 - 143.02		142.33 - 142.54	143.12 - 143.31	ms2_search_2_col_0_byonic_140322_cov_bm4_t	C:\Users\UNISOUTHHAMPTON\Documents\Joel\Sarbecoronavirus site analysis March 2022\byos_tmp\210322 BM4 TCA.SjK5x\ms2_search_2_col_0_byonic_140322_cov_bm4_t.byrslt	C:/Users/UNISOUTHHAMPTON/Documents/Joel/Sarbecoronavirus site analysis March 2022/140322_CoV_BM4_T.raw	3									hcd
184	525	544	525541	K.cVNFNFNGLTGTGVLTnSTK.K	HexNAc(2)Hex(3)	276.03 - 596.87	True-positive	7230000	C1(Carbamidomethyl/57.0215); N17(NGlycan/892.3172)	7220000	14487; 14476; 14495		135.65	140322_CoV_BM4_T	C,N	3			10B-BM4831-His-Avi spike	1,17	1012.7923 - 1012.7949	1012.79	0.31; 2.60; 2.91	3035.3550 - 3035.3628	3035.35		135.8200; 135.6300; 135.9800	2	1	580000	83123; 82982; 83237	135.65		135.57	136.15	ms2_search_2_col_0_byonic_140322_cov_bm4_t	C:\Users\UNISOUTHHAMPTON\Documents\Joel\Sarbecoronavirus site analysis March 2022\byos_tmp\210322 BM4 TCA.SjK5x\ms2_search_2_col_0_byonic_140322_cov_bm4_t.byrslt	C:/Users/UNISOUTHHAMPTON/Documents/Joel/Sarbecoronavirus site analysis March 2022/140322_CoV_BM4_T.raw	3									hcd
185	525	544	525541	K.cVNFNFNGLTGTGVLTnSTK.K	HexNAc(2)Hex(5)	217.47 - 702.50	True-positive	363000000	C1(Carbamidomethyl/57.0215); N17(NGlycan/1216.4229)	363000000	14458; 14438; 14452; 14459; 14462		134.73	140322_CoV_BM4_T	C,N	3			10B-BM4831-His-Avi spike	1,17	1120.8269 - 1120.8298	1120.83	-0.21; 1.97; 1.21; -0.10; 2.35	3359.4590 - 3359.4676	3359.46		134.8400; 134.2900; 134.6200; 134.9000; 135.2900	2	1	26500000	82677; 82411; 82611; 82691; 82790	134.73		133.61	135.34	ms2_search_2_col_0_byonic_140322_cov_bm4_t	C:\Users\UNISOUTHHAMPTON\Documents\Joel\Sarbecoronavirus site analysis March 2022\byos_tmp\210322 BM4 TCA.SjK5x\ms2_search_2_col_0_byonic_140322_cov_bm4_t.byrslt	C:/Users/UNISOUTHHAMPTON/Documents/Joel/Sarbecoronavirus site analysis March 2022/140322_CoV_BM4_T.raw	3									hcd
186	525	544	525541	K.cVNFNFNGLTGTGVLTnSTK.K	HexNAc(2)Hex(6)	505.42 - 541.30	True-positive	9590000	C1(Carbamidomethyl/57.0215); N17(NGlycan/1378.4757)	9590000	14427; 14413		133.71	140322_CoV_BM4_T	C,N	3			10B-BM4831-His-Avi spike	1,17	1174.8476 - 1174.8479	1174.84	2.40; 2.66	3521.5209 - 3521.5219	3521.51		134.1500; 133.9700	2	1	527000	82309; 82182	133.71		133.38	134.34	ms2_search_2_col_0_byonic_140322_cov_bm4_t	C:\Users\UNISOUTHHAMPTON\Documents\Joel\Sarbecoronavirus site analysis March 2022\byos_tmp\210322 BM4 TCA.SjK5x\ms2_search_2_col_0_byonic_140322_cov_bm4_t.byrslt	C:/Users/UNISOUTHHAMPTON/Documents/Joel/Sarbecoronavirus site analysis March 2022/140322_CoV_BM4_T.raw	3									hcd
187	525	544	525541	K.cVNFNFNGLTGTGVLTnSTK.K	HexNAc(2)Hex(7)	222.95 - 253.45	True-positive	11400000	C1(Carbamidomethyl/57.0215); N17(NGlycan/1540.5285)	11400000	14352; 14313		132.88	140322_CoV_BM4_T	C,N	3			10B-BM4831-His-Avi spike	1,17	1228.8632 - 1228.8647	1228.86	0.68; 1.87	3683.5678 - 3683.5722	3683.57		133.1500; 132.7600	2	1	453000	81592; 81309	132.88		132.58	133.48	ms2_search_2_col_0_byonic_140322_cov_bm4_t	C:\Users\UNISOUTHHAMPTON\Documents\Joel\Sarbecoronavirus site analysis March 2022\byos_tmp\210322 BM4 TCA.SjK5x\ms2_search_2_col_0_byonic_140322_cov_bm4_t.byrslt	C:/Users/UNISOUTHHAMPTON/Documents/Joel/Sarbecoronavirus site analysis March 2022/140322_CoV_BM4_T.raw	3									hcd
188	525	544	525541	K.cVNFNFNGLTGTGVLTnSTK.K	HexNAc(3)Hex(3)	260.60 - 590.23	True-positive	413000000	C1(Carbamidomethyl/57.0215); N17(NGlycan/1095.3966)	4.349e+7 - 3.698e+8	14534; 14463; 14471; 14469		135.61 - 135.87	140322_CoV_BM4_T	C,N	3; 4			10B-BM4831-His-Avi spike	1,17	810.6154 - 1080.4867	810.6156 - 1080.4851	0.74; 1.51; 0.52; -0.30	3238.4324 - 3238.4383	3238.43		136.4000; 135.3200; 135.5700; 135.5300	2	1	1.643e+6 - 1.561e+7	83533; 82801; 82946; 82916	135.61 - 135.87		135.17 - 135.30	136.35 - 137.37	ms2_search_2_col_0_byonic_140322_cov_bm4_t	C:\Users\UNISOUTHHAMPTON\Documents\Joel\Sarbecoronavirus site analysis March 2022\byos_tmp\210322 BM4 TCA.SjK5x\ms2_search_2_col_0_byonic_140322_cov_bm4_t.byrslt	C:/Users/UNISOUTHHAMPTON/Documents/Joel/Sarbecoronavirus site analysis March 2022/140322_CoV_BM4_T.raw	3									hcd
189	525	544	525541	K.cVNFNFNGLTGTGVLTnSTK.K	HexNAc(3)Hex(3)Fuc(1)	97.51 - 726.70	True-positive	566000000	C1(Carbamidomethyl/57.0215); N17(NGlycan/1241.4545)	7.958e+7 - 4.866e+8	14457; 14404; 14449; 14460; 15653; 14435; 14432		134.53 - 134.81	140322_CoV_BM4_T	C,N	3; 4			10B-BM4831-His-Avi spike	1,17	847.1305 - 1129.1740	847.1301 - 1129.1710	1.74; 0.76; 0.65; -0.30; 2.62; 0.42; 2.36	3384.4903 - 3384.5002	3384.49		134.7300; 133.8800; 134.5100; 134.9900; 156.3100; 134.2700; 134.1900	2	1	8.677e+6 - 2.829e+7	82645; 82115; 82561; 82712; 96638; 82396; 82339	134.53 - 134.81		133.38 - 134.06	134.91 - 135.30	ms2_search_2_col_0_byonic_140322_cov_bm4_t	C:\Users\UNISOUTHHAMPTON\Documents\Joel\Sarbecoronavirus site analysis March 2022\byos_tmp\210322 BM4 TCA.SjK5x\ms2_search_2_col_0_byonic_140322_cov_bm4_t.byrslt	C:/Users/UNISOUTHHAMPTON/Documents/Joel/Sarbecoronavirus site analysis March 2022/140322_CoV_BM4_T.raw	3									hcd
190	525	544	525541	K.cVNFNFNGLTGTGVLTnSTK.K	HexNAc(3)Hex(4)Fuc(1)	36.88 - 319.12	True-positive	49900000	C1(Carbamidomethyl/57.0215); N17(NGlycan/1403.5073)	1.518e+7 - 3.475e+7	14374; 14370; 14437; 14379; 14375; 14420		133.71	140322_CoV_BM4_T	C,N	3; 4			10B-BM4831-His-Avi spike	1,17	887.6428 - 1183.1912	887.6433 - 1183.1887	1.86; 2.17; -0.93; -0.57; 2.32; 2.19	3546.5408 - 3546.5524	3546.54		133.4400; 133.3900; 134.2800; 133.5100; 134.0300	2	1	7.634e+5 - 2.211e+6	81799; 81766; 82402; 81850; 81800; 82223	133.71		132.63 - 133.16	134.34	ms2_search_2_col_0_byonic_140322_cov_bm4_t	C:\Users\UNISOUTHHAMPTON\Documents\Joel\Sarbecoronavirus site analysis March 2022\byos_tmp\210322 BM4 TCA.SjK5x\ms2_search_2_col_0_byonic_140322_cov_bm4_t.byrslt	C:/Users/UNISOUTHHAMPTON/Documents/Joel/Sarbecoronavirus site analysis March 2022/140322_CoV_BM4_T.raw	3									hcd
191	525	544	525541	K.cVNFNFNGLTGTGVLTnSTK.K	HexNAc(3)Hex(4)Fuc(1)NeuAc(1)	8.26 - 500.03	True-positive	68400000	C1(Carbamidomethyl/57.0215); N17(NGlycan/1694.6027)	3.254e+7 - 3.583e+7	15676; 15611; 15725; 15701		157.25 - 157.29	140322_CoV_BM4_T	C,N	3; 4			10B-BM4831-His-Avi spike	1,17	960.4186 - 1280.2253	960.4172 - 1280.2205	2.72; 2.24; 3.77; 1.52	3837.6454 - 3837.6540	3837.64		156.7900; 155.5400; 157.6800; 157.3100	2	1	1.220e+6 - 1.567e+6	96888; 96167; 97510; 97243	157.25 - 157.29		155.37 - 156.18	158.12 - 158.76	ms2_search_2_col_0_byonic_140322_cov_bm4_t	C:\Users\UNISOUTHHAMPTON\Documents\Joel\Sarbecoronavirus site analysis March 2022\byos_tmp\210322 BM4 TCA.SjK5x\ms2_search_2_col_0_byonic_140322_cov_bm4_t.byrslt	C:/Users/UNISOUTHHAMPTON/Documents/Joel/Sarbecoronavirus site analysis March 2022/140322_CoV_BM4_T.raw	3									hcd
192	525	544	525541	K.cVNFNFNGLTGTGVLTnSTK.K	HexNAc(3)Hex(5)	155.55 - 308.34	True-positive	20500000	C1(Carbamidomethyl/57.0215); N17(NGlycan/1419.5022)	6.428e+6 - 1.408e+7	14409; 14394; 14401		133.71 - 134.06	140322_CoV_BM4_T	C,N	3; 4			10B-BM4831-His-Avi spike	1,17	891.6428 - 1188.5219	891.6420 - 1188.5203	1.05; 1.36; 0.86	3562.5421 - 3562.5439	3562.54		133.9100; 133.7300; 133.8400	2	1	2.452e+5 - 5.611e+5	82143; 82006; 82089	133.71 - 134.06		133.08 - 133.61	134.34 - 134.41	ms2_search_2_col_0_byonic_140322_cov_bm4_t	C:\Users\UNISOUTHHAMPTON\Documents\Joel\Sarbecoronavirus site analysis March 2022\byos_tmp\210322 BM4 TCA.SjK5x\ms2_search_2_col_0_byonic_140322_cov_bm4_t.byrslt	C:/Users/UNISOUTHHAMPTON/Documents/Joel/Sarbecoronavirus site analysis March 2022/140322_CoV_BM4_T.raw	3									hcd
193	525	544	525541	K.cVNFNFNGLTGTGVLTnSTK.K	HexNAc(3)Hex(5)Fuc(1)	98.87 - 550.36	True-positive	80900000	C1(Carbamidomethyl/57.0215); N17(NGlycan/1565.5601)	3.744e+7 - 4.350e+7	14310; 14296; 14386; 14366; 14304		132.93	140322_CoV_BM4_T	C,N	3; 4			10B-BM4831-His-Avi spike	1,17	928.1580 - 1237.2083	928.1565 - 1237.2063	1.36; 1.56; 1.66; 1.61; 1.67	3708.6020 - 3708.6031	3708.6		132.7400; 132.5500; 133.6300; 133.3100; 132.6900	2	1	1.607e+6 - 1.621e+6	81297; 81160; 81934; 81710; 81261	132.93		132.33 - 132.38	133.61 - 134.16	ms2_search_2_col_0_byonic_140322_cov_bm4_t	C:\Users\UNISOUTHHAMPTON\Documents\Joel\Sarbecoronavirus site analysis March 2022\byos_tmp\210322 BM4 TCA.SjK5x\ms2_search_2_col_0_byonic_140322_cov_bm4_t.byrslt	C:/Users/UNISOUTHHAMPTON/Documents/Joel/Sarbecoronavirus site analysis March 2022/140322_CoV_BM4_T.raw	3									hcd
194	525	544	525541	K.cVNFNFNGLTGTGVLTnSTK.K	HexNAc(3)Hex(5)NeuAc(1)	125.01 - 278.36	True-positive	33400000	C1(Carbamidomethyl/57.0215); N17(NGlycan/1710.5977)	1.601e+7 - 1.735e+7	15707; 15706; 15695		157.98 - 158.17	140322_CoV_BM4_T	C,N	3; 4			10B-BM4831-His-Avi spike	1,17	964.4178 - 1285.5566	964.4159 - 1285.5521	3.49; 1.95; 2.01	3853.6420 - 3853.6479	3853.63		157.3900; 157.2400	2	1	6.764e+5 - 8.343e+5	97305; 97304; 97200	157.98 - 158.17		156.48 - 156.97	158.21 - 158.25	ms2_search_2_col_0_byonic_140322_cov_bm4_t	C:\Users\UNISOUTHHAMPTON\Documents\Joel\Sarbecoronavirus site analysis March 2022\byos_tmp\210322 BM4 TCA.SjK5x\ms2_search_2_col_0_byonic_140322_cov_bm4_t.byrslt	C:/Users/UNISOUTHHAMPTON/Documents/Joel/Sarbecoronavirus site analysis March 2022/140322_CoV_BM4_T.raw	3									hcd
195	525	544	525541	K.cVNFNFNGLTGTGVLTnSTK.K	HexNAc(3)Hex(6)	106.67 - 403.92	True-positive	64300000	C1(Carbamidomethyl/57.0215); N17(NGlycan/1581.5551)	3.212e+7 - 3.212e+7	14344; 14329; 14349; 14343; 14336; 14357		133.16 - 133.21	140322_CoV_BM4_T	C,N	3; 4			10B-BM4831-His-Avi spike	1,17	932.1558 - 1242.5418	932.1552 - 1242.5379	1.48; 3.15; 1.57; 1.33; 2.05; 0.60	3724.5941 - 3724.6036	3724.59		133.0300; 132.9000; 133.1300; 132.9800; 133.2100	2	1	1.025e+6 - 1.126e+6	81508; 81412; 81579; 81506; 81468; 81637	133.16 - 133.21		132.21 - 132.78	134.06 - 134.52	ms2_search_2_col_0_byonic_140322_cov_bm4_t	C:\Users\UNISOUTHHAMPTON\Documents\Joel\Sarbecoronavirus site analysis March 2022\byos_tmp\210322 BM4 TCA.SjK5x\ms2_search_2_col_0_byonic_140322_cov_bm4_t.byrslt	C:/Users/UNISOUTHHAMPTON/Documents/Joel/Sarbecoronavirus site analysis March 2022/140322_CoV_BM4_T.raw	3									hcd
196	525	544	525541	K.cVNFNFNGLTGTGVLTnSTK.K	HexNAc(3)Hex(6)Fuc(1)	23.16 - 179.17	True-positive	30900000	C1(Carbamidomethyl/57.0215); N17(NGlycan/1727.6130)	1.272e+7 - 1.819e+7	14242; 14314; 14243; 14297; 14330		132.33	140322_CoV_BM4_T	C,N	3; 4			10B-BM4831-His-Avi spike	1,17	968.6694 - 1291.2253	968.6697 - 1291.2239	1.09; -0.38; 1.33; 0.88; 1.70	3870.6483 - 3870.6564	3870.65		132.0000; 132.7600; 132.5600; 132.9000	2	1	6.593e+5 - 7.935e+5	80769; 81316; 80770; 81166; 81416	132.33		131.7	132.98 - 133.61	ms2_search_2_col_0_byonic_140322_cov_bm4_t	C:\Users\UNISOUTHHAMPTON\Documents\Joel\Sarbecoronavirus site analysis March 2022\byos_tmp\210322 BM4 TCA.SjK5x\ms2_search_2_col_0_byonic_140322_cov_bm4_t.byrslt	C:/Users/UNISOUTHHAMPTON/Documents/Joel/Sarbecoronavirus site analysis March 2022/140322_CoV_BM4_T.raw	3									hcd
197	525	544	525541	K.cVNFNFNGLTGTGVLTnSTK.K	HexNAc(3)Hex(6)Fuc(1)NeuAc(1)	90.97 - 221.88	True-positive	33000000	C1(Carbamidomethyl/57.0215); N17(NGlycan/2018.7084)	8.126e+6 - 2.492e+7	15601; 15590; 15628; 15588; 15632		155.11 - 155.27	140322_CoV_BM4_T	C,N	3; 4			10B-BM4831-His-Avi spike	1,17	1041.4427 - 1388.2576	1041.4436 - 1388.2557	1.41; -0.85; 1.14; 1.24	4161.7416 - 4161.7510	4161.75		155.4000; 155.1700; 155.8200; 155.1100; 155.8500	2	1	3.055e+5 - 9.070e+5	96062; 95899; 96368; 95860; 96390	155.11 - 155.27		154.93 - 154.98	155.82 - 155.97	ms2_search_2_col_0_byonic_140322_cov_bm4_t	C:\Users\UNISOUTHHAMPTON\Documents\Joel\Sarbecoronavirus site analysis March 2022\byos_tmp\210322 BM4 TCA.SjK5x\ms2_search_2_col_0_byonic_140322_cov_bm4_t.byrslt	C:/Users/UNISOUTHHAMPTON/Documents/Joel/Sarbecoronavirus site analysis March 2022/140322_CoV_BM4_T.raw	3									hcd
198	525	544	525541	K.cVNFNFNGLTGTGVLTnSTK.K	HexNAc(3)Hex(6)NeuAc(1)	89.47 - 113.64	True-positive	26400000	C1(Carbamidomethyl/57.0215); N17(NGlycan/1872.6505)	1.796e+6 - 2.456e+7	15663; 15660; 15606		155.19 - 156.54	140322_CoV_BM4_T	C,N	3; 4			10B-BM4831-His-Avi spike	1,17	1004.9286 - 1339.5715	1004.9291 - 1339.5697	0.67; 1.32; -0.46	4015.6854 - 4015.6926	4015.69		156.5300; 156.4800; 155.5100	2	1	1.578e+5 - 1.639e+6	96731; 96709; 96144	155.19 - 156.54		154.98 - 156.27	155.52 - 157.78	ms2_search_2_col_0_byonic_140322_cov_bm4_t	C:\Users\UNISOUTHHAMPTON\Documents\Joel\Sarbecoronavirus site analysis March 2022\byos_tmp\210322 BM4 TCA.SjK5x\ms2_search_2_col_0_byonic_140322_cov_bm4_t.byrslt	C:/Users/UNISOUTHHAMPTON/Documents/Joel/Sarbecoronavirus site analysis March 2022/140322_CoV_BM4_T.raw	3									hcd
199	525	544	529541	K.CVNFnFNGLTGTGVLTnSTK.K	HexNAc(4)Hex(3)	110.6	True-positive	93000000	N5(Ammonia-loss/-17.0265); N17(NGlycan/1298.4760)	93000000	17749		189.62	140322_CoV_BM4_T	N,N	3			10B-BM4831-His-Avi spike	5,17	1123.5	1123.5	1.62	3367.47	3367.46		189.75	2	1	3890000	118912	189.62		188.45	190.98	ms2_search_2_col_0_byonic_140322_cov_bm4_t	C:\Users\UNISOUTHHAMPTON\Documents\Joel\Sarbecoronavirus site analysis March 2022\byos_tmp\210322 BM4 TCA.SjK5x\ms2_search_2_col_0_byonic_140322_cov_bm4_t.byrslt	C:/Users/UNISOUTHHAMPTON/Documents/Joel/Sarbecoronavirus site analysis March 2022/140322_CoV_BM4_T.raw	1									hcd
200	525	544	525541	K.cVNFNFNGLTGTGVLTnSTK.K	HexNAc(4)Hex(3)Fuc(1)	201.33 - 583.13	True-positive	210000000	C1(Carbamidomethyl/57.0215); N17(NGlycan/1444.5339)	7.929e+7 - 1.302e+8	14378; 14429		133.71	140322_CoV_BM4_T	C,N	3; 4			10B-BM4831-His-Avi spike	1,17	897.9020 - 1196.8639	897.8999 - 1196.8642	-0.18; 2.31	3587.5700 - 3587.5790	3587.57		133.4900; 134.1500	2	1	4.071e+6 - 6.709e+6	81835; 82315	133.71		132.68 - 133.13	134.54 - 134.65	ms2_search_2_col_0_byonic_140322_cov_bm4_t	C:\Users\UNISOUTHHAMPTON\Documents\Joel\Sarbecoronavirus site analysis March 2022\byos_tmp\210322 BM4 TCA.SjK5x\ms2_search_2_col_0_byonic_140322_cov_bm4_t.byrslt	C:/Users/UNISOUTHHAMPTON/Documents/Joel/Sarbecoronavirus site analysis March 2022/140322_CoV_BM4_T.raw	3									hcd
201	525	544	525541	K.cVNFNFNGLTGTGVLTnSTK.K	HexNAc(4)Hex(4)Fuc(1)	19.75 - 419.43	True-positive	84300000	C1(Carbamidomethyl/57.0215); N17(NGlycan/1606.5867)	3.724e+7 - 4.703e+7	14299; 14354; 14305; 14338; 14364; 14369		132.88	140322_CoV_BM4_T	C,N	3; 4			10B-BM4831-His-Avi spike	1,17	938.4135 - 1250.8804	938.4132 - 1250.8818	-1.08; 0.43; 1.54; 2.13; 0.37; 0.89	3749.6195 - 3749.6315	3749.62		132.5800; 133.1600; 132.6900; 132.9900; 133.3000; 133.3900	2	1	1.384e+6 - 1.441e+6	81181; 81600; 81262; 81480; 81705; 81765	132.88		131.80 - 132.29	133.81 - 134.16	ms2_search_2_col_0_byonic_140322_cov_bm4_t	C:\Users\UNISOUTHHAMPTON\Documents\Joel\Sarbecoronavirus site analysis March 2022\byos_tmp\210322 BM4 TCA.SjK5x\ms2_search_2_col_0_byonic_140322_cov_bm4_t.byrslt	C:/Users/UNISOUTHHAMPTON/Documents/Joel/Sarbecoronavirus site analysis March 2022/140322_CoV_BM4_T.raw	3									hcd
202	525	544	525541	K.cVNFNFNGLTGTGVLTnSTK.K	HexNAc(4)Hex(4)Fuc(1)NeuAc(1)	61.65 - 477.08	True-positive	150000000	C1(Carbamidomethyl/57.0215); N17(NGlycan/1897.6821)	4.270e+7 - 1.069e+8	15648; 15566; 15641; 15686; 15650; 15557; 15570; 15629; 15634; 15642; 15657; 15662; 15671; 15704		156.18 - 156.27	140322_CoV_BM4_T	C,N	3; 4			10B-BM4831-His-Avi spike	1,17	1011.1870 - 1347.9180	1011.1870 - 1347.9136	1.94; 3.06; 2.39; 3.30; 1.74; 0.11; 0.96; 2.10; 1.26; 1.24; 1.48; 1.39; -0.01; 0.90	4040.7189 - 4040.7322	4040.72		156.1900; 154.7800; 156.0100; 156.9900; 156.2400; 154.7100; 154.8400; 155.8300; 155.9400; 156.0200; 156.4500; 156.5100; 156.6700; 157.3300	2	1	3.812e+6 - 1.031e+7	96573; 95625; 96494; 97017; 96599; 95577; 95672; 96370; 96448; 96496; 96695; 96721; 96808; 97263	156.18 - 156.27		154.46 - 154.50	157.29 - 157.63	ms2_search_2_col_0_byonic_140322_cov_bm4_t	C:\Users\UNISOUTHHAMPTON\Documents\Joel\Sarbecoronavirus site analysis March 2022\byos_tmp\210322 BM4 TCA.SjK5x\ms2_search_2_col_0_byonic_140322_cov_bm4_t.byrslt	C:/Users/UNISOUTHHAMPTON/Documents/Joel/Sarbecoronavirus site analysis March 2022/140322_CoV_BM4_T.raw	3									hcd
203	525	544	525541	K.cVNFNFNGLTGTGVLTnSTK.K	HexNAc(4)Hex(5)Fuc(1)NeuAc(1)	15.93 - 389.22	True-positive	66500000	C1(Carbamidomethyl/57.0215); N17(NGlycan/2059.7349)	1.187e+7 - 5.461e+7	15580; 15576; 15578; 15480; 15497; 15556; 15584; 15700		155.02 - 155.11	140322_CoV_BM4_T	C,N	3; 4			10B-BM4831-His-Avi spike	1,17	1051.6962 - 1401.9365	1051.7002 - 1401.9312	3.76; 2.54; 0.72; 1.54; 1.29; 1.19; 1.77; -3.81	4202.7557 - 4202.7875	4202.77		155.0200; 154.9400; 154.9800; 153.4800; 153.7100; 154.7000; 155.1000; 157.3000	2	1	7.470e+5 - 2.025e+6	95798; 95739; 95774; 94700; 94866; 95572; 95850; 97240	155.02 - 155.11		153.25 - 154.50	155.57 - 157.88	ms2_search_2_col_0_byonic_140322_cov_bm4_t	C:\Users\UNISOUTHHAMPTON\Documents\Joel\Sarbecoronavirus site analysis March 2022\byos_tmp\210322 BM4 TCA.SjK5x\ms2_search_2_col_0_byonic_140322_cov_bm4_t.byrslt	C:/Users/UNISOUTHHAMPTON/Documents/Joel/Sarbecoronavirus site analysis March 2022/140322_CoV_BM4_T.raw	3									hcd
204	525	544	541	K.CVNFNFNGLTGTGVLTnSTK.K	HexNAc(4)Hex(5)NeuAc(1)	24.29 - 124.25	True-positive	163000000	N17(NGlycan/1913.6770)	5.318e+7 - 1.097e+8	15645; 15672; 15670		156.18 - 156.27	140322_CoV_BM4_T	N	3; 4			10B-BM4831-His-Avi spike	17	1000.9302 - 1334.2404	1000.9304 - 1334.2381	1.76; -0.21; 0.03	3999.6915 - 3999.6994	3999.69		156.0500; 156.6700; 156.6400	2	1	6.065e+6 - 1.035e+7	96510; 96809; 96794	156.18 - 156.27		155.39	156.78 - 157.01	ms2_search_2_col_0_byonic_140322_cov_bm4_t	C:\Users\UNISOUTHHAMPTON\Documents\Joel\Sarbecoronavirus site analysis March 2022\byos_tmp\210322 BM4 TCA.SjK5x\ms2_search_2_col_0_byonic_140322_cov_bm4_t.byrslt	C:/Users/UNISOUTHHAMPTON/Documents/Joel/Sarbecoronavirus site analysis March 2022/140322_CoV_BM4_T.raw	3									hcd
205	525	544	525541	K.cVNFNFNGLTGTGVLTnSTK.K	HexNAc(5)Hex(3)Fuc(1)	22.35 - 168.79	True-positive	105000000	C1(Carbamidomethyl/57.0215); N17(NGlycan/1647.6132)	105000000	14418; 14345		132.93	140322_CoV_BM4_T	C,N	4			10B-BM4831-His-Avi spike	1,17	948.6665 - 948.6712	948.67	1.54; -3.48	3790.6368 - 3790.6559	3790.65		134.0200; 133.0500	2	1	1960000	82219; 81524	132.93		132.29	134.45	ms2_search_2_col_0_byonic_140322_cov_bm4_t	C:\Users\UNISOUTHHAMPTON\Documents\Joel\Sarbecoronavirus site analysis March 2022\byos_tmp\210322 BM4 TCA.SjK5x\ms2_search_2_col_0_byonic_140322_cov_bm4_t.byrslt	C:/Users/UNISOUTHHAMPTON/Documents/Joel/Sarbecoronavirus site analysis March 2022/140322_CoV_BM4_T.raw	3									hcd
206	580	598	590	Y.GGVSVITPGTnASSSVAVL.Y		397.41	True-positive	253000000	N11(Deamidated/0.9840)	253000000	5063		157.35	140322_CoV_BM4_C	N	2			10B-BM4831-His-Avi spike	11	858.957	858.954	2.98	1715.9	1715.89		158.04	1	1	13000000	98635	157.35		156.89	158.7	ms2_search_1_col_1_byonic_140322_cov_bm4_c	C:\Users\UNISOUTHHAMPTON\Documents\Joel\Sarbecoronavirus site analysis March 2022\byos_tmp\210322 BM4 TCA.SjK5x\ms2_search_1_col_1_byonic_140322_cov_bm4_c.byrslt	C:/Users/UNISOUTHHAMPTON/Documents/Joel/Sarbecoronavirus site analysis March 2022/140322_CoV_BM4_C.raw	1									hcd
207	580	598	590	Y.GGVSVITPGTnASSSVAVL.Y	HexNAc(1)Fuc(1)	235.7	True-positive	7080000	N11(NGlycan/349.1373)	7080000	4600		143.33	140322_CoV_BM4_C	N	2			10B-BM4831-His-Avi spike	11	1033.03	1033.03	1.48	2064.05	2064.05		142.95	1	1	461000	88672	143.33		142.73	143.38	ms2_search_1_col_1_byonic_140322_cov_bm4_c	C:\Users\UNISOUTHHAMPTON\Documents\Joel\Sarbecoronavirus site analysis March 2022\byos_tmp\210322 BM4 TCA.SjK5x\ms2_search_1_col_1_byonic_140322_cov_bm4_c.byrslt	C:/Users/UNISOUTHHAMPTON/Documents/Joel/Sarbecoronavirus site analysis March 2022/140322_CoV_BM4_C.raw	1									hcd
208	580	598	590	Y.GGVSVITPGTnASSSVAVL.Y	HexNAc(2)Hex(5)	269.29	True-positive	12100000	N11(NGlycan/1216.4229)	12100000	4210		134.38	140322_CoV_BM4_C	N	3			10B-BM4831-His-Avi spike	11	978.12	978.118	1.29	2931.34	2931.33		134.21	1	1	1340000	83010	134.38		133.99	134.53	ms2_search_1_col_1_byonic_140322_cov_bm4_c	C:\Users\UNISOUTHHAMPTON\Documents\Joel\Sarbecoronavirus site analysis March 2022\byos_tmp\210322 BM4 TCA.SjK5x\ms2_search_1_col_1_byonic_140322_cov_bm4_c.byrslt	C:/Users/UNISOUTHHAMPTON/Documents/Joel/Sarbecoronavirus site analysis March 2022/140322_CoV_BM4_C.raw	1									hcd
209	580	598	590	Y.GGVSVITPGTnASSSVAVL.Y	HexNAc(3)Hex(3)	152.62	True-positive	5930000	N11(NGlycan/1095.3966)	5930000	4263		135.77	140322_CoV_BM4_C	N	3			10B-BM4831-His-Avi spike	11	937.777	937.776	1.19	2810.31	2810.31		135.95	1	1	605000	83929	135.77		135.63	136.36	ms2_search_1_col_1_byonic_140322_cov_bm4_c	C:\Users\UNISOUTHHAMPTON\Documents\Joel\Sarbecoronavirus site analysis March 2022\byos_tmp\210322 BM4 TCA.SjK5x\ms2_search_1_col_1_byonic_140322_cov_bm4_c.byrslt	C:/Users/UNISOUTHHAMPTON/Documents/Joel/Sarbecoronavirus site analysis March 2022/140322_CoV_BM4_C.raw	1									hcd
210	580	598	590	Y.GGVSVITPGTnASSSVAVL.Y	HexNAc(3)Hex(3)Fuc(1)	101.92 - 286.83	True-positive	200000000	N11(NGlycan/1241.4545)	200000000	4258; 4254		135.22	140322_CoV_BM4_C	N	3			10B-BM4831-His-Avi spike	11	986.4632 - 986.4635	986.462	1.03; 1.40	2956.3677 - 2956.3688	2956.36		135.7800; 135.6200	1	1	9660000	83823; 83721	135.22		135.16	136.43	ms2_search_1_col_1_byonic_140322_cov_bm4_c	C:\Users\UNISOUTHHAMPTON\Documents\Joel\Sarbecoronavirus site analysis March 2022\byos_tmp\210322 BM4 TCA.SjK5x\ms2_search_1_col_1_byonic_140322_cov_bm4_c.byrslt	C:/Users/UNISOUTHHAMPTON/Documents/Joel/Sarbecoronavirus site analysis March 2022/140322_CoV_BM4_C.raw	3									hcd
211	580	598	590	Y.GGVSVITPGTnASSSVAVL.Y	HexNAc(3)Hex(4)Fuc(1)	146.43	True-positive	4580000	N11(NGlycan/1403.5073)	4580000	4211		134.33	140322_CoV_BM4_C	N	3			10B-BM4831-His-Avi spike	11	1040.48	1040.48	-0.46	3118.42	3118.42		134.21	1	1	395000	83014	134.33		133.9	134.38	ms2_search_1_col_1_byonic_140322_cov_bm4_c	C:\Users\UNISOUTHHAMPTON\Documents\Joel\Sarbecoronavirus site analysis March 2022\byos_tmp\210322 BM4 TCA.SjK5x\ms2_search_1_col_1_byonic_140322_cov_bm4_c.byrslt	C:/Users/UNISOUTHHAMPTON/Documents/Joel/Sarbecoronavirus site analysis March 2022/140322_CoV_BM4_C.raw	1									hcd
212	580	598	590	Y.GGVSVITPGTnASSSVAVL.Y	HexNAc(4)Hex(3)Fuc(1)	351.69	True-positive	642000000	N11(NGlycan/1444.5339)	642000000	4222		134.38	140322_CoV_BM4_C	N	3			10B-BM4831-His-Avi spike	11	1054.16	1054.16	1.42	3159.45	3159.44		134.41	1	1	21700000	83155	134.38		133.13	134.82	ms2_search_1_col_1_byonic_140322_cov_bm4_c	C:\Users\UNISOUTHHAMPTON\Documents\Joel\Sarbecoronavirus site analysis March 2022\byos_tmp\210322 BM4 TCA.SjK5x\ms2_search_1_col_1_byonic_140322_cov_bm4_c.byrslt	C:/Users/UNISOUTHHAMPTON/Documents/Joel/Sarbecoronavirus site analysis March 2022/140322_CoV_BM4_C.raw	1									hcd
213	580	598	590	Y.GGVSVITPGTnASSSVAVL.Y	HexNAc(4)Hex(4)Fuc(1)	115.57 - 436.31	True-positive	352000000	N11(NGlycan/1606.5867)	352000000	4154; 4115; 4117; 4155; 4166		132.98	140322_CoV_BM4_C	N	3			10B-BM4831-His-Avi spike	11	1108.1737 - 1108.1748	1108.17	1.32; 0.77; 1.76; 1.21	3321.4994 - 3321.5027	3321.5		133.1600; 132.3900; 132.4400; 133.1700; 133.5300	1	1	11900000	82257; 81699; 81735; 82264; 82523	132.98		132.29	134.23	ms2_search_1_col_1_byonic_140322_cov_bm4_c	C:\Users\UNISOUTHHAMPTON\Documents\Joel\Sarbecoronavirus site analysis March 2022\byos_tmp\210322 BM4 TCA.SjK5x\ms2_search_1_col_1_byonic_140322_cov_bm4_c.byrslt	C:/Users/UNISOUTHHAMPTON/Documents/Joel/Sarbecoronavirus site analysis March 2022/140322_CoV_BM4_C.raw	3									hcd
214	580	598	590	Y.GGVSVITPGTnASSSVAVL.Y	HexNAc(4)Hex(4)Fuc(1)NeuAc(1)	136.64	True-positive	6920000	N11(NGlycan/1897.6821)	6920000	5266		163.6	140322_CoV_BM4_C	N	3			10B-BM4831-His-Avi spike	11	1205.21	1205.2	0.34	3612.59	3612.59		163.52	1	1	842000	102512	163.6		163.21	164.95	ms2_search_1_col_1_byonic_140322_cov_bm4_c	C:\Users\UNISOUTHHAMPTON\Documents\Joel\Sarbecoronavirus site analysis March 2022\byos_tmp\210322 BM4 TCA.SjK5x\ms2_search_1_col_1_byonic_140322_cov_bm4_c.byrslt	C:/Users/UNISOUTHHAMPTON/Documents/Joel/Sarbecoronavirus site analysis March 2022/140322_CoV_BM4_C.raw	1									hcd
215	580	598	590	Y.GGVSVITPGTnASSSVAVL.Y	HexNAc(4)Hex(5)Fuc(1)	48.31 - 136.58	True-positive	108000000	N11(NGlycan/1768.6395)	108000000	4078; 4075; 4100		131.74	140322_CoV_BM4_C	N	3			10B-BM4831-His-Avi spike	11	1162.1912 - 1162.1922	1162.19	0.63; 1.47; 0.84	3483.5518 - 3483.5548	3483.55		131.5400; 131.5100; 132.1300	1	1	5200000	81142; 81124; 81518	131.74		131.34	133.13	ms2_search_1_col_1_byonic_140322_cov_bm4_c	C:\Users\UNISOUTHHAMPTON\Documents\Joel\Sarbecoronavirus site analysis March 2022\byos_tmp\210322 BM4 TCA.SjK5x\ms2_search_1_col_1_byonic_140322_cov_bm4_c.byrslt	C:/Users/UNISOUTHHAMPTON/Documents/Joel/Sarbecoronavirus site analysis March 2022/140322_CoV_BM4_C.raw	3									hcd
216	580	598	590	Y.GGVSVITPGTnASSSVAVL.Y	HexNAc(5)Hex(3)Fuc(1)	43.58 - 386.69	True-positive	471000000	N11(NGlycan/1647.6132)	4.337e+7 - 4.279e+8	4178; 4138; 4156; 4185; 4193; 4157; 4149; 4161		133.23 - 133.38	140322_CoV_BM4_C	N	3; 4			10B-BM4831-His-Avi spike	11	841.6378 - 1121.8521	841.6381 - 1121.8484	0.78; 3.28; 1.21; 0.02; 1.76; -0.41; 0.17; 0.97	3362.5220 - 3362.5344	3362.52		133.7800; 132.8700; 133.1800; 133.9200; 134.0200; 133.1900; 133.0500; 133.4200	1	1	1.444e+6 - 1.517e+7	82699; 82048; 82271; 82799; 82874; 82272; 82171; 82445	133.23 - 133.38		132.39 - 132.88	134.13 - 134.41	ms2_search_1_col_1_byonic_140322_cov_bm4_c	C:\Users\UNISOUTHHAMPTON\Documents\Joel\Sarbecoronavirus site analysis March 2022\byos_tmp\210322 BM4 TCA.SjK5x\ms2_search_1_col_1_byonic_140322_cov_bm4_c.byrslt	C:/Users/UNISOUTHHAMPTON/Documents/Joel/Sarbecoronavirus site analysis March 2022/140322_CoV_BM4_C.raw	3									hcd
217	580	598	590	Y.GGVSVITPGTnASSSVAVL.Y	HexNAc(5)Hex(4)Fuc(1)	43.69 - 149.98	True-positive	231000000	N11(NGlycan/1809.6661)	4.147e+7 - 1.893e+8	4105; 4112; 4103; 4106; 4119		132.17 - 132.34	140322_CoV_BM4_C	N	3; 4			10B-BM4831-His-Avi spike	11	882.1531 - 1175.8677	882.1513 - 1175.8660	1.47; 1.97; 3.01; 2.87	3524.5814 - 3524.5868	3524.58		132.2100; 132.3600; 132.1800; 132.4500	1	1	1.440e+6 - 8.032e+6	81566; 81679; 81546; 81567; 81739	132.17 - 132.34		131.39 - 131.46	133.08 - 133.38	ms2_search_1_col_1_byonic_140322_cov_bm4_c	C:\Users\UNISOUTHHAMPTON\Documents\Joel\Sarbecoronavirus site analysis March 2022\byos_tmp\210322 BM4 TCA.SjK5x\ms2_search_1_col_1_byonic_140322_cov_bm4_c.byrslt	C:/Users/UNISOUTHHAMPTON/Documents/Joel/Sarbecoronavirus site analysis March 2022/140322_CoV_BM4_C.raw	3									hcd
218	580	598	590	Y.GGVSVITPGTnASSSVAVL.Y	HexNAc(5)Hex(5)Fuc(1)	122.30 - 267.39	True-positive	39900000	N11(NGlycan/1971.7189)	39900000	4054; 4033		131.02	140322_CoV_BM4_C	N	4			10B-BM4831-His-Avi spike	11	922.6646 - 922.6665	922.664	2.12; 0.07	3686.6293 - 3686.6368	3686.63		130.9000; 130.3600	1	1	1210000	80733; 80342	131.02		130.17	131.33	ms2_search_1_col_1_byonic_140322_cov_bm4_c	C:\Users\UNISOUTHHAMPTON\Documents\Joel\Sarbecoronavirus site analysis March 2022\byos_tmp\210322 BM4 TCA.SjK5x\ms2_search_1_col_1_byonic_140322_cov_bm4_c.byrslt	C:/Users/UNISOUTHHAMPTON/Documents/Joel/Sarbecoronavirus site analysis March 2022/140322_CoV_BM4_C.raw	3									hcd
219	580	598	590	Y.GGVSVITPGTnASSSVAVL.Y	HexNAc(6)Hex(3)Fuc(1)	22.49 - 254.15	True-positive	246000000	N11(NGlycan/1850.6926)	5.705e+7 - 1.887e+8	4097; 4135; 4109		132.34 - 132.48	140322_CoV_BM4_C	N	3; 4			10B-BM4831-His-Avi spike	11	892.4089 - 1189.5437	892.4080 - 1189.5415	1.83; 1.07; 1.55	3565.6066 - 3565.6093	3565.6		132.0600; 132.8000; 132.3100	1	1	2.213e+6 - 5.938e+6	81470; 81993; 81641	132.34 - 132.48		131.93 - 132.05	133.48 - 133.58	ms2_search_1_col_1_byonic_140322_cov_bm4_c	C:\Users\UNISOUTHHAMPTON\Documents\Joel\Sarbecoronavirus site analysis March 2022\byos_tmp\210322 BM4 TCA.SjK5x\ms2_search_1_col_1_byonic_140322_cov_bm4_c.byrslt	C:/Users/UNISOUTHHAMPTON/Documents/Joel/Sarbecoronavirus site analysis March 2022/140322_CoV_BM4_C.raw	3									hcd
220	580	598	590	Y.GGVSVITPGTnASSSVAVL.Y	HexNAc(6)Hex(4)Fuc(1)	32.95 - 155.26	True-positive	41200000	N11(NGlycan/2012.7454)	41200000	4062; 4052		131.17	140322_CoV_BM4_C	N	4			10B-BM4831-His-Avi spike	11	932.9218 - 932.9223	932.921	1.26; 0.67	3727.6581 - 3727.6603	3727.66		131.1800; 130.8500	1	1	2550000	80925; 80697	131.17		130.27	131.39	ms2_search_1_col_1_byonic_140322_cov_bm4_c	C:\Users\UNISOUTHHAMPTON\Documents\Joel\Sarbecoronavirus site analysis March 2022\byos_tmp\210322 BM4 TCA.SjK5x\ms2_search_1_col_1_byonic_140322_cov_bm4_c.byrslt	C:/Users/UNISOUTHHAMPTON/Documents/Joel/Sarbecoronavirus site analysis March 2022/140322_CoV_BM4_C.raw	3									hcd
221	580	598	590	Y.GGVSVITPGTnASSSVAVL.Y	HexNAc(6)Hex(5)Fuc(1)	161.63 - 170.51	True-positive	59800000	N11(NGlycan/2174.7983)	59800000	4026; 4019		129.72	140322_CoV_BM4_C	N	4			10B-BM4831-His-Avi spike	11	973.4351 - 973.4363	973.434	0.75; 1.94	3889.7113 - 3889.7159	3889.71		130.1300; 129.8400	1	1	1540000	80171; 79972	129.72		129.11	130.9	ms2_search_1_col_1_byonic_140322_cov_bm4_c	C:\Users\UNISOUTHHAMPTON\Documents\Joel\Sarbecoronavirus site analysis March 2022\byos_tmp\210322 BM4 TCA.SjK5x\ms2_search_1_col_1_byonic_140322_cov_bm4_c.byrslt	C:/Users/UNISOUTHHAMPTON/Documents/Joel/Sarbecoronavirus site analysis March 2022/140322_CoV_BM4_C.raw	3									hcd
222	597	605	603604	A.VLYQDVncT.D	HexNAc(3)Hex(3)Fuc(1)	283.71	True-positive	22900000	N7(NGlycan/1241.4545); C8(Carbamidomethyl/57.0215)	22900000	23035		68.68	140322_CoV_BM4_A	N,C	3			10B-BM4831-His-Avi spike	7,8	784.993	784.993	0.49	2351.96	2351.96		68.62	3	1	1760000	39773	68.68		68.33	68.87	ms2_search_3_col_2_byonic_140322_cov_bm4_a	C:\Users\UNISOUTHHAMPTON\Documents\Joel\Sarbecoronavirus site analysis March 2022\byos_tmp\210322 BM4 TCA.SjK5x\ms2_search_3_col_2_byonic_140322_cov_bm4_a.byrslt	C:/Users/UNISOUTHHAMPTON/Documents/Joel/Sarbecoronavirus site analysis March 2022/140322_CoV_BM4_A.raw	1									hcd
223	597	605	603604	A.VLYQDVncT.D	HexNAc(4)Hex(3)Fuc(1)	181.69 - 357.10	True-positive	82200000	N7(NGlycan/1444.5339); C8(Carbamidomethyl/57.0215)	9.759e+6 - 7.248e+7	22974; 22972; 22955		67.90 - 67.95	140322_CoV_BM4_A	N,C	2; 3			10B-BM4831-His-Avi spike	7,8	852.6868 - 1278.5285	852.6858 - 1278.5250	2.73; 2.26; 1.22	2555.0386 - 2555.0424	2555.04		67.9200; 67.8700; 67.7200	3	1	1.024e+6 - 4.158e+6	39279; 39243; 39131	67.90 - 67.95		67.50 - 67.60	68.00 - 68.08	ms2_search_3_col_2_byonic_140322_cov_bm4_a	C:\Users\UNISOUTHHAMPTON\Documents\Joel\Sarbecoronavirus site analysis March 2022\byos_tmp\210322 BM4 TCA.SjK5x\ms2_search_3_col_2_byonic_140322_cov_bm4_a.byrslt	C:/Users/UNISOUTHHAMPTON/Documents/Joel/Sarbecoronavirus site analysis March 2022/140322_CoV_BM4_A.raw	3									hcd
224	597	605	603604	A.VLYQDVncT.D	HexNAc(4)Hex(4)Fuc(1)	292.91	True-positive	48900000	N7(NGlycan/1606.5867); C8(Carbamidomethyl/57.0215)	48900000	22908		67.06	140322_CoV_BM4_A	N,C	3			10B-BM4831-His-Avi spike	7,8	906.705	906.703	1.73	2717.09	2717.09		67.1	3	1	2600000	38692	67.06		66.42	67.36	ms2_search_3_col_2_byonic_140322_cov_bm4_a	C:\Users\UNISOUTHHAMPTON\Documents\Joel\Sarbecoronavirus site analysis March 2022\byos_tmp\210322 BM4 TCA.SjK5x\ms2_search_3_col_2_byonic_140322_cov_bm4_a.byrslt	C:/Users/UNISOUTHHAMPTON/Documents/Joel/Sarbecoronavirus site analysis March 2022/140322_CoV_BM4_A.raw	1									hcd
225	597	605	603604	A.VLYQDVncT.D	HexNAc(4)Hex(5)Fuc(1)	273.65	True-positive	21200000	N7(NGlycan/1768.6395); C8(Carbamidomethyl/57.0215)	21200000	22832		65.92	140322_CoV_BM4_A	N,C	3			10B-BM4831-His-Avi spike	7,8	960.722	960.721	0.71	2879.14	2879.14		65.98	3	1	1260000	37868	65.92		65.63	66.22	ms2_search_3_col_2_byonic_140322_cov_bm4_a	C:\Users\UNISOUTHHAMPTON\Documents\Joel\Sarbecoronavirus site analysis March 2022\byos_tmp\210322 BM4 TCA.SjK5x\ms2_search_3_col_2_byonic_140322_cov_bm4_a.byrslt	C:/Users/UNISOUTHHAMPTON/Documents/Joel/Sarbecoronavirus site analysis March 2022/140322_CoV_BM4_A.raw	1									hcd
226	597	605	603604	A.VLYQDVncT.D	HexNAc(5)Hex(3)Fuc(1)	284.07	True-positive	35700000	N7(NGlycan/1647.6132); C8(Carbamidomethyl/57.0215)	35700000	22887		66.86	140322_CoV_BM4_A	N,C	3			10B-BM4831-His-Avi spike	7,8	920.38	920.379	1.12	2758.12	2758.11		66.79	3	1	1910000	38459	66.86		66.62	67.36	ms2_search_3_col_2_byonic_140322_cov_bm4_a	C:\Users\UNISOUTHHAMPTON\Documents\Joel\Sarbecoronavirus site analysis March 2022\byos_tmp\210322 BM4 TCA.SjK5x\ms2_search_3_col_2_byonic_140322_cov_bm4_a.byrslt	C:/Users/UNISOUTHHAMPTON/Documents/Joel/Sarbecoronavirus site analysis March 2022/140322_CoV_BM4_A.raw	1									hcd
227	664	680		Y.TNVSSTGSASSGGHSIL.A		374.82	True-positive	13700000		13700000	1098		56.85	140322_CoV_BM4_C		2			10B-BM4831-His-Avi spike		781.379	781.376	3.85	1560.74	1560.74		57.08	1	1	2290000	31321	56.85		56.84	57.25	ms2_search_1_col_1_byonic_140322_cov_bm4_c	C:\Users\UNISOUTHHAMPTON\Documents\Joel\Sarbecoronavirus site analysis March 2022\byos_tmp\210322 BM4 TCA.SjK5x\ms2_search_1_col_1_byonic_140322_cov_bm4_c.byrslt	C:/Users/UNISOUTHHAMPTON/Documents/Joel/Sarbecoronavirus site analysis March 2022/140322_CoV_BM4_C.raw	1									hcd
228	664	680	665	Y.TnVSSTGSASSGGHSIL.A	HexNAc(4)Hex(3)Fuc(1)	124.86	True-positive	53700000	N2(NGlycan/1444.5339)	53700000	896		53.07	140322_CoV_BM4_C	N	3			10B-BM4831-His-Avi spike	2	1002.76	1002.76	0.24	3005.27	3005.27		53.02	1	1	3110000	28813	53.07		52.73	53.42	ms2_search_1_col_1_byonic_140322_cov_bm4_c	C:\Users\UNISOUTHHAMPTON\Documents\Joel\Sarbecoronavirus site analysis March 2022\byos_tmp\210322 BM4 TCA.SjK5x\ms2_search_1_col_1_byonic_140322_cov_bm4_c.byrslt	C:/Users/UNISOUTHHAMPTON/Documents/Joel/Sarbecoronavirus site analysis March 2022/140322_CoV_BM4_C.raw	1									hcd
229	664	680	665	Y.TnVSSTGSASSGGHSIL.A	HexNAc(4)Hex(4)Fuc(1)	222.2	True-positive	6350000	N2(NGlycan/1606.5867)	6350000	880		52.73	140322_CoV_BM4_C	N	3			10B-BM4831-His-Avi spike	2	1056.78	1056.78	0.5	3167.33	3167.32		52.71	1	1	2000000	28608	52.73		52.35	53.17	ms2_search_1_col_1_byonic_140322_cov_bm4_c	C:\Users\UNISOUTHHAMPTON\Documents\Joel\Sarbecoronavirus site analysis March 2022\byos_tmp\210322 BM4 TCA.SjK5x\ms2_search_1_col_1_byonic_140322_cov_bm4_c.byrslt	C:/Users/UNISOUTHHAMPTON/Documents/Joel/Sarbecoronavirus site analysis March 2022/140322_CoV_BM4_C.raw	1									hcd
230	664	680	665	Y.TnVSSTGSASSGGHSIL.A	HexNAc(5)Hex(3)Fuc(1)	357.38 - 505.23	True-positive	335000000	N2(NGlycan/1647.6132)	5.133e+7 - 2.836e+8	864; 875; 866		52.65 - 52.66	140322_CoV_BM4_C	N	3; 4			10B-BM4831-His-Avi spike	2	803.0955 - 1070.4593	803.0951 - 1070.4577	1.47; 0.57; 0.95	3208.3531 - 3208.3559	3208.35		52.4500; 52.6500; 52.5300	1	1	4.820e+6 - 2.285e+7	28426; 28570; 28482	52.65 - 52.66		51.73 - 52.35	53.42 - 54.31	ms2_search_1_col_1_byonic_140322_cov_bm4_c	C:\Users\UNISOUTHHAMPTON\Documents\Joel\Sarbecoronavirus site analysis March 2022\byos_tmp\210322 BM4 TCA.SjK5x\ms2_search_1_col_1_byonic_140322_cov_bm4_c.byrslt	C:/Users/UNISOUTHHAMPTON/Documents/Joel/Sarbecoronavirus site analysis March 2022/140322_CoV_BM4_C.raw	3									hcd
231	664	680	665	Y.TnVSSTGSASSGGHSIL.A	HexNAc(5)Hex(4)Fuc(1)NeuAc(1)	114.18	True-positive	20500000	N2(NGlycan/2100.7615)	20500000	1478		66.39	140322_CoV_BM4_C	N	4			10B-BM4831-His-Avi spike	2	916.384	916.382	2.51	3661.51	3661.5		66.35	1	1	632000	37625	66.39		66	67.12	ms2_search_1_col_1_byonic_140322_cov_bm4_c	C:\Users\UNISOUTHHAMPTON\Documents\Joel\Sarbecoronavirus site analysis March 2022\byos_tmp\210322 BM4 TCA.SjK5x\ms2_search_1_col_1_byonic_140322_cov_bm4_c.byrslt	C:/Users/UNISOUTHHAMPTON/Documents/Joel/Sarbecoronavirus site analysis March 2022/140322_CoV_BM4_C.raw	1									hcd
232	664	680	665	Y.TnVSSTGSASSGGHSIL.A	HexNAc(5)Hex(6)Fuc(1)	17.92 - 151.54	True-positive	22500000	N2(NGlycan/2133.7717)	1.082e+7 - 1.163e+7	797; 800		50.64 - 51.17	140322_CoV_BM4_C	N	3; 4			10B-BM4831-His-Avi spike	2	924.6353 - 1232.5137	924.6347 - 1232.5105	2.62; 0.65	3694.5121 - 3694.5194	3694.51		51.1600; 51.2000	1	1	1.060e+6 - 1.369e+6	27500; 27527	50.64 - 51.17		50.64 - 51.02	51.42	ms2_search_1_col_1_byonic_140322_cov_bm4_c	C:\Users\UNISOUTHHAMPTON\Documents\Joel\Sarbecoronavirus site analysis March 2022\byos_tmp\210322 BM4 TCA.SjK5x\ms2_search_1_col_1_byonic_140322_cov_bm4_c.byrslt	C:/Users/UNISOUTHHAMPTON/Documents/Joel/Sarbecoronavirus site analysis March 2022/140322_CoV_BM4_C.raw	3									hcd
233	664	680	665	Y.TnVSSTGSASSGGHSIL.A	HexNAc(5)Hex(6)Fuc(1)NeuAc(1)	59.42 - 134.01	True-positive	20900000	N2(NGlycan/2424.8671)	9.262e+6 - 1.159e+7	1397; 1393		63.77 - 63.82	140322_CoV_BM4_C	N	3; 4			10B-BM4831-His-Avi spike	2	997.4110 - 1329.5446	997.4086 - 1329.5423	1.73; 2.45	3985.6120 - 3985.6149	3985.61		63.7300; 63.6300	1	1	6.587e+5 - 6.785e+5	35903; 35837	63.77 - 63.82		63.20 - 63.37	63.96	ms2_search_1_col_1_byonic_140322_cov_bm4_c	C:\Users\UNISOUTHHAMPTON\Documents\Joel\Sarbecoronavirus site analysis March 2022\byos_tmp\210322 BM4 TCA.SjK5x\ms2_search_1_col_1_byonic_140322_cov_bm4_c.byrslt	C:/Users/UNISOUTHHAMPTON/Documents/Joel/Sarbecoronavirus site analysis March 2022/140322_CoV_BM4_C.raw	3									hcd
[truncated: 120 more rows]
[truncated: 18 more columns]

## Sheet: BTK
Row#	Start_x000D_ AA	End_x000D_ AA	Var. Pos._x000D_ Protein	Sequence	Glycans	Score	Validate	XIC area_x000D_ summed	Mod._x000D_ Summary	XIC_x000D_ AUC	PID	XIC_x000D_ Ratio%	Apex Time_x000D_ (Posit)	MS_x000D_ Alias name	Mod._x000D_ AAs	z	Comment	Labels	Protein_x000D_ name	Var. Pos._x000D_ Peptide	Obs._x000D_ m/z	Calc._x000D_ m/z	ppm	Obs.M	Calc.M	Delta R.T. Obs-_x000D_ Delta R.T. Prd.	Scan Time(s)_x000D_ (Posit)	MS_x000D_ Id	_prot_id	Apex Int._x000D_ (Posit)	Scan Number(s)_x000D_ (Posit)	Obs. time_x000D_ Var (min)	Obs. time_x000D_ Wild (min)	XIC_x000D_ Start	XIC_x000D_ End	MS2 Search_x000D_ Alias name	MS2 Search_x000D_ Filename	MS_x000D_ Filename	Quant_x000D_ level	Digest_x000D_ name	Digest_x000D_ Start Peptide	Digest_x000D_ End Peptide	Digest_x000D_ N-term ragged	Digest_x000D_ C-term ragged	Digest_x000D_ Missed Cleavages	Protein_x000D_ alias name	In silico	Fragment_x000D_ type(s)	Mobility_x000D_ value(s)
[truncated: 248 more rows]
[truncated: 18 more columns]

[truncated: 10 more sheets: PAN, RAT, RF1, RMY, RS4, RSS, WIV, Combined site-specific tables, Glycan Alignment, Glycan library]
